# Supplementary material for: Nutrient status changes bacterial interactions in a synthetic community
Source: Appl Environ Microbiol. 2023 Dec 21;90(1):e01566-23. doi: 10.1128/aem.01566-23 (PMC10807438; doi:10.1128/aem.01566-23)
Supplement: Experiment raw data — Niche experiment raw data. [file aem.01566-23-s0002.xlsx]

## Sheet: BIOLOG plate
	Niche experiment Raw Data for Nutrient status changes bacterial interactions in a synthetic community
	Brief description of Niche experiment raw data
	BIOLOG EcoPlate C-source distribution (96 wells) (sheet 1)
	Raw data legend (sheet 2)
	Growth of cultures (0 day) was verified by quantifying their optical density at 600 nm (sheet 3)
	Growth of cultures (4 days) was verified by quantifying their optical density at 600 nm (sheet 4)
	Growth of cultures (7 days) was verified by quantifying their optical density at 600 nm (sheet 5)
	Monoculture available carbon source vector matrix after 7 days (sheet 6)
	Co-culture available carbon source vector matrix after 7 days (sheet 7)
	Phylogenetic distance and functional distance of paired co-culture (sheet 8)
	BIOLOG EcoPlate C-source distribution (96 wells)
		1	2	3	4	5	6	7	8	9	10	11	12
	A	Water	β-Methyl-D-Glucoside	D-Galactonic Acid γ-Lactone	L-Arginine	Water	β-Methyl-D-Glucoside	D-Galactonic Acid γ-Lactone	L-Arginine	Water	β-Methyl-D-Glucoside	D-Galactonic Acid γ-Lactone	L-Arginine
	B	Pyruvic Acid Methyl Ester	D-Xylose	D-Galacturonic Acid	L-Asparagine	Pyruvic Acid Methyl Ester	D-Xylose	D-Galacturonic Acid	L-Asparagine	Pyruvic Acid Methyl Ester	D-Xylose	D-Galacturonic Acid	L-Asparagine
	C	Tween 40	i-Erythritol	2-Hydroxy Benzoic Acid	L-Phenylalanine	Tween 40	i-Erythritol	2-Hydroxy Benzoic Acid	L-Phenylalanine	Tween 40	i-Erythritol	2-Hydroxy Benzoic Acid	L-Phenylalanine
	D	Tween 80	D-Mannitol	4-Hydroxy Benzoic Acid	L-Serine	Tween 80	D-Mannitol	4-Hydroxy Benzoic Acid	L-Serine	Tween 80	D-Mannitol	4-Hydroxy Benzoic Acid	L-Serine
	E	α-Cyclodextrin	N-Acetyl-Glucosamine	γ-Amino Butyric Acid	L-Threonine	α-Cyclodextrin	N-Acetyl-Glucosamine	γ-Amino Butyric Acid	L-Threonine	α-Cyclodextrin	N-Acetyl-Glucosamine	γ-Amino Butyric Acid	L-Threonine
	F	Glycogen	D-Glucosamic Acid	Itaconic Acid	Glycyl-L-Glutamic Acid	Glycogen	D-Glucosamic Acid	Itaconic Acid	Glycyl-L-Glutamic Acid	Glycogen	D-Glucosamic Acid	Itaconic Acid	Glycyl-L-Glutamic Acid
	G	D-Cellobiose	Glucose-1-phosphate	α-Keto Butyric Acid	Phenylethylamine	D-Cellobiose	Glucose-1-phosphate	α-Keto Butyric Acid	Phenylethylamine	D-Cellobiose	Glucose-1-phosphate	α-Keto Butyric Acid	Phenylethylamine
	H	α-D-Lactose	D,L-α-Glycerol phosphate	D-Malic Acid	Putrescine	α-D-Lactose	D,L-α-Glycerol phosphate	D-Malic Acid	Putrescine	α-D-Lactose	D,L-α-Glycerol phosphate	D-Malic Acid	Putrescine
	BIOLOG EcoPlate C-source distribution (The average of 3 replicates)
		1	2	3	4
	A	Water	β-Methyl-D-Glucoside	D-Galactonic Acid γ-Lactone	L-Arginine
	B	Pyruvic Acid Methyl Ester	D-Xylose	D-Galacturonic Acid	L-Asparagine
	C	Tween 40	i-Erythritol	2-Hydroxy Benzoic Acid	L-Phenylalanine
	D	Tween 80	D-Mannitol	4-Hydroxy Benzoic Acid	L-Serine
	E	α-Cyclodextrin	N-Acetyl-Glucosamine	γ-Amino Butyric Acid	L-Threonine
	F	Glycogen	D-Glucosamic Acid	Itaconic Acid	Glycyl-L-Glutamic Acid
	G	D-Cellobiose	Glucose-1-phosphate	α-Keto Butyric Acid	Phenylethylamine
	H	α-D-Lactose	D,L-α-Glycerol phosphate	D-Malic Acid	Putrescine

## Sheet: Legend
Raw data legend
Species	Identifier	Strain name
	Q1	Pseudoxanthomonas mexicana
	Q2	Pseudorhodoferax aquiterrae
	Q3	Rhizobium daejeonense
	Q4	Lysobacter panacisoli
	Q5	Sphingopyxis soli
	Q6	Pseudomonas azotifigens
	Q7	Ensifer numidicus
	Q8	Nocardioides kongjuensis
	Q9	Microbacterium arborescens
	Q10	Enterobacter bugandensis
	Q11	Achromobacter mucicolens
	Q12	Olivibacter jilunii
	Q13	Aeromonas media
	Q14	Bosea eneae
	Q15	Arthrobacter sp.
	Q16	Acinetobacter pittii
Colour scheme
	Q1	monoculture
	Q1 + Q2	pairwise coculture
	rep 1	replicates
	rep 2
	rep 3
	ALL	16 starins coculture

## Sheet: 0 day
Growth of cultures (0 day) was verified by quantifying their optical density at 600 nm
0 day
Q1	1	2	3	4	5	6	7	8	9	10	11	12	13	14	15	16	17	18	19	20	21	22	23	24	25	26	27	28	29	30	31	32
	A1	B1	C1	D1	E1	F1	G1	H1	A2	B2	C2	D2	E2	F2	G2	H2	A3	B3	C3	D3	E3	F3	G3	H3	A4	B4	C4	D4	E4	F4	G4	H4
	Water	Pyruvic Acid Methyl Ester	Tween 40	Tween 80	α-Cyclodextrin	Glycogen	D-Cellobiose	α-D-Lactose	β-Methyl-D-Glucoside	D-Xylose	i-Erythritol	D-Mannitol	N-Acetyl-Glucosamine	D-Glucosamic Acid	Glucose-1-phosphate	D,L-α-Glycerol phosphate	D-Galactonic Acid γ-Lactone	D-Galacturonic Acid	2-Hydroxy Benzoic Acid	4-Hydroxy Benzoic Acid	γ-Amino Butyric Acid	Itaconic Acid	α-Keto Butyric Acid	D-Malic Acid	L-Arginine	L-Asparagine	L-Phenylalanine	L-Serine	L-Threonine	Glycyl-L-Glutamic Acid	Phenylethylamine	Putrescine
rep 1	0.000843334	0.0068616	0.00683763	0.00127369	0.0036284	0.00333277	0.0055852	0.00410535	0.00433267	0.000485623	0.00109385	0.00323823	0.000258504	0.000339377	0.00244896	0.00361623	0.00336356	0.0038915	0.000905981	0.00385382	0.00520123	0.00344134	0.00655884	0.0041546	0.00646725	0.00132561	0.00406392	0.00435902	0.005897	0.00412037	0.00499238	0.00621789
rep 2	0.00168471	0.0020752	0.000960044	0.00338025	0.000343807	0.00164248	0.00346671	0.00606989	0.00543537	0.00588703	0.00141398	0.000908817	0.00625302	0.00675247	0.00568572	0.00581841	0.00526392	0.00143575	0.00239154	0.00618798	0.00264724	0.00111996	0.00458453	0.00113203	0.00473538	0.00407903	0.00186131	0.00693923	0.00486895	0.00402667	0.00252522	0.00231978
rep 3	0.00386204	0.00277384	0.0050511	0.00603376	0.00502118	0.00294555	0.00330352	0.00648321	0.00418502	0.002139	0.00486844	0.00596576	0.00477767	0.000857008	0.0041885	0.00647527	0.00606506	0.00330579	0.00555946	0.0026419	0.00210284	0.00255	0.0050834	0.00445548	0.00346738	0.00520274	0.00192129	0.00431954	0.00211836	0.00699108	0.002492	0.00555037
Q2
	A1	B1	C1	D1	E1	F1	G1	H1	A2	B2	C2	D2	E2	F2	G2	H2	A3	B3	C3	D3	E3	F3	G3	H3	A4	B4	C4	D4	E4	F4	G4	H4
	Water	Pyruvic Acid Methyl Ester	Tween 40	Tween 80	α-Cyclodextrin	Glycogen	D-Cellobiose	α-D-Lactose	β-Methyl-D-Glucoside	D-Xylose	i-Erythritol	D-Mannitol	N-Acetyl-Glucosamine	D-Glucosamic Acid	Glucose-1-phosphate	D,L-α-Glycerol phosphate	D-Galactonic Acid γ-Lactone	D-Galacturonic Acid	2-Hydroxy Benzoic Acid	4-Hydroxy Benzoic Acid	γ-Amino Butyric Acid	Itaconic Acid	α-Keto Butyric Acid	D-Malic Acid	L-Arginine	L-Asparagine	L-Phenylalanine	L-Serine	L-Threonine	Glycyl-L-Glutamic Acid	Phenylethylamine	Putrescine
rep 1	0.0016326	0.00557075	0.00179282	0.000533547	0.00291696	0.00632457	0.00320065	0.00175172	0.00481303	0.00350999	0.00304525	0.00483026	0.00454301	0.0027756	0.00176947	0.00518366	0.00695345	0.00364458	0.00298691	0.00679529	0.00403322	0.000911473	0.000580587	0.0032428	0.00582518	0.00493299	0.00273959	0.00554771	0.00625853	0.00629721	0.00538338	0.000248193
rep 2	0.00488576	0.00333692	0.00397605	0.00458248	0.00276927	0.00312329	0.00193815	0.00427112	0.00367389	0.00205866	0.00261119	0.00483096	0.00277543	0.00303432	0.00353555	0.00280186	0.00128172	0.0037527	0.00262835	0.00241971	0.00215634	0.0029206	0.000941553	0.00697638	0.00687499	0.00412472	0.00214607	0.00450838	0.000679914	0.00219911	0.00334064	0.00309812
rep 3	0.00576847	0.00462081	0.00437061	0.00272828	0.00508533	0.000988527	0.00595433	6.95061e-05	0.00677801	0.00669344	0.00115249	0.000870044	0.00622826	0.00553328	9.84817e-05	0.000178101	0.00367216	0.00189632	0.000947019	0.00548666	0.00389382	0.00588578	0.00696152	0.00212549	0.00520855	0.0018532	0.000574144	0.00607658	0.000921061	0.00135079	0.00552305	0.000870357
Q3
	A1	B1	C1	D1	E1	F1	G1	H1	A2	B2	C2	D2	E2	F2	G2	H2	A3	B3	C3	D3	E3	F3	G3	H3	A4	B4	C4	D4	E4	F4	G4	H4
	Water	Pyruvic Acid Methyl Ester	Tween 40	Tween 80	α-Cyclodextrin	Glycogen	D-Cellobiose	α-D-Lactose	β-Methyl-D-Glucoside	D-Xylose	i-Erythritol	D-Mannitol	N-Acetyl-Glucosamine	D-Glucosamic Acid	Glucose-1-phosphate	D,L-α-Glycerol phosphate	D-Galactonic Acid γ-Lactone	D-Galacturonic Acid	2-Hydroxy Benzoic Acid	4-Hydroxy Benzoic Acid	γ-Amino Butyric Acid	Itaconic Acid	α-Keto Butyric Acid	D-Malic Acid	L-Arginine	L-Asparagine	L-Phenylalanine	L-Serine	L-Threonine	Glycyl-L-Glutamic Acid	Phenylethylamine	Putrescine
rep 1	0.00610674	0.00136656	0.00421497	0.000258917	0.000216487	0.00181442	0.00533583	0.000583721	0.000441542	0.000451171	0.00229441	0.00359788	0.0034567	0.00104292	0.000627925	0.00129586	0.0066974	0.00570357	0.00073915	0.00320624	0.0014757	0.0030757	0.00677997	0.00676919	0.00602975	0.00490463	6.04092e-06	0.00357136	0.00300689	0.00465759	0.00584007	0.00478092
rep 2	0.00365243	0.000306113	0.00277421	0.00616539	0.000807653	0.00562842	0.000927237	0.00651239	0.00586432	0.00643668	0.0023146	0.000341704	0.00197266	0.00648732	0.00084589	0.00413731	0.00504678	0.00686766	0.0036716	0.00141072	0.00514847	0.0038814	0.00286707	0.000558217	0.00698417	0.00571198	0.00268283	0.000365201	0.00196024	0.00463512	0.000776679	0.00591513
rep 3	0.00510279	0.00198719	0.00256858	0.00311321	0.00135247	0.000183029	0.0032724	0.000208491	0.0035031	0.0031564	0.000129793	0.000864522	0.000641197	0.00633526	0.00544991	0.00570262	0.00618575	0.0026315	0.00685043	0.00681806	0.00476027	0.00207213	0.00162338	0.00273525	0.00133812	0.000422903	0.00384679	0.000859752	0.00178033	0.00221449	0.00270937	0.00100383
Q4
	A1	B1	C1	D1	E1	F1	G1	H1	A2	B2	C2	D2	E2	F2	G2	H2	A3	B3	C3	D3	E3	F3	G3	H3	A4	B4	C4	D4	E4	F4	G4	H4
	Water	Pyruvic Acid Methyl Ester	Tween 40	Tween 80	α-Cyclodextrin	Glycogen	D-Cellobiose	α-D-Lactose	β-Methyl-D-Glucoside	D-Xylose	i-Erythritol	D-Mannitol	N-Acetyl-Glucosamine	D-Glucosamic Acid	Glucose-1-phosphate	D,L-α-Glycerol phosphate	D-Galactonic Acid γ-Lactone	D-Galacturonic Acid	2-Hydroxy Benzoic Acid	4-Hydroxy Benzoic Acid	γ-Amino Butyric Acid	Itaconic Acid	α-Keto Butyric Acid	D-Malic Acid	L-Arginine	L-Asparagine	L-Phenylalanine	L-Serine	L-Threonine	Glycyl-L-Glutamic Acid	Phenylethylamine	Putrescine
rep 1	0.00303364	0.00112392	0.00482848	0.00210255	0.00084733	0.00264326	0.00204746	0.00577481	0.00291732	0.00660708	0.00554394	0.00579122	0.00311478	0.00126491	0.00681591	0.0064984	0.00293621	0.00698963	0.003103	0.00214474	0.00202115	0.00364654	0.00471647	0.00285412	0.0010267	0.00492354	0.00348005	0.00535112	0.00294509	0.0057439	0.00123912	0.00108311
rep 2	0.00667337	0.00217374	0.00558292	0.00599639	0.00432128	0.00499115	0.00171015	0.00031144	0.00169177	0.00179485	0.00336589	0.00367499	0.00590698	0.000507174	0.00305772	0.00564759	0.00603644	0.00612167	0.0049854	0.00652047	0.00297554	0.00133395	0.0015247	0.00179175	0.00605636	0.00638595	0.00434894	0.00590577	0.00238718	0.000153067	0.00435505	0.00465026
rep 3	0.000276544	0.00376843	0.000321895	0.00124821	0.00173677	0.00504921	0.00336787	0.00184935	0.00228517	0.00418429	0.00256129	0.000345035	0.000479374	0.00296158	0.00538487	0.000963206	0.00245184	0.00380332	0.00202467	0.00494127	0.000730069	0.000855712	0.00359893	0.00122909	0.00283765	0.00431348	0.00239274	0.000407593	0.00411103	0.00162631	0.00221673	0.0033384
Q5
	A1	B1	C1	D1	E1	F1	G1	H1	A2	B2	C2	D2	E2	F2	G2	H2	A3	B3	C3	D3	E3	F3	G3	H3	A4	B4	C4	D4	E4	F4	G4	H4
	Water	Pyruvic Acid Methyl Ester	Tween 40	Tween 80	α-Cyclodextrin	Glycogen	D-Cellobiose	α-D-Lactose	β-Methyl-D-Glucoside	D-Xylose	i-Erythritol	D-Mannitol	N-Acetyl-Glucosamine	D-Glucosamic Acid	Glucose-1-phosphate	D,L-α-Glycerol phosphate	D-Galactonic Acid γ-Lactone	D-Galacturonic Acid	2-Hydroxy Benzoic Acid	4-Hydroxy Benzoic Acid	γ-Amino Butyric Acid	Itaconic Acid	α-Keto Butyric Acid	D-Malic Acid	L-Arginine	L-Asparagine	L-Phenylalanine	L-Serine	L-Threonine	Glycyl-L-Glutamic Acid	Phenylethylamine	Putrescine
rep 1	0.00561444	0.00463895	0.00112867	0.00455732	0.00422774	0.00153846	0.00617022	0.0051573	0.00134912	0.0032628	0.00549999	0.00205218	0.00602963	0.00586295	0.00330178	0.00353849	0.00623008	0.00560045	0.00436047	0.00319823	0.00237686	0.00279152	0.00428084	0.00439715	0.000117189	0.00691824	0.00525541	0.000803709	0.00465797	0.00281712	0.00572407	0.00347859
rep 2	0.000702625	0.0045366	0.000861649	0.00541464	0.00224646	0.00143019	0.00669603	0.00671697	0.00293037	0.00356376	0.000627001	0.00652057	0.00319556	0.00127676	0.000278678	0.00310914	0.00401098	0.00207465	0.00650143	0.000944612	0.00575005	0.00234487	0.000353445	0.0066715	0.000939538	0.00600053	0.00188298	0.00546128	0.0017159	0.00559422	0.0050258	0.001143
rep 3	0.00158845	0.00609491	0.0042451	0.00053182	0.00215436	0.000858755	0.00158312	0.000505685	0.0020407	0.00107832	0.00347941	0.00605643	0.000749976	0.000999106	0.00115169	0.00447314	0.00190081	0.00594257	0.00599931	0.00184779	0.0058456	0.0047079	0.00490059	0.00236734	0.00437573	0.00288774	0.00303461	0.00360037	0.00433501	0.00294521	0.00256966	0.00437028
Q6
	A1	B1	C1	D1	E1	F1	G1	H1	A2	B2	C2	D2	E2	F2	G2	H2	A3	B3	C3	D3	E3	F3	G3	H3	A4	B4	C4	D4	E4	F4	G4	H4
	Water	Pyruvic Acid Methyl Ester	Tween 40	Tween 80	α-Cyclodextrin	Glycogen	D-Cellobiose	α-D-Lactose	β-Methyl-D-Glucoside	D-Xylose	i-Erythritol	D-Mannitol	N-Acetyl-Glucosamine	D-Glucosamic Acid	Glucose-1-phosphate	D,L-α-Glycerol phosphate	D-Galactonic Acid γ-Lactone	D-Galacturonic Acid	2-Hydroxy Benzoic Acid	4-Hydroxy Benzoic Acid	γ-Amino Butyric Acid	Itaconic Acid	α-Keto Butyric Acid	D-Malic Acid	L-Arginine	L-Asparagine	L-Phenylalanine	L-Serine	L-Threonine	Glycyl-L-Glutamic Acid	Phenylethylamine	Putrescine
rep 1	0.00592035	0.00232137	0.00256732	0.00197439	0.00118437	0.000403921	0.00270562	0.00687368	0.00402671	0.0059781	0.00640488	0.000180229	0.00152259	0.00106379	0.00384185	0.00201059	0.00476675	0.00529439	0.00678778	0.00296849	0.00277265	0.00488979	0.00473436	0.00351037	0.00697318	0.00415505	0.00337134	0.00526795	0.00564298	0.00223001	0.0022041	0.00260065
rep 2	0.00343277	0.0025073	0.00659848	0.00291875	0.000856319	0.00588941	0.00200011	0.00176133	0.00465436	0.00364819	0.00521587	0.0042955	0.00105157	0.00184213	0.00320042	0.00485766	0.00334564	0.000589052	0.0002107	0.000678729	1.86121e-05	0.00411403	0.0055607	0.00583592	3.4111e-06	0.00453855	1.73356e-05	0.00066904	0.000865844	0.00507937	0.00516258	0.00264471
rep 3	0.00547112	0.00690824	0.00281695	0.00230273	0.00312753	0.00443345	0.00263045	0.00213149	0.00498975	0.000611192	0.00539429	0.00577148	0.00244235	0.0066871	0.00299059	0.00158977	0.00406114	0.00292098	6.72893e-05	0.00300463	0.0030509	0.00316993	0.00521874	0.00517659	0.00374353	0.00625	0.00151804	0.000983442	0.00162907	0.00548969	0.00297342	4.2215e-05
Q7
	A1	B1	C1	D1	E1	F1	G1	H1	A2	B2	C2	D2	E2	F2	G2	H2	A3	B3	C3	D3	E3	F3	G3	H3	A4	B4	C4	D4	E4	F4	G4	H4
	Water	Pyruvic Acid Methyl Ester	Tween 40	Tween 80	α-Cyclodextrin	Glycogen	D-Cellobiose	α-D-Lactose	β-Methyl-D-Glucoside	D-Xylose	i-Erythritol	D-Mannitol	N-Acetyl-Glucosamine	D-Glucosamic Acid	Glucose-1-phosphate	D,L-α-Glycerol phosphate	D-Galactonic Acid γ-Lactone	D-Galacturonic Acid	2-Hydroxy Benzoic Acid	4-Hydroxy Benzoic Acid	γ-Amino Butyric Acid	Itaconic Acid	α-Keto Butyric Acid	D-Malic Acid	L-Arginine	L-Asparagine	L-Phenylalanine	L-Serine	L-Threonine	Glycyl-L-Glutamic Acid	Phenylethylamine	Putrescine
rep 1	0.00502523	0.000531237	0.00652758	0.00199608	0.00444163	0.00639801	0.00251705	0.00119879	0.00425946	0.00370895	0.00504287	0.00658804	0.00143587	0.00201107	0.00138057	0.0034738	0.00268357	0.0043158	0.00252491	0.00287751	0.00574588	0.00132776	0.00590822	0.0058952	0.000313058	0.00280873	0.0023351	0.0042977	0.00234673	0.00466231	0.00085111	0.00325729
rep 2	0.0026627	0.00449349	0.00185402	0.00260313	0.00353074	0.00518293	0.00345958	0.00544535	0.00574461	0.00444626	0.00340891	0.00156289	0.000371293	0.00623627	0.00104917	0.00461573	0.00520274	0.00513044	0.00610699	0.00604505	0.00429197	0.000929168	0.00182947	0.00445494	0.00655157	0.00187035	0.00287943	0.0032192	0.00180314	0.00517627	0.00323417	0.0055841
rep 3	0.00366169	0.00271441	0.0023263	0.000394203	0.00669827	0.00414052	0.00684005	0.00460491	0.006603	0.00312488	0.00191522	0.00320142	0.000504554	0.00213466	0.00584618	0.00691691	0.00515222	0.00681179	0.00427844	0.000752799	0.00424868	0.00277727	0.00687612	0.00615649	0.00609999	0.00341526	0.00525236	0.0015808	0.00521833	0.0065588	0.000497102	0.000682354
Q8
	A1	B1	C1	D1	E1	F1	G1	H1	A2	B2	C2	D2	E2	F2	G2	H2	A3	B3	C3	D3	E3	F3	G3	H3	A4	B4	C4	D4	E4	F4	G4	H4
	Water	Pyruvic Acid Methyl Ester	Tween 40	Tween 80	α-Cyclodextrin	Glycogen	D-Cellobiose	α-D-Lactose	β-Methyl-D-Glucoside	D-Xylose	i-Erythritol	D-Mannitol	N-Acetyl-Glucosamine	D-Glucosamic Acid	Glucose-1-phosphate	D,L-α-Glycerol phosphate	D-Galactonic Acid γ-Lactone	D-Galacturonic Acid	2-Hydroxy Benzoic Acid	4-Hydroxy Benzoic Acid	γ-Amino Butyric Acid	Itaconic Acid	α-Keto Butyric Acid	D-Malic Acid	L-Arginine	L-Asparagine	L-Phenylalanine	L-Serine	L-Threonine	Glycyl-L-Glutamic Acid	Phenylethylamine	Putrescine
rep 1	0.00631485	0.0015252	0.00364206	0.00220586	0.0017263	0.00513836	0.000340554	0.0034897	0.00476667	0.00423631	0.00294186	0.00449203	0.00644681	0.00452286	0.00043462	0.00677391	0.00293179	0.00273144	0.00364174	0.00448472	0.00413324	0.000532347	2.1281e-05	0.00447083	0.00122623	0.00680754	0.00185456	0.0051922	0.00666261	0.00541813	0.00628947	0.00136185
rep 2	0.00268146	0.00113903	0.00631792	0.00629019	0.00483487	0.00262369	0.00673489	0.00173553	0.004481	0.00404749	0.0033119	0.00571621	0.000889195	0.00279768	0.00142835	0.000393162	0.00601303	0.000985964	0.00365645	0.00183063	0.0067905	0.00508012	0.00534395	0.00640533	0.00163691	0.000900405	0.00138743	0.000751039	0.000570495	0.0013863	0.00120997	0.003162
rep 3	0.00637915	0.00496467	0.00536223	0.00520816	0.00240794	0.00166486	0.00673841	0.00218739	3.23271e-05	0.00218744	0.00134535	0.0016528	0.0057657	0.00380752	0.0021826	0.00333642	0.00120921	0.00422718	0.00393744	0.00120963	0.000678108	0.00604085	0.00460725	0.00259625	0.00287108	0.00185881	0.000558188	0.00574951	0.00451327	0.00208781	0.00402297	0.00438945
Q9
	A1	B1	C1	D1	E1	F1	G1	H1	A2	B2	C2	D2	E2	F2	G2	H2	A3	B3	C3	D3	E3	F3	G3	H3	A4	B4	C4	D4	E4	F4	G4	H4
	Water	Pyruvic Acid Methyl Ester	Tween 40	Tween 80	α-Cyclodextrin	Glycogen	D-Cellobiose	α-D-Lactose	β-Methyl-D-Glucoside	D-Xylose	i-Erythritol	D-Mannitol	N-Acetyl-Glucosamine	D-Glucosamic Acid	Glucose-1-phosphate	D,L-α-Glycerol phosphate	D-Galactonic Acid γ-Lactone	D-Galacturonic Acid	2-Hydroxy Benzoic Acid	4-Hydroxy Benzoic Acid	γ-Amino Butyric Acid	Itaconic Acid	α-Keto Butyric Acid	D-Malic Acid	L-Arginine	L-Asparagine	L-Phenylalanine	L-Serine	L-Threonine	Glycyl-L-Glutamic Acid	Phenylethylamine	Putrescine
rep 1	0.00581566	0.00124911	0.0019552	0.00572616	0.00286757	0.00628474	0.00582888	0.00147635	0.00267018	0.000184728	0.00338316	0.000404048	0.00384561	0.00687845	0.0041688	0.00646542	0.00218392	0.00164099	0.00478613	0.00572105	0.0026121	0.00568918	0.00223921	0.00412191	0.00437997	0.000121851	0.00317361	0.00373901	0.00176536	0.0035695	0.000304464	0.000301729
rep 2	0.000362619	0.00253209	0.0022177	0.00631252	0.00461539	0.00624112	0.00627179	0.000674193	0.00297623	0.0067917	0.000430115	0.00185824	0.00591696	0.00658251	0.00179885	0.00608427	0.00205228	0.00146111	0.00429515	0.00137156	0.00620773	0.00447329	0.0034487	0.00486904	0.00316988	0.00609604	0.00266526	0.00327079	0.00162243	0.00177934	0.00179428	0.00400748
rep 3	0.000543242	0.000773442	0.0024748	0.00256358	0.00644591	7.39322e-05	0.000825911	0.00335835	0.00197569	0.00333322	0.00112325	0.00410123	0.000801646	0.000528339	0.00468439	0.0025439	0.00226208	0.00279279	0.00274602	0.00411347	0.00081972	0.00049185	0.00333103	0.00577607	0.00123958	0.00668476	0.00644987	0.00164823	0.00135117	0.00204228	0.00257044	0.00406947
Q10
	A1	B1	C1	D1	E1	F1	G1	H1	A2	B2	C2	D2	E2	F2	G2	H2	A3	B3	C3	D3	E3	F3	G3	H3	A4	B4	C4	D4	E4	F4	G4	H4
	Water	Pyruvic Acid Methyl Ester	Tween 40	Tween 80	α-Cyclodextrin	Glycogen	D-Cellobiose	α-D-Lactose	β-Methyl-D-Glucoside	D-Xylose	i-Erythritol	D-Mannitol	N-Acetyl-Glucosamine	D-Glucosamic Acid	Glucose-1-phosphate	D,L-α-Glycerol phosphate	D-Galactonic Acid γ-Lactone	D-Galacturonic Acid	2-Hydroxy Benzoic Acid	4-Hydroxy Benzoic Acid	γ-Amino Butyric Acid	Itaconic Acid	α-Keto Butyric Acid	D-Malic Acid	L-Arginine	L-Asparagine	L-Phenylalanine	L-Serine	L-Threonine	Glycyl-L-Glutamic Acid	Phenylethylamine	Putrescine
rep 1	0.00289314	0.00684169	0.00166061	0.000153956	0.000294756	0.00667766	0.00210362	0.00591889	0.000128549	0.00407918	0.00480543	0.00695131	0.00255088	0.00526426	0.00430194	0.00564505	0.00396714	0.00368613	0.00158073	0.00408757	0.00191626	0.00573269	0.00527052	0.000821319	0.00343044	0.000425476	0.00222946	0.00547276	0.00595327	0.00292444	0.0064194	0.00498881
rep 2	0.00615072	0.00678327	0.00121789	0.00624327	0.00253681	0.00415687	0.00333025	0.00164688	0.00568997	0.00084166	0.00561001	0.00528406	0.00213134	0.00559176	0.00396984	0.000524697	0.0059787	0.000618543	0.00102397	0.00685443	0.00531395	0.00621886	0.00515634	0.00654952	0.00257527	0.00616535	0.00575902	0.000309029	0.00591384	0.00269634	0.00600213	0.00110017
rep 3	0.00611765	0.00355859	0.00231698	0.00632381	0.00320545	0.000632255	0.00636403	0.0045294	0.00105937	0.00236246	0.00261919	0.00605851	0.00510742	0.00438021	0.000394676	0.00121462	0.00197268	0.00626034	0.00440822	0.00542785	0.00072855	0.00521945	0.00352036	0.000140518	0.00466694	0.000223801	0.000676436	0.00263771	0.00153988	0.000597649	0.00245381	0.0036492
Q11
	A1	B1	C1	D1	E1	F1	G1	H1	A2	B2	C2	D2	E2	F2	G2	H2	A3	B3	C3	D3	E3	F3	G3	H3	A4	B4	C4	D4	E4	F4	G4	H4
	Water	Pyruvic Acid Methyl Ester	Tween 40	Tween 80	α-Cyclodextrin	Glycogen	D-Cellobiose	α-D-Lactose	β-Methyl-D-Glucoside	D-Xylose	i-Erythritol	D-Mannitol	N-Acetyl-Glucosamine	D-Glucosamic Acid	Glucose-1-phosphate	D,L-α-Glycerol phosphate	D-Galactonic Acid γ-Lactone	D-Galacturonic Acid	2-Hydroxy Benzoic Acid	4-Hydroxy Benzoic Acid	γ-Amino Butyric Acid	Itaconic Acid	α-Keto Butyric Acid	D-Malic Acid	L-Arginine	L-Asparagine	L-Phenylalanine	L-Serine	L-Threonine	Glycyl-L-Glutamic Acid	Phenylethylamine	Putrescine
rep 1	0.00378135	0.00462079	0.00522918	0.004024	0.0017227	0.000321342	0.00274896	0.00447248	0.00617118	0.00220284	0.00206925	0.00484198	0.00258752	0.00549184	0.00577282	0.00430115	0.000262779	0.00661123	0.00634353	0.00062831	0.00164867	0.0013942	0.000786691	0.000366918	0.00617004	0.00545279	0.00597327	0.00606521	0.0065503	0.00274295	0.00375045	0.0039561
rep 2	0.00505645	0.00237602	0.00323375	0.00350798	0.00290554	0.00226494	0.00310682	0.00411139	0.00538867	0.00337152	0.000499438	0.00156279	0.000962146	0.00421474	0.0019177	0.00439997	0.00604516	0.00291196	0.00404463	0.00288693	0.00640055	0.0037889	0.0011015	0.00435323	0.00350519	0.00543434	0.00405706	0.00620414	0.00243349	0.00693577	0.00610287	0.00057589
rep 3	0.00648105	0.00339799	0.00695504	0.00346915	0.00597052	0.00177654	0.00393431	0.000543498	0.00145652	0.000107094	0.00234692	0.00470928	0.000998446	0.00514689	0.00385483	0.00480966	0.000189739	0.00449716	0.00466761	0.00197753	0.00251603	0.00684326	0.00414656	0.00581213	0.00221055	0.00164381	0.00656989	0.00571941	0.00171854	0.00390632	0.00509469	0.00102137
Q12
	A1	B1	C1	D1	E1	F1	G1	H1	A2	B2	C2	D2	E2	F2	G2	H2	A3	B3	C3	D3	E3	F3	G3	H3	A4	B4	C4	D4	E4	F4	G4	H4
	Water	Pyruvic Acid Methyl Ester	Tween 40	Tween 80	α-Cyclodextrin	Glycogen	D-Cellobiose	α-D-Lactose	β-Methyl-D-Glucoside	D-Xylose	i-Erythritol	D-Mannitol	N-Acetyl-Glucosamine	D-Glucosamic Acid	Glucose-1-phosphate	D,L-α-Glycerol phosphate	D-Galactonic Acid γ-Lactone	D-Galacturonic Acid	2-Hydroxy Benzoic Acid	4-Hydroxy Benzoic Acid	γ-Amino Butyric Acid	Itaconic Acid	α-Keto Butyric Acid	D-Malic Acid	L-Arginine	L-Asparagine	L-Phenylalanine	L-Serine	L-Threonine	Glycyl-L-Glutamic Acid	Phenylethylamine	Putrescine
rep 1	0.00512625	0.00113028	0.00423983	0.000858413	0.00243623	0.00137873	0.00264661	0.00645976	0.00426797	8.46321e-05	0.00347015	0.00473039	0.00406153	0.00424331	0.00411826	0.00103847	0.0015706	0.00606248	0.000764875	0.00039214	0.00562953	0.00682241	0.00235501	0.00151534	0.0064132	0.00070499	0.0059215	0.00558607	0.00238186	0.00139422	0.00346184	0.00438264
rep 2	0.00561933	0.00218563	0.003121	0.00463823	0.000943952	0.00304331	0.00526629	0.00179949	0.00218686	0.00304147	0.00525263	0.00170969	0.00541529	0.00237677	0.00118343	0.00495022	0.00159076	0.00431029	0.00556877	0.00112261	0.00614066	0.000238058	0.00590542	0.00519684	0.00460317	0.00237457	0.00273489	0.000405999	0.00691578	0.00069439	0.00224212	0.00183649
rep 3	0.00515012	0.00405985	0.000103935	0.000106478	0.00458373	0.00293463	0.00163721	0.00400834	0.00325566	0.00580772	0.0052039	0.00583348	0.00177819	0.000331368	0.00216995	0.00640954	0.00604524	0.00234233	0.000478696	0.00183314	0.00449019	0.000185705	0.00552937	0.00495894	0.004725	0.00267413	0.00372414	0.000387904	0.00315429	0.00121458	0.00178155	0.00591049
Q13
	A1	B1	C1	D1	E1	F1	G1	H1	A2	B2	C2	D2	E2	F2	G2	H2	A3	B3	C3	D3	E3	F3	G3	H3	A4	B4	C4	D4	E4	F4	G4	H4
	Water	Pyruvic Acid Methyl Ester	Tween 40	Tween 80	α-Cyclodextrin	Glycogen	D-Cellobiose	α-D-Lactose	β-Methyl-D-Glucoside	D-Xylose	i-Erythritol	D-Mannitol	N-Acetyl-Glucosamine	D-Glucosamic Acid	Glucose-1-phosphate	D,L-α-Glycerol phosphate	D-Galactonic Acid γ-Lactone	D-Galacturonic Acid	2-Hydroxy Benzoic Acid	4-Hydroxy Benzoic Acid	γ-Amino Butyric Acid	Itaconic Acid	α-Keto Butyric Acid	D-Malic Acid	L-Arginine	L-Asparagine	L-Phenylalanine	L-Serine	L-Threonine	Glycyl-L-Glutamic Acid	Phenylethylamine	Putrescine
rep 1	0.00348088	0.000285879	0.00561577	0.00544015	0.00464861	0.00270093	0.00605424	0.00469373	0.00486116	0.0011942	0.00440454	0.00502001	0.00467191	0.006036	0.00137108	0.00131216	0.00640592	0.000162074	0.00636273	0.00464223	0.00294015	0.000654945	0.00197469	0.0061722	0.00426245	0.00272937	0.00277288	0.00492164	0.000965768	0.00044414	0.00605631	0.000342072
rep 2	0.00183826	0.00496494	0.00215799	0.00134845	0.00328556	0.00116735	0.000224245	0.00154143	0.00643252	0.00459029	0.00512186	0.00418655	0.00065628	0.00654959	0.00547649	0.0018326	0.00498129	0.003403	0.00486506	0.00537019	0.00527851	0.00309756	0.00318549	0.00537047	0.0003068	0.000565062	0.0030471	0.00165463	0.0025643	0.00472077	0.000560853	0.00270174
rep 3	0.00443455	0.00677519	0.00565264	0.00484089	0.00397695	0.000252546	0.00634733	0.00195001	0.00596913	0.00392191	0.00213929	0.000645674	0.00268115	0.00327895	0.00132305	0.000543309	0.000833671	0.00501834	0.00640189	0.00515929	0.00142267	0.000319575	0.00522267	0.00350213	0.00666427	0.00198397	0.00440881	0.00661277	0.00374686	0.00434024	0.00302095	0.00316016
Q14
	A1	B1	C1	D1	E1	F1	G1	H1	A2	B2	C2	D2	E2	F2	G2	H2	A3	B3	C3	D3	E3	F3	G3	H3	A4	B4	C4	D4	E4	F4	G4	H4
	Water	Pyruvic Acid Methyl Ester	Tween 40	Tween 80	α-Cyclodextrin	Glycogen	D-Cellobiose	α-D-Lactose	β-Methyl-D-Glucoside	D-Xylose	i-Erythritol	D-Mannitol	N-Acetyl-Glucosamine	D-Glucosamic Acid	Glucose-1-phosphate	D,L-α-Glycerol phosphate	D-Galactonic Acid γ-Lactone	D-Galacturonic Acid	2-Hydroxy Benzoic Acid	4-Hydroxy Benzoic Acid	γ-Amino Butyric Acid	Itaconic Acid	α-Keto Butyric Acid	D-Malic Acid	L-Arginine	L-Asparagine	L-Phenylalanine	L-Serine	L-Threonine	Glycyl-L-Glutamic Acid	Phenylethylamine	Putrescine
rep 1	0.00480551	0.00443334	0.00288439	0.00464977	0.00377187	0.00521731	0.00297731	0.00250385	0.00509118	0.00459986	0.00273876	0.00486096	0.00373655	0.00546052	0.0027605	0.00235169	0.00537685	0.00476639	0.00259313	0.00507215	0.00370124	0.00570373	0.0025437	0.00219953	0.00566253	0.00493291	0.00244749	0.00528335	0.00366592	0.00594694	0.00232689	0.00204738
rep 2	0.0059482	0.00509943	0.00230186	0.00549454	0.00363061	0.00619014	0.00211009	0.00189522	0.00623388	0.00526595	0.00215622	0.00570573	0.00359529	0.00643335	0.00189328	0.00174306	0.00651955	0.00543247	0.00201059	0.00591692	0.00355998	0.00667656	0.00167648	0.00159091	0.00680523	0.00559899	0.00186495	0.00612812	0.00352466	0.00691977	0.00145967	0.00143875
rep 3	0.0070909	0.00576552	0.00171932	0.00633931	0.00348935	0.00716298	0.00124287	0.00128659	0.00737657	0.00593204	0.00157368	0.0065505	0.00345403	0.00740618	0.00102606	0.00113444	0.00766225	0.00609856	0.00142805	0.00676169	0.00341872	0.00764939	0.000809256	0.000982282	0.00794792	0.00626508	0.00128241	0.00697289	0.0033834	0.0078926	0.000592451	0.000830125
Q15
	A1	B1	C1	D1	E1	F1	G1	H1	A2	B2	C2	D2	E2	F2	G2	H2	A3	B3	C3	D3	E3	F3	G3	H3	A4	B4	C4	D4	E4	F4	G4	H4
	Water	Pyruvic Acid Methyl Ester	Tween 40	Tween 80	α-Cyclodextrin	Glycogen	D-Cellobiose	α-D-Lactose	β-Methyl-D-Glucoside	D-Xylose	i-Erythritol	D-Mannitol	N-Acetyl-Glucosamine	D-Glucosamic Acid	Glucose-1-phosphate	D,L-α-Glycerol phosphate	D-Galactonic Acid γ-Lactone	D-Galacturonic Acid	2-Hydroxy Benzoic Acid	4-Hydroxy Benzoic Acid	γ-Amino Butyric Acid	Itaconic Acid	α-Keto Butyric Acid	D-Malic Acid	L-Arginine	L-Asparagine	L-Phenylalanine	L-Serine	L-Threonine	Glycyl-L-Glutamic Acid	Phenylethylamine	Putrescine
rep 1	0.00493902	0.0042638	0.000963657	0.00395737	0.00069045	0.00454032	0.00441746	0.00408	0.00571707	0.00681575	0.000666323	0.000633517	0.00436415	0.00164437	0.00672074	0.00348992	0.00340627	0.00123084	0.00365294	0.00392238	0.00179461	0.00282627	0.00255275	0.00467116	0.005901	0.00681259	0.00134723	0.00430682	0.00335487	0.00119665	0.00138593	0.00481511
rep 2	0.00345012	0.00405522	0.00512026	0.00383894	0.00334	0.00363414	0.00177876	0.000751309	0.000123685	0.00516688	0.00346211	0.00275444	0.00581344	0.00409053	0.00339712	0.000785465	0.00308326	0.00606073	0.000999314	0.00291668	0.00626904	0.000560547	0.00289297	0.00652946	0.00334547	0.0045324	0.00588852	0.00633438	0.00403813	0.00510232	0.00229772	0.00295313
rep 3	0.00420868	0.00486287	0.00658913	0.00471535	0.00660657	0.00429847	0.00249791	0.00394318	0.00310273	0.00697134	0.00194577	0.00668353	0.00204285	0.00469627	0.00478701	0.0066937	0.00215024	0.00594561	0.00105266	0.00105862	0.00437723	0.00207293	0.00604204	0.00137145	0.00471092	0.00536076	0.00494671	0.00391819	0.00434129	0.00252398	0.00328278	0.00156623
Q16
	A1	B1	C1	D1	E1	F1	G1	H1	A2	B2	C2	D2	E2	F2	G2	H2	A3	B3	C3	D3	E3	F3	G3	H3	A4	B4	C4	D4	E4	F4	G4	H4
	Water	Pyruvic Acid Methyl Ester	Tween 40	Tween 80	α-Cyclodextrin	Glycogen	D-Cellobiose	α-D-Lactose	β-Methyl-D-Glucoside	D-Xylose	i-Erythritol	D-Mannitol	N-Acetyl-Glucosamine	D-Glucosamic Acid	Glucose-1-phosphate	D,L-α-Glycerol phosphate	D-Galactonic Acid γ-Lactone	D-Galacturonic Acid	2-Hydroxy Benzoic Acid	4-Hydroxy Benzoic Acid	γ-Amino Butyric Acid	Itaconic Acid	α-Keto Butyric Acid	D-Malic Acid	L-Arginine	L-Asparagine	L-Phenylalanine	L-Serine	L-Threonine	Glycyl-L-Glutamic Acid	Phenylethylamine	Putrescine
rep 1	0.00406585	0.00425365	0.00485466	0.00069087	0.00307983	0.00340881	0.00111306	0.00389469	0.00497992	3.05565e-05	0.00200993	0.000111238	0.00636193	0.00589122	0.00172207	0.00140557	0.00196226	0.0052059	0.0057256	0.00633942	0.00323865	0.00664412	0.0064562	0.00622434	0.000186422	0.000327437	0.00671597	0.000343234	0.00652118	0.00329259	0.00254173	0.00108069
rep 2	0.00497436	0.0033476	0.00630295	0.00611909	0.00272618	0.00259743	0.00694972	0.0040922	0.00218923	0.00656989	0.000887876	0.000843992	0.00563684	0.00158136	0.00508007	0.00336656	0.00598596	0.000417464	0.000417429	0.00282915	0.00537989	3.22464e-05	0.00104454	0.00138098	0.00330274	0.00667549	0.00572889	0.00160946	0.00238635	0.00496606	0.00414331	0.00684897
rep 3	0.00694472	0.00539564	0.00602221	0.00543365	0.00656525	0.00487458	0.00594115	0.00223322	0.000545048	0.00596085	0.000316397	0.00403428	0.00352682	0.000102865	0.00513796	0.000313521	0.000172957	0.00152575	0.00157171	0.00136363	0.00226994	0.00131378	0.00323747	0.0052758	0.00402618	0.00696131	0.00493373	0.0029733	0.00309852	0.00375798	0.00357761	0.00396801
Q1 + Q2
	A1	B1	C1	D1	E1	F1	G1	H1	A2	B2	C2	D2	E2	F2	G2	H2	A3	B3	C3	D3	E3	F3	G3	H3	A4	B4	C4	D4	E4	F4	G4	H4
	Water	Pyruvic Acid Methyl Ester	Tween 40	Tween 80	α-Cyclodextrin	Glycogen	D-Cellobiose	α-D-Lactose	β-Methyl-D-Glucoside	D-Xylose	i-Erythritol	D-Mannitol	N-Acetyl-Glucosamine	D-Glucosamic Acid	Glucose-1-phosphate	D,L-α-Glycerol phosphate	D-Galactonic Acid γ-Lactone	D-Galacturonic Acid	2-Hydroxy Benzoic Acid	4-Hydroxy Benzoic Acid	γ-Amino Butyric Acid	Itaconic Acid	α-Keto Butyric Acid	D-Malic Acid	L-Arginine	L-Asparagine	L-Phenylalanine	L-Serine	L-Threonine	Glycyl-L-Glutamic Acid	Phenylethylamine	Putrescine
rep 1	0.00505932	0.000825243	0.00180376	0.00454957	0.00197649	0.00337837	0.00647523	0.00135731	0.00133151	0.0046435	0.00387856	0.00109445	0.00510985	0.00183993	0.00326322	0.00497489	0.00398101	0.00141125	0.000152319	0.00637101	0.0034718	0.00223943	9.75918e-05	0.00395996	0.00470072	0.00410802	0.00147771	0.00645443	0.000463878	0.00465011	0.00660257	7.08101e-05
rep 2	0.00643448	0.00486549	0.00445475	0.00118468	0.000263535	0.00509636	0.00262182	0.00179866	0.00227892	0.00369802	0.00501882	0.000513571	0.0016631	0.00400005	5.62907e-05	0.00329687	0.00382726	0.00258665	0.00543804	0.0039636	0.00152877	0.00615087	0.00686367	0.00648804	3.49383e-05	0.00488931	0.00051246	0.00255784	0.0029567	0.00286442	0.00264278	0.00696704
rep 3	0.00259081	0.00331593	0.000691239	0.00322117	0.00384826	0.00143777	0.00690107	0.00146988	0.00446335	0.00161565	0.00662477	0.00325316	0.00499616	0.00329574	0.000977315	0.00381631	0.00426725	0.00317894	0.00651618	0.00545235	0.00167996	0.00265585	0.00393553	0.00451775	0.00572805	0.000554343	0.00645016	0.00576566	0.00626977	0.00173295	0.00556052	0.00630776
Q1 + Q3
	A1	B1	C1	D1	E1	F1	G1	H1	A2	B2	C2	D2	E2	F2	G2	H2	A3	B3	C3	D3	E3	F3	G3	H3	A4	B4	C4	D4	E4	F4	G4	H4
	Water	Pyruvic Acid Methyl Ester	Tween 40	Tween 80	α-Cyclodextrin	Glycogen	D-Cellobiose	α-D-Lactose	β-Methyl-D-Glucoside	D-Xylose	i-Erythritol	D-Mannitol	N-Acetyl-Glucosamine	D-Glucosamic Acid	Glucose-1-phosphate	D,L-α-Glycerol phosphate	D-Galactonic Acid γ-Lactone	D-Galacturonic Acid	2-Hydroxy Benzoic Acid	4-Hydroxy Benzoic Acid	γ-Amino Butyric Acid	Itaconic Acid	α-Keto Butyric Acid	D-Malic Acid	L-Arginine	L-Asparagine	L-Phenylalanine	L-Serine	L-Threonine	Glycyl-L-Glutamic Acid	Phenylethylamine	Putrescine
rep 1	0.00598359	0.0039668	0.00413019	0.00368158	0.0048611	0.00430549	0.00322088	2.46117e-05	0.00408747	0.00457594	0.00662498	0.00270831	0.00569901	0.00490001	0.00651807	0.00264872	0.00629695	0.00199962	0.00631631	0.00502997	0.00317579	0.00523721	0.00272917	0.00450593	6.54118e-05	0.00624361	0.00270878	0.00616127	0.00258975	0.00183293	0.00522071	0.000693508
rep 2	0.0054919	0.000970993	0.00502937	0.000848121	0.00575861	0.00193338	0.00548526	0.000105444	0.00635461	0.00390036	0.00579143	0.00256937	0.00358837	0.00139625	0.00145219	0.00103996	0.000775443	0.0017705	0.00639675	0.00552952	0.00519107	0.00660097	0.000395687	0.00521717	0.00326075	0.000515243	0.000914332	0.0015092	0.00594537	0.00189802	0.0023206	0.00596923
rep 3	0.00472044	0.00533854	0.00031092	0.00434509	0.0030821	0.00348886	0.00478664	0.00227462	0.00325817	0.00424458	0.00691764	0.00264406	0.00284136	0.000256815	0.00537442	0.00186669	0.00612514	0.00233096	0.00272636	0.00422825	0.00595642	0.00561216	0.00457135	0.00170483	0.0028076	0.00636765	0.00497737	0.00395163	0.00508917	0.00283657	0.00653663	0.00669375
Q1 + Q4
	A1	B1	C1	D1	E1	F1	G1	H1	A2	B2	C2	D2	E2	F2	G2	H2	A3	B3	C3	D3	E3	F3	G3	H3	A4	B4	C4	D4	E4	F4	G4	H4
	Water	Pyruvic Acid Methyl Ester	Tween 40	Tween 80	α-Cyclodextrin	Glycogen	D-Cellobiose	α-D-Lactose	β-Methyl-D-Glucoside	D-Xylose	i-Erythritol	D-Mannitol	N-Acetyl-Glucosamine	D-Glucosamic Acid	Glucose-1-phosphate	D,L-α-Glycerol phosphate	D-Galactonic Acid γ-Lactone	D-Galacturonic Acid	2-Hydroxy Benzoic Acid	4-Hydroxy Benzoic Acid	γ-Amino Butyric Acid	Itaconic Acid	α-Keto Butyric Acid	D-Malic Acid	L-Arginine	L-Asparagine	L-Phenylalanine	L-Serine	L-Threonine	Glycyl-L-Glutamic Acid	Phenylethylamine	Putrescine
rep 1	0.00149801	0.000111864	0.00259885	0.00227441	0.00667162	0.00207928	0.00204382	0.004712	0.00131385	0.00597003	0.00634723	0.0029662	0.00264878	0.00399732	0.00397067	0.00282553	0.00427803	0.00385208	0.00683015	0.00193411	0.00573927	0.000382943	0.0069965	0.00667227	0.00027119	0.00237781	0.00536266	0.00438263	5.05859e-05	0.00243326	0.00644318	0.0009406
rep 2	0.00160608	0.00227991	8.58628e-05	0.000305185	0.0061162	0.00348375	0.0053854	0.00264404	0.00576757	0.00447454	0.00365823	0.00424574	0.000517608	0.00372182	0.00590613	0.006299	0.00210258	0.000894931	0.00559332	0.00291934	0.00571693	0.00571038	0.00645596	0.00562339	0.000112643	0.00217785	0.00145219	0.000305333	0.0041023	0.00357229	0.00420553	0.00354499
rep 3	0.00673109	0.00408158	0.00270397	0.00695385	0.00477922	0.00594262	0.00257461	0.000126656	0.000614227	0.00531437	0.00379668	0.00438593	0.0049991	0.00415935	0.00522902	0.00175191	0.00523616	0.00386192	0.00520977	0.00587188	0.00196074	0.00376527	0.00339403	0.00214192	0.00585206	0.00481451	0.00233333	0.00277959	0.00471459	0.00438928	3.36758e-05	0.00463207
Q1 + Q5
	A1	B1	C1	D1	E1	F1	G1	H1	A2	B2	C2	D2	E2	F2	G2	H2	A3	B3	C3	D3	E3	F3	G3	H3	A4	B4	C4	D4	E4	F4	G4	H4
	Water	Pyruvic Acid Methyl Ester	Tween 40	Tween 80	α-Cyclodextrin	Glycogen	D-Cellobiose	α-D-Lactose	β-Methyl-D-Glucoside	D-Xylose	i-Erythritol	D-Mannitol	N-Acetyl-Glucosamine	D-Glucosamic Acid	Glucose-1-phosphate	D,L-α-Glycerol phosphate	D-Galactonic Acid γ-Lactone	D-Galacturonic Acid	2-Hydroxy Benzoic Acid	4-Hydroxy Benzoic Acid	γ-Amino Butyric Acid	Itaconic Acid	α-Keto Butyric Acid	D-Malic Acid	L-Arginine	L-Asparagine	L-Phenylalanine	L-Serine	L-Threonine	Glycyl-L-Glutamic Acid	Phenylethylamine	Putrescine
rep 1	0.000982558	0.00112841	0.00333251	0.000746067	0.00312865	0.00179084	0.0069369	0.00160064	0.00397598	0.00116041	0.00434325	0.00593729	0.00399355	0.00219143	0.00588286	0.00633849	0.00379876	0.00335262	0.00202457	0.00251601	0.000918487	0.00500582	0.000783484	0.00331642	0.00114585	0.00277104	0.00285297	0.005495	9.11286e-05	0.00132076	0.00602995	0.00378334
rep 2	0.00661523	0.00556444	0.00311414	0.00635627	0.00474369	0.000995269	0.00397496	0.00681657	0.00438125	0.00538886	0.00198474	0.00443397	0.00584609	0.00401878	0.00478295	0.006807	0.000453916	0.00279415	0.00679097	0.00430581	0.00655384	0.000344052	0.00552724	0.00479752	0.00126643	0.00441138	0.00617819	0.000472779	0.000409154	0.00304505	0.00281768	0.00545971
rep 3	0.00467417	0.00288868	0.00566195	0.00169046	0.00467618	0.00337897	0.00597294	0.000143173	0.00634709	0.00255774	0.00495759	0.00287545	0.002701	0.00325372	0.00132724	0.00509926	0.00571073	0.00434598	0.00126141	0.00567823	0.0040329	0.00340341	0.00347005	0.00645889	0.00309732	0.00669171	0.00044783	0.00265399	0.000971699	0.00516309	0.00084031	0.0030832
Q1 + Q6
	A1	B1	C1	D1	E1	F1	G1	H1	A2	B2	C2	D2	E2	F2	G2	H2	A3	B3	C3	D3	E3	F3	G3	H3	A4	B4	C4	D4	E4	F4	G4	H4
	Water	Pyruvic Acid Methyl Ester	Tween 40	Tween 80	α-Cyclodextrin	Glycogen	D-Cellobiose	α-D-Lactose	β-Methyl-D-Glucoside	D-Xylose	i-Erythritol	D-Mannitol	N-Acetyl-Glucosamine	D-Glucosamic Acid	Glucose-1-phosphate	D,L-α-Glycerol phosphate	D-Galactonic Acid γ-Lactone	D-Galacturonic Acid	2-Hydroxy Benzoic Acid	4-Hydroxy Benzoic Acid	γ-Amino Butyric Acid	Itaconic Acid	α-Keto Butyric Acid	D-Malic Acid	L-Arginine	L-Asparagine	L-Phenylalanine	L-Serine	L-Threonine	Glycyl-L-Glutamic Acid	Phenylethylamine	Putrescine
rep 1	0.0043495	0.00370162	0.000209579	0.00315128	0.0044303	0.00543691	0.0060241	0.000850677	0.00584197	0.0053952	0.00656846	0.00032669	0.00549352	0.00349022	0.00194245	0.000833812	0.00565578	0.00258849	0.00640852	0.00576428	0.000416425	0.00347905	0.00253994	0.00201981	0.00105751	0.00658352	0.00428479	0.006764	0.000590098	0.00186462	0.00641562	0.00658165
rep 2	0.000582601	0.000232811	0.00643364	0.00565177	2.99441e-05	0.00650861	0.000561648	0.00652148	0.00545251	0.00236794	0.00438381	0.00207377	0.000995545	0.00474282	0.00358907	0.0012805	0.00668147	0.0009494	0.000885176	0.00138524	0.00650436	0.00497182	0.00294026	0.00639012	0.00432881	0.00235987	0.000998491	0.00141171	0.00113319	0.00197256	0.00110635	0.000465205
rep 3	0.00306051	0.00338459	0.00477151	0.00244659	0.00691951	0.00406484	0.00314691	0.0061434	0.00465095	0.0053001	0.00646117	0.00156859	0.00492956	0.0066798	0.00118735	0.000411674	0.00608225	0.00557286	0.00105457	0.00115144	0.0022718	0.00025199	0.00598673	0.00666187	0.00351835	0.00291521	0.00619393	0.00064911	0.0022966	0.00357165	0.00481693	0.00112049
Q1 + Q7
	A1	B1	C1	D1	E1	F1	G1	H1	A2	B2	C2	D2	E2	F2	G2	H2	A3	B3	C3	D3	E3	F3	G3	H3	A4	B4	C4	D4	E4	F4	G4	H4
	Water	Pyruvic Acid Methyl Ester	Tween 40	Tween 80	α-Cyclodextrin	Glycogen	D-Cellobiose	α-D-Lactose	β-Methyl-D-Glucoside	D-Xylose	i-Erythritol	D-Mannitol	N-Acetyl-Glucosamine	D-Glucosamic Acid	Glucose-1-phosphate	D,L-α-Glycerol phosphate	D-Galactonic Acid γ-Lactone	D-Galacturonic Acid	2-Hydroxy Benzoic Acid	4-Hydroxy Benzoic Acid	γ-Amino Butyric Acid	Itaconic Acid	α-Keto Butyric Acid	D-Malic Acid	L-Arginine	L-Asparagine	L-Phenylalanine	L-Serine	L-Threonine	Glycyl-L-Glutamic Acid	Phenylethylamine	Putrescine
rep 1	6.82289e-05	0.00402426	0.00526992	8.53394e-05	0.00465915	0.00385135	0.00355623	0.00253801	0.00210528	0.000284572	0.00420517	0.00493741	0.00213638	0.000946713	0.000135982	0.00349874	0.00604307	0.00378418	0.000707467	0.000263331	0.0055438	0.00477276	0.00452829	0.0063884	0.00162504	0.000789799	0.00578356	0.00575768	0.00238859	0.00315246	0.00436105	0.00400443
rep 2	0.000409779	0.00530218	0.00516774	0.00632404	0.00180218	0.00256651	0.0023308	0.000159562	0.00497735	0.000778009	0.00618083	0.0011652	2.77307e-05	0.00270292	0.000184008	0.00598661	0.00356124	0.0014288	0.000589155	0.00145317	0.00266237	0.0028313	0.00682463	0.00581339	0.00283463	0.00537393	0.00580631	0.00557116	0.00419599	0.00579295	0.00693892	0.00614706
rep 3	0.0029716	0.00295641	0.00192371	0.00625237	0.00237325	0.0064121	0.000536059	0.00566722	0.00639776	0.00382868	0.00233951	0.00170578	0.00123049	0.00532842	0.00376561	4.57357e-07	0.00631405	0.00616363	0.00620926	0.00303235	0.00698299	0.00257144	0.00684497	0.00071278	0.00152646	0.00509341	0.00133928	0.00278707	0.0018578	0.00483972	0.000767723	0.00584378
Q1 + Q8
	A1	B1	C1	D1	E1	F1	G1	H1	A2	B2	C2	D2	E2	F2	G2	H2	A3	B3	C3	D3	E3	F3	G3	H3	A4	B4	C4	D4	E4	F4	G4	H4
	Water	Pyruvic Acid Methyl Ester	Tween 40	Tween 80	α-Cyclodextrin	Glycogen	D-Cellobiose	α-D-Lactose	β-Methyl-D-Glucoside	D-Xylose	i-Erythritol	D-Mannitol	N-Acetyl-Glucosamine	D-Glucosamic Acid	Glucose-1-phosphate	D,L-α-Glycerol phosphate	D-Galactonic Acid γ-Lactone	D-Galacturonic Acid	2-Hydroxy Benzoic Acid	4-Hydroxy Benzoic Acid	γ-Amino Butyric Acid	Itaconic Acid	α-Keto Butyric Acid	D-Malic Acid	L-Arginine	L-Asparagine	L-Phenylalanine	L-Serine	L-Threonine	Glycyl-L-Glutamic Acid	Phenylethylamine	Putrescine
rep 1	0.00154803	0.000908585	0.00418813	0.00383525	0.00418228	0.00493022	0.00398384	0.00141104	0.000212915	0.00192412	0.00484108	0.00563372	0.00688075	0.00475426	0.00677285	0.0053661	0.00403708	0.00579868	0.00646055	0.00670038	0.00161441	0.00225809	0.00188432	0.00520173	0.00529816	0.00693881	0.00482982	0.00482821	0.00292159	0.00296321	0.00688772	0.00348923
rep 2	0.00611558	0.0047124	0.00191561	0.00280794	0.000701897	0.00213125	0.000247726	0.0046935	0.000422561	0.000541723	7.66161e-05	0.00679729	0.00194958	0.00582973	0.00180584	0.00526724	0.00155287	0.000940824	0.000302537	0.00657563	0.00371383	0.00415553	0.00181924	0.00541704	0.00289818	0.00236668	0.00117528	0.00362798	0.00219884	0.00565038	0.00663732	0.00423619
rep 3	0.00287931	0.00176476	0.00596849	0.000954031	0.00420491	0.00205836	0.00685736	0.00273361	0.00405573	0.00175577	0.000321393	0.00438715	0.00690969	0.000987597	0.00514069	0.0046974	0.00659364	0.00548288	0.00189971	0.00575855	0.00426497	0.00622035	0.00201236	0.00608445	0.00691319	0.0012165	0.0062226	0.000953857	0.00102016	5.7995e-05	0.00286271	0.00305482
Q1 + Q9
	A1	B1	C1	D1	E1	F1	G1	H1	A2	B2	C2	D2	E2	F2	G2	H2	A3	B3	C3	D3	E3	F3	G3	H3	A4	B4	C4	D4	E4	F4	G4	H4
	Water	Pyruvic Acid Methyl Ester	Tween 40	Tween 80	α-Cyclodextrin	Glycogen	D-Cellobiose	α-D-Lactose	β-Methyl-D-Glucoside	D-Xylose	i-Erythritol	D-Mannitol	N-Acetyl-Glucosamine	D-Glucosamic Acid	Glucose-1-phosphate	D,L-α-Glycerol phosphate	D-Galactonic Acid γ-Lactone	D-Galacturonic Acid	2-Hydroxy Benzoic Acid	4-Hydroxy Benzoic Acid	γ-Amino Butyric Acid	Itaconic Acid	α-Keto Butyric Acid	D-Malic Acid	L-Arginine	L-Asparagine	L-Phenylalanine	L-Serine	L-Threonine	Glycyl-L-Glutamic Acid	Phenylethylamine	Putrescine
rep 1	0.000843334	0.0068616	0.00683763	0.00127369	0.0036284	0.00333277	0.0055852	0.00410535	0.00433267	0.000485623	0.00109385	0.00323823	0.000258504	0.000339377	0.00244896	0.00361623	0.00336356	0.0038915	0.000905981	0.00385382	0.00520123	0.00344134	0.00655884	0.0041546	0.00646725	0.00132561	0.00406392	0.00435902	0.005897	0.00412037	0.00499238	0.00621789
rep 2	0.00168471	0.0020752	0.000960044	0.00338025	0.000343807	0.00164248	0.00346671	0.00606989	0.00543537	0.00588703	0.00141398	0.000908817	0.00625302	0.00675247	0.00568572	0.00581841	0.00526392	0.00143575	0.00239154	0.00618798	0.00264724	0.00111996	0.00458453	0.00113203	0.00473538	0.00407903	0.00186131	0.00693923	0.00486895	0.00402667	0.00252522	0.00231978
rep 3	0.00386204	0.00277384	0.0050511	0.00603376	0.00502118	0.00294555	0.00330352	0.00648321	0.00418502	0.002139	0.00486844	0.00596576	0.00477767	0.000857008	0.0041885	0.00647527	0.00606506	0.00330579	0.00555946	0.0026419	0.00210284	0.00255	0.0050834	0.00445548	0.00346738	0.00520274	0.00192129	0.00431954	0.00211836	0.00699108	0.002492	0.00555037
Q1 + Q10
	A1	B1	C1	D1	E1	F1	G1	H1	A2	B2	C2	D2	E2	F2	G2	H2	A3	B3	C3	D3	E3	F3	G3	H3	A4	B4	C4	D4	E4	F4	G4	H4
	Water	Pyruvic Acid Methyl Ester	Tween 40	Tween 80	α-Cyclodextrin	Glycogen	D-Cellobiose	α-D-Lactose	β-Methyl-D-Glucoside	D-Xylose	i-Erythritol	D-Mannitol	N-Acetyl-Glucosamine	D-Glucosamic Acid	Glucose-1-phosphate	D,L-α-Glycerol phosphate	D-Galactonic Acid γ-Lactone	D-Galacturonic Acid	2-Hydroxy Benzoic Acid	4-Hydroxy Benzoic Acid	γ-Amino Butyric Acid	Itaconic Acid	α-Keto Butyric Acid	D-Malic Acid	L-Arginine	L-Asparagine	L-Phenylalanine	L-Serine	L-Threonine	Glycyl-L-Glutamic Acid	Phenylethylamine	Putrescine
rep 1	0.000603945	0.00666851	0.00115518	0.00130111	0.00293068	0.00453143	0.0022493	0.00346005	0.00198102	0.00385432	0.000674108	0.00300258	0.00502519	0.00647135	0.0036955	0.0062186	0.00294304	0.00365635	0.00300029	0.00441542	0.00519777	0.00120558	0.00556795	0.000256931	0.00411095	0.00119489	0.00249033	0.0036459	0.00610399	0.00221069	0.000482528	0.00142621
rep 2	0.00564686	0.0033549	0.00591453	0.00461735	0.00425508	0.00562979	0.00486514	0.00359647	0.00141397	0.00177675	0.00182093	0.00510553	0.00529342	0.00692274	0.00664042	0.00165438	0.00321597	0.000278464	0.000162011	0.00340776	0.00593069	0.0022567	0.00194439	0.00402805	0.003137	0.0044436	0.0060368	0.0026912	0.00428946	8.3414e-06	0.00174585	0.00337581
rep 3	0.00513623	0.00377693	0.00234212	4.78346e-05	0.00555257	0.00694519	0.00111605	0.00398547	0.00500328	0.000980725	0.00442252	2.57896e-05	0.000159983	0.00103847	0.00050141	0.00100907	0.00581855	0.00198598	0.00382498	0.00696456	0.0029184	0.00034555	0.00390206	0.00101996	0.00620596	0.00408121	0.00263511	0.000755208	0.00612418	0.00418147	0.00342886	0.00288598
Q1 + Q11
	A1	B1	C1	D1	E1	F1	G1	H1	A2	B2	C2	D2	E2	F2	G2	H2	A3	B3	C3	D3	E3	F3	G3	H3	A4	B4	C4	D4	E4	F4	G4	H4
	Water	Pyruvic Acid Methyl Ester	Tween 40	Tween 80	α-Cyclodextrin	Glycogen	D-Cellobiose	α-D-Lactose	β-Methyl-D-Glucoside	D-Xylose	i-Erythritol	D-Mannitol	N-Acetyl-Glucosamine	D-Glucosamic Acid	Glucose-1-phosphate	D,L-α-Glycerol phosphate	D-Galactonic Acid γ-Lactone	D-Galacturonic Acid	2-Hydroxy Benzoic Acid	4-Hydroxy Benzoic Acid	γ-Amino Butyric Acid	Itaconic Acid	α-Keto Butyric Acid	D-Malic Acid	L-Arginine	L-Asparagine	L-Phenylalanine	L-Serine	L-Threonine	Glycyl-L-Glutamic Acid	Phenylethylamine	Putrescine
rep 1	0.00133502	0.00174108	0.00317594	0.00393762	0.00539418	0.00479226	0.00564277	0.00407003	0.00508961	0.00430468	0.00396328	0.00193129	0.00513414	0.000697354	0.00236427	0.00432141	0.00578683	0.000222301	0.00610912	0.00514891	0.00587234	0.0014265	0.006414	0.00306792	0.00357505	0.00102496	0.00388194	0.00384496	0.00398334	0.00256186	0.00249974	0.00119258
rep 2	0.00397408	0.00492151	0.00516357	0.00242289	0.000183966	0.00592337	0.00682756	0.00500556	8.09074e-06	0.000458925	0.0043619	0.00360476	0.00340289	0.00165811	0.00269065	0.00523451	0.00100645	0.00435265	0.0021772	0.00571038	0.00379877	0.00493414	0.00342071	0.0059074	0.00606177	0.00656129	0.00274538	0.00368391	0.00585662	0.000753262	0.00343543	0.00374331
rep 3	0.000577927	0.000615262	0.00141461	0.00142128	0.00510065	0.00545348	8.57824e-05	0.00211565	0.00171199	0.00680962	0.00596946	0.00593675	0.0038858	0.00178574	0.00449031	0.00319563	0.0068708	0.000182075	0.00424781	0.00259346	0.000513901	0.0038363	0.00358802	0.0026904	0.00404307	0.0050766	0.00529269	0.00212328	0.000955516	0.000237311	0.00224246	0.00174333
Q1 + Q12
	A1	B1	C1	D1	E1	F1	G1	H1	A2	B2	C2	D2	E2	F2	G2	H2	A3	B3	C3	D3	E3	F3	G3	H3	A4	B4	C4	D4	E4	F4	G4	H4
	Water	Pyruvic Acid Methyl Ester	Tween 40	Tween 80	α-Cyclodextrin	Glycogen	D-Cellobiose	α-D-Lactose	β-Methyl-D-Glucoside	D-Xylose	i-Erythritol	D-Mannitol	N-Acetyl-Glucosamine	D-Glucosamic Acid	Glucose-1-phosphate	D,L-α-Glycerol phosphate	D-Galactonic Acid γ-Lactone	D-Galacturonic Acid	2-Hydroxy Benzoic Acid	4-Hydroxy Benzoic Acid	γ-Amino Butyric Acid	Itaconic Acid	α-Keto Butyric Acid	D-Malic Acid	L-Arginine	L-Asparagine	L-Phenylalanine	L-Serine	L-Threonine	Glycyl-L-Glutamic Acid	Phenylethylamine	Putrescine
rep 1	0.00458239	0.0013766	0.00104145	0.00324502	0.00304841	0.00170888	0.00412668	0.00647691	0.00668727	0.00570272	0.00125342	0.00248311	0.00264117	0.0053073	0.00218738	0.00304779	0.00203758	0.00170841	0.00237455	0.00617696	0.00322829	0.00383112	0.00540956	0.00608805	0.00455132	0.00342165	0.00128731	0.00053062	0.00561296	0.00663647	0.00235409	0.00210248
rep 2	0.00375452	0.00454218	0.00283879	0.00618304	0.00464077	0.000603205	0.00598974	0.00558581	0.00418216	0.00111102	0.00429492	0.00131755	0.00326203	0.00663518	0.0040637	0.00560357	0.000174288	0.00585885	0.0047997	0.00150547	0.000372816	0.00505679	0.00291006	0.00270848	3.38922e-05	0.00305618	0.00576468	0.00608673	0.00166039	0.00645403	0.00652801	0.00267113
rep 3	0.000919648	0.00163447	0.00261787	0.000425866	0.00163268	0.00429689	0.00323889	0.00451861	0.00017372	0.00209199	0.00666989	0.0016443	0.00161458	0.00112677	0.000695424	0.00603167	0.000644906	0.00111595	0.000131825	0.00695111	0.000432084	0.00128058	0.00325815	0.00459643	0.00332891	0.00409897	0.00428662	0.00474738	0.00347983	0.00511128	0.00688859	0.00361428
Q1 + Q13
	A1	B1	C1	D1	E1	F1	G1	H1	A2	B2	C2	D2	E2	F2	G2	H2	A3	B3	C3	D3	E3	F3	G3	H3	A4	B4	C4	D4	E4	F4	G4	H4
	Water	Pyruvic Acid Methyl Ester	Tween 40	Tween 80	α-Cyclodextrin	Glycogen	D-Cellobiose	α-D-Lactose	β-Methyl-D-Glucoside	D-Xylose	i-Erythritol	D-Mannitol	N-Acetyl-Glucosamine	D-Glucosamic Acid	Glucose-1-phosphate	D,L-α-Glycerol phosphate	D-Galactonic Acid γ-Lactone	D-Galacturonic Acid	2-Hydroxy Benzoic Acid	4-Hydroxy Benzoic Acid	γ-Amino Butyric Acid	Itaconic Acid	α-Keto Butyric Acid	D-Malic Acid	L-Arginine	L-Asparagine	L-Phenylalanine	L-Serine	L-Threonine	Glycyl-L-Glutamic Acid	Phenylethylamine	Putrescine
rep 1	0.00104147	0.00499504	0.000181781	0.00329002	0.00407501	0.0065662	0.00591101	0.00511868	0.00428936	0.000815451	0.00604648	0.00699667	0.00581514	0.00691602	0.00155938	9.75909e-05	0.000293768	0.00402584	0.00643426	0.00592155	9.47144e-05	0.00319424	0.00294119	0.000317193	0.00348851	0.00558692	0.000963396	0.00579745	8.06523e-05	0.0016143	0.00293988	0.0029289
rep 2	0.00517656	0.00162277	0.00334354	0.00533151	0.00697512	0.00486842	0.000145536	0.00450688	0.0052773	0.00507399	0.00324073	0.000784745	0.00535983	0.00389643	0.00266314	0.00153856	0.000441656	0.00586616	0.00490125	0.00587284	0.00220264	0.00409297	0.00295644	0.0058341	0.00309737	0.00083187	0.000459024	0.00569695	0.00568408	0.00303542	0.00133998	0.00486337
rep 3	0.0035047	0.00671265	0.00513128	0.00693989	0.00693853	0.00298323	0.0049373	0.00629387	0.0018917	0.00523435	0.00277152	0.000338202	0.00140532	0.00417798	9.46433e-05	0.00289968	0.00419162	0.00567623	0.00323041	0.00522752	0.00452226	0.0031646	0.00511842	0.00287703	0.00515086	0.00132942	0.0050771	0.00293519	0.00306286	0.00669626	0.00302907	0.0017501
Q1 + Q14
	A1	B1	C1	D1	E1	F1	G1	H1	A2	B2	C2	D2	E2	F2	G2	H2	A3	B3	C3	D3	E3	F3	G3	H3	A4	B4	C4	D4	E4	F4	G4	H4
	Water	Pyruvic Acid Methyl Ester	Tween 40	Tween 80	α-Cyclodextrin	Glycogen	D-Cellobiose	α-D-Lactose	β-Methyl-D-Glucoside	D-Xylose	i-Erythritol	D-Mannitol	N-Acetyl-Glucosamine	D-Glucosamic Acid	Glucose-1-phosphate	D,L-α-Glycerol phosphate	D-Galactonic Acid γ-Lactone	D-Galacturonic Acid	2-Hydroxy Benzoic Acid	4-Hydroxy Benzoic Acid	γ-Amino Butyric Acid	Itaconic Acid	α-Keto Butyric Acid	D-Malic Acid	L-Arginine	L-Asparagine	L-Phenylalanine	L-Serine	L-Threonine	Glycyl-L-Glutamic Acid	Phenylethylamine	Putrescine
rep 1	0.00261637	0.00427083	0.00554404	0.00551169	0.00568675	0.00413971	0.00426182	4.25057e-05	0.00162325	0.00683232	0.00218684	0.00251062	0.00439252	0.00124836	0.00328697	0.000167138	0.00652122	0.0067886	0.00571982	0.000175721	0.00441401	0.00518945	0.00390104	0.000411309	0.00333441	0.000619392	0.00154637	0.00522266	0.00273623	0.00205713	0.00511275	0.00535203
rep 2	0.000333655	0.00348866	0.00350752	0.000207379	0.00302578	0.0044743	0.00328901	0.00328331	0.00541472	0.00276983	0.00116881	0.00303705	0.00244044	0.000873757	0.00692027	0.00595582	0.00231782	0.00273232	0.000837614	0.00179639	0.0055549	0.00178686	0.00689268	0.00407204	0.00387014	0.0022295	0.00628327	0.00348611	0.00620855	0.00574402	0.00275299	0.00130822
rep 3	0.00473431	0.00477803	0.000656004	0.00457349	0.00455789	0.00562646	0.00426193	0.00426343	0.00194134	0.0019923	0.00605541	0.000585598	0.00415004	0.000320842	0.00241839	0.00625339	0.00036999	0.00273066	0.00193614	0.00126331	0.00229475	0.00612872	0.00305979	0.00556025	0.00298031	0.00693118	0.000190986	0.000731238	0.000529826	0.000896064	0.00160392	0.00352865
Q1 + Q15
	A1	B1	C1	D1	E1	F1	G1	H1	A2	B2	C2	D2	E2	F2	G2	H2	A3	B3	C3	D3	E3	F3	G3	H3	A4	B4	C4	D4	E4	F4	G4	H4
	Water	Pyruvic Acid Methyl Ester	Tween 40	Tween 80	α-Cyclodextrin	Glycogen	D-Cellobiose	α-D-Lactose	β-Methyl-D-Glucoside	D-Xylose	i-Erythritol	D-Mannitol	N-Acetyl-Glucosamine	D-Glucosamic Acid	Glucose-1-phosphate	D,L-α-Glycerol phosphate	D-Galactonic Acid γ-Lactone	D-Galacturonic Acid	2-Hydroxy Benzoic Acid	4-Hydroxy Benzoic Acid	γ-Amino Butyric Acid	Itaconic Acid	α-Keto Butyric Acid	D-Malic Acid	L-Arginine	L-Asparagine	L-Phenylalanine	L-Serine	L-Threonine	Glycyl-L-Glutamic Acid	Phenylethylamine	Putrescine
rep 1	0.0029612	0.0032687	0.000847545	0.00296772	0.00156665	0.0018195	0.00591706	0.00390823	0.00458067	0.00657899	0.00619629	0.00200495	0.00377314	0.00612393	0.00501331	0.00358863	0.00621417	0.00549628	0.000522524	0.00428224	0.0069746	0.00596441	0.000866644	0.0066344	0.00624412	0.00612226	0.0054896	0.00391169	0.00230242	0.00590033	0.00416379	0.000768611
rep 2	0.00124873	0.00276124	0.00597893	0.00027977	0.00226335	0.00662833	0.00692897	0.00573235	0.00180252	0.000697894	0.000260247	0.00521697	0.000247265	0.00456877	0.00430786	0.00264139	0.00079407	0.00193873	0.001926	0.00144541	0.00367928	0.00341709	0.00191154	0.00389649	0.00558011	0.00505555	0.00449449	0.00459547	0.00417765	0.0013143	0.000445948	0.0021971
rep 3	0.000766769	0.00249414	0.00549555	0.0036569	0.00519461	0.00499123	0.000506123	0.0005764	0.0058035	0.00267898	0.00280044	0.00443406	0.00666986	0.00059549	0.00611458	0.00545956	0.00539732	0.000223781	0.00654712	0.00432294	0.00342735	0.0032284	0.00253977	0.00135264	0.00660583	0.00365012	0.00273362	0.00199427	0.000583011	0.00655135	0.00661936	0.0045891
Q1 + Q16
	A1	B1	C1	D1	E1	F1	G1	H1	A2	B2	C2	D2	E2	F2	G2	H2	A3	B3	C3	D3	E3	F3	G3	H3	A4	B4	C4	D4	E4	F4	G4	H4
	Water	Pyruvic Acid Methyl Ester	Tween 40	Tween 80	α-Cyclodextrin	Glycogen	D-Cellobiose	α-D-Lactose	β-Methyl-D-Glucoside	D-Xylose	i-Erythritol	D-Mannitol	N-Acetyl-Glucosamine	D-Glucosamic Acid	Glucose-1-phosphate	D,L-α-Glycerol phosphate	D-Galactonic Acid γ-Lactone	D-Galacturonic Acid	2-Hydroxy Benzoic Acid	4-Hydroxy Benzoic Acid	γ-Amino Butyric Acid	Itaconic Acid	α-Keto Butyric Acid	D-Malic Acid	L-Arginine	L-Asparagine	L-Phenylalanine	L-Serine	L-Threonine	Glycyl-L-Glutamic Acid	Phenylethylamine	Putrescine
rep 1	0.00304603	0.000891168	0.00551214	0.00298575	0.00155577	0.00474218	0.00108685	0.00556903	0.00138004	0.00678218	0.00435978	0.00694437	0.00178445	0.00592166	0.00592096	0.004825	0.00696262	0.00389971	0.00677148	0.00622265	0.00457581	0.00169155	0.00150066	0.00336442	0.0031272	3.75511e-05	0.00349943	0.00242029	0.00330395	0.000246057	0.00468911	0.00326151
rep 2	0.000219987	0.000950347	0.00625587	0.00494091	0.00112674	0.00416668	0.0043243	0.00432889	0.00655912	4.09297e-05	0.0028073	0.00636107	0.00190456	0.00585334	0.000349998	0.00314489	0.00609689	0.00571812	0.00313279	0.00473405	0.00499069	0.00253574	0.00664579	0.00421895	0.00420872	0.00547515	0.00655045	0.0044737	0.00429348	0.00232532	0.00407786	3.22628e-05
rep 3	0.00209311	0.00651746	0.00478333	0.00104723	0.000924854	0.00451315	0.00602668	0.00696496	0.00566542	0.00258083	0.000127142	0.00420788	0.000490051	0.00671031	0.00362927	0.00284524	0.006665	0.00682118	0.00115869	0.00190926	0.00676386	0.00417343	0.00186289	0.000825661	0.00596438	0.00576621	0.00347084	0.00320497	0.00257789	0.00357196	0.00418164	0.00608677
Q2 + Q3
	A1	B1	C1	D1	E1	F1	G1	H1	A2	B2	C2	D2	E2	F2	G2	H2	A3	B3	C3	D3	E3	F3	G3	H3	A4	B4	C4	D4	E4	F4	G4	H4
	Water	Pyruvic Acid Methyl Ester	Tween 40	Tween 80	α-Cyclodextrin	Glycogen	D-Cellobiose	α-D-Lactose	β-Methyl-D-Glucoside	D-Xylose	i-Erythritol	D-Mannitol	N-Acetyl-Glucosamine	D-Glucosamic Acid	Glucose-1-phosphate	D,L-α-Glycerol phosphate	D-Galactonic Acid γ-Lactone	D-Galacturonic Acid	2-Hydroxy Benzoic Acid	4-Hydroxy Benzoic Acid	γ-Amino Butyric Acid	Itaconic Acid	α-Keto Butyric Acid	D-Malic Acid	L-Arginine	L-Asparagine	L-Phenylalanine	L-Serine	L-Threonine	Glycyl-L-Glutamic Acid	Phenylethylamine	Putrescine
rep 1	0.00444542	0.00480416	0.00353883	0.00529198	0.00615251	0.00398171	0.00163368	0.00688275	0.000756533	0.00291875	0.00110019	0.00620216	0.00413335	0.00193694	0.000683215	0.000316083	0.00348647	0.00336226	0.00211996	0.00578635	0.0031616	0.00640193	0.00684384	0.00381941	0.000332983	0.0052296	0.0014015	0.00350618	0.00372893	0.000322277	0.00239578	0.00471644
rep 2	0.00460434	0.00514445	0.000818416	0.00557407	0.000355493	0.00632143	0.00653054	0.00193391	0.00668215	0.00329827	0.0059592	0.00135012	0.00527388	0.00572241	0.00567076	0.00345069	0.00669728	0.00287973	0.00237845	0.00260949	0.00481896	0.00226862	0.00286535	0.00601649	0.00637254	0.00281455	0.000432463	0.00285038	0.000895543	0.00292298	0.00558279	0.00339352
rep 3	0.00333147	0.00469914	0.00451536	0.000644443	0.00427671	0.00352978	0.00171026	0.000950294	0.00258458	0.00483522	0.00534581	1.40685e-05	0.00454784	0.00386463	0.00544888	0.00222016	0.00272629	0.000412575	0.00375751	0.00272727	0.00241049	0.000510726	0.000601102	0.00536377	0.00658544	0.00322141	0.00351713	0.00110984	0.00482232	0.00223459	0.00148383	0.000316242
Q2 + Q4
	A1	B1	C1	D1	E1	F1	G1	H1	A2	B2	C2	D2	E2	F2	G2	H2	A3	B3	C3	D3	E3	F3	G3	H3	A4	B4	C4	D4	E4	F4	G4	H4
	Water	Pyruvic Acid Methyl Ester	Tween 40	Tween 80	α-Cyclodextrin	Glycogen	D-Cellobiose	α-D-Lactose	β-Methyl-D-Glucoside	D-Xylose	i-Erythritol	D-Mannitol	N-Acetyl-Glucosamine	D-Glucosamic Acid	Glucose-1-phosphate	D,L-α-Glycerol phosphate	D-Galactonic Acid γ-Lactone	D-Galacturonic Acid	2-Hydroxy Benzoic Acid	4-Hydroxy Benzoic Acid	γ-Amino Butyric Acid	Itaconic Acid	α-Keto Butyric Acid	D-Malic Acid	L-Arginine	L-Asparagine	L-Phenylalanine	L-Serine	L-Threonine	Glycyl-L-Glutamic Acid	Phenylethylamine	Putrescine
rep 1	0.00647633	0.00168389	0.000797928	0.00481791	0.00625146	0.00579453	0.00189114	0.00571196	0.00478044	0.000607549	0.00219787	0.00542452	0.00083605	0.0069409	0.00576095	0.00545004	0.00291737	0.00207673	0.00661274	0.00215488	0.0068339	0.00161097	0.000180854	0.00601566	0.000947341	0.00379448	0.00449081	0.00449094	0.00637037	0.000621701	0.00284148	0.000460035
rep 2	0.00648654	0.00546454	0.00685595	0.00429374	0.00181298	0.00444636	0.00417224	6.16428e-05	0.00162124	0.00190289	0.00680408	0.00158588	0.00622275	0.00599586	0.00370118	0.00414177	0.00517592	0.0022202	0.00511386	0.00172311	0.00583118	0.00128759	0.004778	0.00608731	5.6725e-05	0.00663358	0.0027429	0.00614431	0.003075	0.00353832	0.00355469	0.00312404
rep 3	0.00174041	0.00343179	0.00464424	0.00549339	0.00053726	0.00248892	0.0038806	0.000263025	0.00692624	0.00681071	0.00180063	0.000179628	0.00606308	0.00577147	0.00588868	0.00287203	0.00501985	0.0059213	0.00216859	0.00528733	0.00226563	0.0033861	0.00218757	0.00255651	0.0045621	0.0068577	0.00588319	0.00628401	0.00162465	0.00162339	0.000251637	0.00333609
Q2 + Q5
	A1	B1	C1	D1	E1	F1	G1	H1	A2	B2	C2	D2	E2	F2	G2	H2	A3	B3	C3	D3	E3	F3	G3	H3	A4	B4	C4	D4	E4	F4	G4	H4
	Water	Pyruvic Acid Methyl Ester	Tween 40	Tween 80	α-Cyclodextrin	Glycogen	D-Cellobiose	α-D-Lactose	β-Methyl-D-Glucoside	D-Xylose	i-Erythritol	D-Mannitol	N-Acetyl-Glucosamine	D-Glucosamic Acid	Glucose-1-phosphate	D,L-α-Glycerol phosphate	D-Galactonic Acid γ-Lactone	D-Galacturonic Acid	2-Hydroxy Benzoic Acid	4-Hydroxy Benzoic Acid	γ-Amino Butyric Acid	Itaconic Acid	α-Keto Butyric Acid	D-Malic Acid	L-Arginine	L-Asparagine	L-Phenylalanine	L-Serine	L-Threonine	Glycyl-L-Glutamic Acid	Phenylethylamine	Putrescine
rep 1	0.000935744	0.00404476	0.00671272	0.00359319	0.00253646	0.00196631	0.0062029	0.00073847	0.00335619	0.00553025	0.000632049	0.00345755	0.00697921	0.00196061	0.00253179	0.00178473	0.00185019	0.00514683	0.00148576	0.00555406	0.00490702	0.00572761	0.00326405	0.000324262	0.00342953	0.00187976	0.00307443	0.00642891	0.00166235	0.00082134	0.00308054	0.00328726
rep 2	0.00634243	0.00563756	0.0054451	0.00410452	0.00453248	0.00183515	0.0049936	0.00226862	0.00350698	0.00297453	0.00595986	0.00576436	0.00240767	0.00307463	0.000358301	0.00146991	0.00492455	0.00115651	0.00437307	0.00565207	0.00560438	0.00670869	0.00490922	0.00526842	0.00040537	0.00422833	0.00271629	0.00197101	0.0022752	0.00222338	0.00464433	0.00170713
rep 3	0.00482518	0.00578032	0.00100628	0.00356054	0.001871	0.00549741	0.00464706	0.00283877	0.00559157	0.00546666	0.00617171	0.00206661	0.000488468	0.000920707	0.00349933	0.00492378	0.000131985	0.000570338	0.00611619	0.00607337	0.00399362	0.00346172	0.00192733	0.000800942	0.000257702	0.000495309	0.00237037	0.00499357	2.91959e-05	0.00367647	0.00261232	0.000943292
Q2 + Q6
	A1	B1	C1	D1	E1	F1	G1	H1	A2	B2	C2	D2	E2	F2	G2	H2	A3	B3	C3	D3	E3	F3	G3	H3	A4	B4	C4	D4	E4	F4	G4	H4
	Water	Pyruvic Acid Methyl Ester	Tween 40	Tween 80	α-Cyclodextrin	Glycogen	D-Cellobiose	α-D-Lactose	β-Methyl-D-Glucoside	D-Xylose	i-Erythritol	D-Mannitol	N-Acetyl-Glucosamine	D-Glucosamic Acid	Glucose-1-phosphate	D,L-α-Glycerol phosphate	D-Galactonic Acid γ-Lactone	D-Galacturonic Acid	2-Hydroxy Benzoic Acid	4-Hydroxy Benzoic Acid	γ-Amino Butyric Acid	Itaconic Acid	α-Keto Butyric Acid	D-Malic Acid	L-Arginine	L-Asparagine	L-Phenylalanine	L-Serine	L-Threonine	Glycyl-L-Glutamic Acid	Phenylethylamine	Putrescine
rep 1	0.00689134	0.000523862	0.000452894	4.74997e-05	0.00670542	0.00648036	0.00611584	0.00606551	0.00683741	0.0062344	0.0051237	0.00312777	0.00125026	0.0042833	0.00377227	0.00249508	0.00531064	0.00539346	0.00680871	0.00338314	2.9665e-05	0.000483482	0.00229722	0.00665501	0.000210416	0.00617889	0.00217782	0.00555289	0.00260233	0.00361766	0.00404802	0.00337696
rep 2	0.00681947	0.00663443	0.0050147	0.0019496	0.00540011	0.00482699	0.00233713	0.00607191	0.00532189	0.00226804	0.00416641	0.00413385	0.0040119	0.00339434	0.00110947	0.00222337	0.00621209	0.00125062	0.000302276	0.00131222	0.00119322	0.00431245	0.00357087	0.00234827	0.00155367	0.00104895	0.00314396	0.00565097	0.000625768	0.00335388	0.000255311	0.00112982
rep 3	0.00189332	0.000802504	0.00447072	0.00416036	0.00613359	0.00596854	0.000997346	0.00437458	0.00425079	0.00329895	0.00560473	0.00190638	0.00101918	0.00187361	0.00120349	0.00128386	0.00238139	0.00567906	0.00379319	0.00561809	0.00444694	0.00286014	0.00226793	0.0037746	0.00529879	0.0060672	0.00617274	0.00423435	0.00312366	0.00559732	0.00247501	0.0013732
Q2 + Q7
	A1	B1	C1	D1	E1	F1	G1	H1	A2	B2	C2	D2	E2	F2	G2	H2	A3	B3	C3	D3	E3	F3	G3	H3	A4	B4	C4	D4	E4	F4	G4	H4
	Water	Pyruvic Acid Methyl Ester	Tween 40	Tween 80	α-Cyclodextrin	Glycogen	D-Cellobiose	α-D-Lactose	β-Methyl-D-Glucoside	D-Xylose	i-Erythritol	D-Mannitol	N-Acetyl-Glucosamine	D-Glucosamic Acid	Glucose-1-phosphate	D,L-α-Glycerol phosphate	D-Galactonic Acid γ-Lactone	D-Galacturonic Acid	2-Hydroxy Benzoic Acid	4-Hydroxy Benzoic Acid	γ-Amino Butyric Acid	Itaconic Acid	α-Keto Butyric Acid	D-Malic Acid	L-Arginine	L-Asparagine	L-Phenylalanine	L-Serine	L-Threonine	Glycyl-L-Glutamic Acid	Phenylethylamine	Putrescine
rep 1	0.000728071	0.00309912	0.00627068	0.00452689	0.000276992	0.00351349	0.00141986	0.0021141	0.00231185	0.00118965	0.00247737	0.00466239	0.00276699	0.00357647	0.00221588	0.00536626	0.00421098	0.00115569	0.00652594	0.0038809	0.00322198	0.000806559	0.00231216	0.000844585	0.00483286	0.00678055	0.00228987	0.00215748	0.0038985	0.00179294	0.00538461	0.00591256
rep 2	0.00143421	0.00365615	0.00451775	0.00520371	0.00470799	0.00115154	0.00401143	0.00574856	0.00290518	0.00365773	0.0036494	0.00592935	0.00477595	0.00195577	0.00113483	0.00597723	0.00101101	0.00482134	0.00393797	0.00257966	0.0062346	0.00106774	0.00569358	0.000101894	0.0014529	0.00551656	0.00349169	0.0030887	0.00466226	0.00300236	0.00645378	0.000265483
rep 3	0.0053615	0.00484651	0.00371577	0.00609437	0.00366804	0.00148456	0.00176736	0.002092	0.00337139	0.00615601	0.00268196	0.00286193	0.0021772	0.000545969	0.00526003	0.00228683	0.00167646	0.000987907	0.00421135	0.00339479	0.0001833	0.0061058	0.00143037	0.000523408	0.00557481	0.00185672	0.00184227	0.00352598	0.000910291	0.00149924	0.0058047	0.00495658
Q2 + Q8
	A1	B1	C1	D1	E1	F1	G1	H1	A2	B2	C2	D2	E2	F2	G2	H2	A3	B3	C3	D3	E3	F3	G3	H3	A4	B4	C4	D4	E4	F4	G4	H4
	Water	Pyruvic Acid Methyl Ester	Tween 40	Tween 80	α-Cyclodextrin	Glycogen	D-Cellobiose	α-D-Lactose	β-Methyl-D-Glucoside	D-Xylose	i-Erythritol	D-Mannitol	N-Acetyl-Glucosamine	D-Glucosamic Acid	Glucose-1-phosphate	D,L-α-Glycerol phosphate	D-Galactonic Acid γ-Lactone	D-Galacturonic Acid	2-Hydroxy Benzoic Acid	4-Hydroxy Benzoic Acid	γ-Amino Butyric Acid	Itaconic Acid	α-Keto Butyric Acid	D-Malic Acid	L-Arginine	L-Asparagine	L-Phenylalanine	L-Serine	L-Threonine	Glycyl-L-Glutamic Acid	Phenylethylamine	Putrescine
rep 1	0.000176305	0.00206647	0.000156952	0.00474322	0.00152259	0.00651	0.000755405	0.00668945	0.00576842	0.0048775	0.00369857	0.00359638	0.00615287	0.00694572	0.00299017	0.00293978	0.00358002	0.00532827	0.00292924	0.00215056	0.00296325	0.00180961	0.00579768	0.00587547	0.00536695	0.00191611	0.00682359	0.00278173	0.00224725	0.0020359	0.00234687	0.000557893
rep 2	0.00656603	3.64568e-05	0.000346976	0.00107307	0.00288828	0.00638119	0.0020628	0.00525161	0.00379373	0.0029547	0.00446951	0.00265866	0.00109477	0.00261315	0.00634739	0.00186249	0.00664256	0.00418472	0.00345725	0.00189248	0.00440389	0.00506482	0.00284672	0.00370541	0.00221861	0.00309517	3.29438e-05	0.00661703	0.00538578	0.00587981	0.00397358	0.000315501
rep 3	0.00200756	0.00239778	0.00129794	0.00176582	0.0063126	0.000816814	0.00173879	0.00538465	0.00677866	0.00361652	0.00443976	0.00515012	0.00427105	0.00591182	0.000939862	0.00637369	0.00170041	0.0015992	0.00362931	0.000473778	0.0044148	0.00459355	0.0013794	0.00522146	0.00559814	0.00202594	0.00624176	0.00259566	0.00463445	6.49648e-05	0.0037108	0.000681885
Q2 + Q9
	A1	B1	C1	D1	E1	F1	G1	H1	A2	B2	C2	D2	E2	F2	G2	H2	A3	B3	C3	D3	E3	F3	G3	H3	A4	B4	C4	D4	E4	F4	G4	H4
	Water	Pyruvic Acid Methyl Ester	Tween 40	Tween 80	α-Cyclodextrin	Glycogen	D-Cellobiose	α-D-Lactose	β-Methyl-D-Glucoside	D-Xylose	i-Erythritol	D-Mannitol	N-Acetyl-Glucosamine	D-Glucosamic Acid	Glucose-1-phosphate	D,L-α-Glycerol phosphate	D-Galactonic Acid γ-Lactone	D-Galacturonic Acid	2-Hydroxy Benzoic Acid	4-Hydroxy Benzoic Acid	γ-Amino Butyric Acid	Itaconic Acid	α-Keto Butyric Acid	D-Malic Acid	L-Arginine	L-Asparagine	L-Phenylalanine	L-Serine	L-Threonine	Glycyl-L-Glutamic Acid	Phenylethylamine	Putrescine
rep 1	0.00661913	0.00284516	0.00663101	0.00315386	0.00181572	0.00442001	0.00357165	0.00369469	0.0012497	0.00319081	0.00397622	0.00342699	0.00323496	0.00675232	0.000421605	0.00629856	0.00561644	0.00622519	0.00285259	0.00379832	0.00285213	0.00553919	0.00519474	0.00203452	0.00469888	0.00456458	0.00405857	0.00319433	0.00584718	0.00664299	0.00107193	0.00213939
rep 2	0.00292825	6.96256e-05	0.000924103	0.0012	0.000937273	0.00463023	0.00240886	0.00300844	0.00527456	0.00458891	0.00348577	0.00500388	0.00608672	0.00319037	0.00266492	0.00620689	0.00290448	0.00168971	0.0013041	0.00634215	0.00274638	0.00661181	0.00643562	0.0047637	0.00415822	0.00675884	0.00168348	0.00203203	0.00434007	0.00468598	0.00446	0.00306454
rep 3	0.00223906	0.00313001	0.00565953	0.00535538	0.000899602	0.00244788	0.00604234	0.00583399	0.00452537	0.00468042	0.00474989	0.00650695	0.00617172	0.00242698	0.0028901	0.00169404	0.00250619	0.000697905	0.00678432	6.94597e-05	0.00448222	0.000109532	0.00493176	0.002685	0.00610292	0.00144708	0.000969099	0.00350337	0.00358395	0.00315903	0.00138095	0.000841864
Q2 + Q10
	A1	B1	C1	D1	E1	F1	G1	H1	A2	B2	C2	D2	E2	F2	G2	H2	A3	B3	C3	D3	E3	F3	G3	H3	A4	B4	C4	D4	E4	F4	G4	H4
	Water	Pyruvic Acid Methyl Ester	Tween 40	Tween 80	α-Cyclodextrin	Glycogen	D-Cellobiose	α-D-Lactose	β-Methyl-D-Glucoside	D-Xylose	i-Erythritol	D-Mannitol	N-Acetyl-Glucosamine	D-Glucosamic Acid	Glucose-1-phosphate	D,L-α-Glycerol phosphate	D-Galactonic Acid γ-Lactone	D-Galacturonic Acid	2-Hydroxy Benzoic Acid	4-Hydroxy Benzoic Acid	γ-Amino Butyric Acid	Itaconic Acid	α-Keto Butyric Acid	D-Malic Acid	L-Arginine	L-Asparagine	L-Phenylalanine	L-Serine	L-Threonine	Glycyl-L-Glutamic Acid	Phenylethylamine	Putrescine
rep 1	0.00123382	0.00202704	0.00592981	0.00256948	0.00360669	9.6647e-05	0.00101376	0.00472348	0.00302615	0.000256642	0.00575147	0.00301848	0.00336027	0.0042767	0.00356558	0.000683769	0.00426786	0.00383867	0.0062832	0.00235215	0.00101263	0.00155795	0.00326055	0.00349095	0.00286338	0.00224262	0.00262008	0.00488661	0.00040562	0.00434344	0.00364731	0.00530635
rep 2	0.00638808	0.00336713	0.00214411	0.00187739	0.00455027	0.00395065	0.00483514	8.41301e-05	0.00196734	0.00566515	0.00643275	0.00597445	0.00261488	0.00355229	0.00699959	0.00111913	0.00150921	0.0015316	0.00224806	0.006516	0.000172106	0.00180138	0.00664209	0.000772464	0.00386694	0.000625634	0.00647722	0.00325284	0.000523834	0.00251235	0.00666715	0.00562093
rep 3	0.00245135	0.00557996	0.00422126	4.24758e-05	0.00581142	0.00201588	0.00478934	0.00262414	0.00656632	0.00122085	0.00406815	0.00658568	0.00514006	0.00133009	0.00515303	0.00441447	0.0044069	0.00560917	0.00514975	0.0030342	0.000336841	0.00441357	0.00669764	0.00533296	0.00305886	0.000258596	0.00279775	0.00583241	0.00507553	7.54004e-05	0.00145082	0.00174034
Q2 + Q11
	A1	B1	C1	D1	E1	F1	G1	H1	A2	B2	C2	D2	E2	F2	G2	H2	A3	B3	C3	D3	E3	F3	G3	H3	A4	B4	C4	D4	E4	F4	G4	H4
	Water	Pyruvic Acid Methyl Ester	Tween 40	Tween 80	α-Cyclodextrin	Glycogen	D-Cellobiose	α-D-Lactose	β-Methyl-D-Glucoside	D-Xylose	i-Erythritol	D-Mannitol	N-Acetyl-Glucosamine	D-Glucosamic Acid	Glucose-1-phosphate	D,L-α-Glycerol phosphate	D-Galactonic Acid γ-Lactone	D-Galacturonic Acid	2-Hydroxy Benzoic Acid	4-Hydroxy Benzoic Acid	γ-Amino Butyric Acid	Itaconic Acid	α-Keto Butyric Acid	D-Malic Acid	L-Arginine	L-Asparagine	L-Phenylalanine	L-Serine	L-Threonine	Glycyl-L-Glutamic Acid	Phenylethylamine	Putrescine
rep 1	0.00261472	0.00381443	0.00175183	0.00603695	0.00350337	0.00353972	0.00294568	0.00260455	0.00237633	0.00412318	0.00404353	0.00236387	0.00560664	0.00255241	0.00445623	0.00377264	0.00494661	0.00175833	0.000477112	0.00470136	0.000325184	0.00216875	0.00124565	0.00567871	0.00400164	0.00272137	0.00455255	0.00629661	0.00183245	0.00251723	0.000562216	0.00489079
rep 2	0.00100595	0.00452148	0.000379176	0.00590973	0.00139035	0.00254012	0.00396118	0.00629967	0.0020766	0.00255686	0.00203745	0.000627196	0.00571303	0.00377054	0.00571893	0.00506281	0.00274395	0.00327389	0.00217486	0.00209535	0.00590222	0.00456657	0.00531789	0.00178535	0.00365542	0.00123913	0.00309185	0.00371608	0.00582964	0.00282388	0.00400277	0.0021607
rep 3	0.00410129	0.00336866	0.00305288	0.00265371	0.00189481	0.00408101	0.00692128	0.00522786	0.00216353	0.00652106	0.00694525	0.00591676	0.000136457	0.00487041	0.0069662	0.00143672	0.00251757	0.000179623	0.00428149	0.00602754	0.0044142	0.00624066	0.00225006	0.00200188	0.00650516	0.00268229	0.00220501	0.00476937	0.00523641	0.00663571	0.00120413	0.0062921
Q2 + Q12
	A1	B1	C1	D1	E1	F1	G1	H1	A2	B2	C2	D2	E2	F2	G2	H2	A3	B3	C3	D3	E3	F3	G3	H3	A4	B4	C4	D4	E4	F4	G4	H4
	Water	Pyruvic Acid Methyl Ester	Tween 40	Tween 80	α-Cyclodextrin	Glycogen	D-Cellobiose	α-D-Lactose	β-Methyl-D-Glucoside	D-Xylose	i-Erythritol	D-Mannitol	N-Acetyl-Glucosamine	D-Glucosamic Acid	Glucose-1-phosphate	D,L-α-Glycerol phosphate	D-Galactonic Acid γ-Lactone	D-Galacturonic Acid	2-Hydroxy Benzoic Acid	4-Hydroxy Benzoic Acid	γ-Amino Butyric Acid	Itaconic Acid	α-Keto Butyric Acid	D-Malic Acid	L-Arginine	L-Asparagine	L-Phenylalanine	L-Serine	L-Threonine	Glycyl-L-Glutamic Acid	Phenylethylamine	Putrescine
rep 1	0.00117586	0.00522947	0.00297577	0.00648192	0.00640157	0.00408115	0.00111654	0.000735292	0.00100518	0.00256744	0.00090397	0.00492816	0.006091	0.00210388	0.00469562	0.00281754	0.00513433	0.00247837	0.00573103	0.00193519	0.0057853	0.00102946	0.000127882	0.00318974	0.00379985	0.000135777	0.00501765	0.00500627	0.0042677	0.00192888	8.67177e-05	0.00437252
rep 2	0.00379684	0.00531226	0.00288531	0.00426103	0.00506542	0.00142078	0.00465267	0.000551987	0.00492206	0.00110333	0.00122438	0.0028575	0.00557819	0.00157637	0.00143895	0.00239388	0.00456039	0.00078593	7.5461e-05	0.00117122	0.00607372	0.00363972	0.00268725	0.000165804	0.00532845	0.0049967	0.00238632	0.000171241	0.00490238	0.00644436	0.00111653	0.00239062
rep 3	0.00196551	0.00311653	0.0013256	0.00108294	0.0023494	0.00407022	0.00495987	0.00548353	0.00688864	0.000182986	0.0039364	0.00410608	0.00348348	0.0018305	0.00430326	0.00518847	0.0067457	0.00643821	0.00411691	0.0015294	0.00543372	0.00261779	0.000427457	0.0057132	0.000196632	0.00549451	0.00197229	0.000310742	0.00293411	0.00394477	0.00284379	0.000388943
Q2 + Q13
	A1	B1	C1	D1	E1	F1	G1	H1	A2	B2	C2	D2	E2	F2	G2	H2	A3	B3	C3	D3	E3	F3	G3	H3	A4	B4	C4	D4	E4	F4	G4	H4
	Water	Pyruvic Acid Methyl Ester	Tween 40	Tween 80	α-Cyclodextrin	Glycogen	D-Cellobiose	α-D-Lactose	β-Methyl-D-Glucoside	D-Xylose	i-Erythritol	D-Mannitol	N-Acetyl-Glucosamine	D-Glucosamic Acid	Glucose-1-phosphate	D,L-α-Glycerol phosphate	D-Galactonic Acid γ-Lactone	D-Galacturonic Acid	2-Hydroxy Benzoic Acid	4-Hydroxy Benzoic Acid	γ-Amino Butyric Acid	Itaconic Acid	α-Keto Butyric Acid	D-Malic Acid	L-Arginine	L-Asparagine	L-Phenylalanine	L-Serine	L-Threonine	Glycyl-L-Glutamic Acid	Phenylethylamine	Putrescine
rep 1	0.00106059	0.00153581	0.000259251	0.00611584	0.00128748	0.00528064	0.00663919	0.00180877	0.00457174	0.00109657	0.00110192	0.00160654	0.00297752	0.00193931	0.00451233	0.000260024	0.00274952	0.0010087	0.00491573	0.00237813	0.00272381	0.00480557	0.00220809	0.00370078	0.00128642	0.00620449	0.00518055	0.00543326	0.00040077	0.00644943	0.00372656	0.00413534
rep 2	0.000898821	0.00468102	0.00300812	0.00166505	3.85847e-05	0.00518522	0.00472258	0.00407619	0.000902274	0.0031976	0.00245654	0.000534912	0.00618099	0.00470754	0.00600038	0.00627931	0.00436913	0.00501202	0.00339002	0.00292946	0.00213883	0.00520872	0.00389907	0.00298539	0.00351402	0.0049501	0.000165257	0.00139611	0.00673734	0.000793492	0.000660752	0.00166308
rep 3	0.00341713	0.00452703	0.00594296	0.00456217	0.00473055	0.00028738	0.00497868	0.00358779	0.00610971	0.00641181	0.00456853	0.0043519	0.00598008	0.00261184	0.00584655	0.000465559	0.00134608	0.00139752	0.00130053	0.00292545	0.00302957	0.00351162	0.0027496	0.00461715	0.00531792	0.00304495	0.00383164	0.00104081	0.00647918	0.00665269	0.00136309	0.00514233
Q2 + Q14
	A1	B1	C1	D1	E1	F1	G1	H1	A2	B2	C2	D2	E2	F2	G2	H2	A3	B3	C3	D3	E3	F3	G3	H3	A4	B4	C4	D4	E4	F4	G4	H4
	Water	Pyruvic Acid Methyl Ester	Tween 40	Tween 80	α-Cyclodextrin	Glycogen	D-Cellobiose	α-D-Lactose	β-Methyl-D-Glucoside	D-Xylose	i-Erythritol	D-Mannitol	N-Acetyl-Glucosamine	D-Glucosamic Acid	Glucose-1-phosphate	D,L-α-Glycerol phosphate	D-Galactonic Acid γ-Lactone	D-Galacturonic Acid	2-Hydroxy Benzoic Acid	4-Hydroxy Benzoic Acid	γ-Amino Butyric Acid	Itaconic Acid	α-Keto Butyric Acid	D-Malic Acid	L-Arginine	L-Asparagine	L-Phenylalanine	L-Serine	L-Threonine	Glycyl-L-Glutamic Acid	Phenylethylamine	Putrescine
rep 1	0.00153174	0.00365128	0.00514058	0.00485238	0.00673668	0.00201773	0.00210007	0.0016056	0.00132872	0.00241362	0.0027192	0.00129569	0.000681689	0.00445121	7.48486e-05	0.00262412	0.00610953	0.00567451	0.00566055	0.00557337	0.00496525	0.0033685	0.00207201	0.00281508	0.00204307	0.00554277	0.00596473	0.00553559	0.00387614	0.00396249	0.00492664	0.00466156
rep 2	0.00690286	0.00547223	0.00555003	0.00442056	0.00618126	0.0042774	0.00050916	0.000969965	0.00510402	0.00372427	0.00291888	0.00668733	0.00513088	0.000742352	0.00682251	0.00325077	0.00651133	0.000765772	0.0011657	0.0010134	0.00440669	0.00340725	0.0056091	0.00102914	0.00526232	0.00621838	0.00507389	0.000427373	0.00108851	0.00113651	0.00623702	0.00386979
rep 3	0.00227335	0.000929756	0.000662606	0.00659068	0.00331958	0.00300561	0.00363102	0.000192467	0.00262785	0.00580842	0.000398118	0.00592719	0.00304631	0.00469333	0.00240385	0.00563487	0.000239122	0.00387238	0.000154578	0.00248946	0.00108947	0.00400954	0.00326674	0.00585813	0.00626379	0.0039009	0.00456601	0.00280895	0.00583196	0.00186813	0.000760487	0.00140997
Q2 + Q15
	A1	B1	C1	D1	E1	F1	G1	H1	A2	B2	C2	D2	E2	F2	G2	H2	A3	B3	C3	D3	E3	F3	G3	H3	A4	B4	C4	D4	E4	F4	G4	H4
	Water	Pyruvic Acid Methyl Ester	Tween 40	Tween 80	α-Cyclodextrin	Glycogen	D-Cellobiose	α-D-Lactose	β-Methyl-D-Glucoside	D-Xylose	i-Erythritol	D-Mannitol	N-Acetyl-Glucosamine	D-Glucosamic Acid	Glucose-1-phosphate	D,L-α-Glycerol phosphate	D-Galactonic Acid γ-Lactone	D-Galacturonic Acid	2-Hydroxy Benzoic Acid	4-Hydroxy Benzoic Acid	γ-Amino Butyric Acid	Itaconic Acid	α-Keto Butyric Acid	D-Malic Acid	L-Arginine	L-Asparagine	L-Phenylalanine	L-Serine	L-Threonine	Glycyl-L-Glutamic Acid	Phenylethylamine	Putrescine
rep 1	0.00385084	0.00235336	0.00108443	0.00221292	0.00559434	1.53718e-05	0.00312423	0.00270551	0.00429067	0.0022707	0.00621704	0.00319645	0.00617789	0.000611202	0.00298212	0.00215992	0.000924315	0.00322662	0.00378118	0.00167106	0.00686599	0.00631121	0.00445849	0.000775473	0.00488109	0.00577727	0.00634534	0.0048464	0.00384013	0.00681911	0.00521292	0.00335923
rep 2	0.00614421	0.00460003	0.00699121	0.00291444	0.00546709	0.00217525	0.00412547	0.00515719	0.00665277	0.00256632	0.00388645	0.00482859	0.00405639	0.00449396	0.00323998	0.00362406	0.00513716	0.00551684	0.00233871	0.00664778	0.000537417	0.00457497	0.00153561	0.00646299	1.1993e-05	0.00267149	0.00468088	0.000356627	0.00328155	0.00428597	0.00317436	0.00010121
rep 3	0.0053975	0.00660816	0.00611826	0.00433031	0.00105478	0.00616925	0.00537288	0.006414	0.00240941	0.00540271	0.00684555	0.00522657	0.00389391	0.00547047	0.00180768	0.00405727	0.00287483	0.00213746	0.00282775	0.00480891	0.000391852	0.00213069	0.00495139	0.00565998	2.1932e-05	0.00168673	0.00514063	0.00612132	0.00515579	0.000378093	0.00545108	0.00303491
Q2 + Q16
	A1	B1	C1	D1	E1	F1	G1	H1	A2	B2	C2	D2	E2	F2	G2	H2	A3	B3	C3	D3	E3	F3	G3	H3	A4	B4	C4	D4	E4	F4	G4	H4
	Water	Pyruvic Acid Methyl Ester	Tween 40	Tween 80	α-Cyclodextrin	Glycogen	D-Cellobiose	α-D-Lactose	β-Methyl-D-Glucoside	D-Xylose	i-Erythritol	D-Mannitol	N-Acetyl-Glucosamine	D-Glucosamic Acid	Glucose-1-phosphate	D,L-α-Glycerol phosphate	D-Galactonic Acid γ-Lactone	D-Galacturonic Acid	2-Hydroxy Benzoic Acid	4-Hydroxy Benzoic Acid	γ-Amino Butyric Acid	Itaconic Acid	α-Keto Butyric Acid	D-Malic Acid	L-Arginine	L-Asparagine	L-Phenylalanine	L-Serine	L-Threonine	Glycyl-L-Glutamic Acid	Phenylethylamine	Putrescine
rep 1	0.0022015	0.000221908	0.00357696	0.00440732	0.00663385	0.001027	0.00522642	0.00297538	0.00286178	0.00129239	0.00377081	0.005152	0.00368084	0.00588366	9.54236e-05	0.00206669	0.00208312	0.000219808	0.0064967	0.00261956	0.00174493	0.00697818	0.00280637	0.00157126	0.000841017	0.00657173	0.000533174	0.00493656	0.00520131	0.000136183	0.00317707	0.000372243
rep 2	0.0019486	0.00343624	0.00015445	0.000374117	0.00371277	0.00375812	0.000852382	0.00550086	0.00192891	0.00561738	0.00390478	0.00408631	0.000954358	0.00557471	0.00180041	0.00670709	0.00238196	0.00391715	0.000732611	0.00184917	0.00168197	0.00366816	0.00104626	0.00637502	0.000128387	0.000769021	0.00184161	0.00126017	0.000827846	0.0017262	0.00291885	0.00204336
rep 3	0.00532627	7.35994e-05	0.000980019	0.00201302	0.000752119	0.0033143	0.00151361	0.00170572	0.00313016	0.00302618	0.00107088	0.00422687	0.00455545	0.00204523	0.00365884	0.00215437	0.00420824	0.00144986	0.00398731	0.00293812	0.00516316	0.00677168	0.00621465	0.00229729	0.000734254	0.00564403	0.000409845	0.00445262	0.0031304	0.00489366	0.00361644	0.0043023
Q3 + Q4
	A1	B1	C1	D1	E1	F1	G1	H1	A2	B2	C2	D2	E2	F2	G2	H2	A3	B3	C3	D3	E3	F3	G3	H3	A4	B4	C4	D4	E4	F4	G4	H4
	Water	Pyruvic Acid Methyl Ester	Tween 40	Tween 80	α-Cyclodextrin	Glycogen	D-Cellobiose	α-D-Lactose	β-Methyl-D-Glucoside	D-Xylose	i-Erythritol	D-Mannitol	N-Acetyl-Glucosamine	D-Glucosamic Acid	Glucose-1-phosphate	D,L-α-Glycerol phosphate	D-Galactonic Acid γ-Lactone	D-Galacturonic Acid	2-Hydroxy Benzoic Acid	4-Hydroxy Benzoic Acid	γ-Amino Butyric Acid	Itaconic Acid	α-Keto Butyric Acid	D-Malic Acid	L-Arginine	L-Asparagine	L-Phenylalanine	L-Serine	L-Threonine	Glycyl-L-Glutamic Acid	Phenylethylamine	Putrescine
rep 1	0.00396703	0.000873464	0.00551882	0.000544537	0.00390095	0.00201097	4.51493e-05	0.00455408	0.00667771	0.000431905	0.00685469	0.00458762	0.00346167	0.00591289	0.00190794	0.0052779	0.00126434	0.000815136	0.00524324	0.000232544	0.00505951	0.00333084	0.00459129	0.00418464	0.00270528	0.0058511	0.00543175	0.00108055	0.00569061	0.00317438	0.00355553	0.000626854
rep 2	0.00301362	0.00289093	0.00685101	0.00675222	0.0028671	0.00139862	0.00218936	0.00488469	0.0059469	0.00677902	0.00228894	0.0035599	0.00157396	0.00181744	0.00134609	0.000142362	0.000235141	0.00492493	0.00267215	0.00197853	0.00354106	0.00378404	0.00683583	0.00683977	0.000156513	0.00188177	0.00124734	1.89165e-05	0.00211186	0.0050777	0.00520775	0.00666118
rep 3	0.00229273	0.00624254	0.00290869	0.00226463	0.00580508	0.00129229	0.00285119	0.00576218	0.00239617	0.00454077	0.00295975	0.00619219	0.00185245	0.00129778	0.000734126	0.00174524	0.00615394	0.00697214	0.00419979	0.00112256	0.00346993	0.00642831	0.00479527	0.00404503	0.00395265	0.000804739	0.00288254	0.00268326	0.00067679	0.000935783	0.00421788	0.00240583
Q3 + Q5
	A1	B1	C1	D1	E1	F1	G1	H1	A2	B2	C2	D2	E2	F2	G2	H2	A3	B3	C3	D3	E3	F3	G3	H3	A4	B4	C4	D4	E4	F4	G4	H4
	Water	Pyruvic Acid Methyl Ester	Tween 40	Tween 80	α-Cyclodextrin	Glycogen	D-Cellobiose	α-D-Lactose	β-Methyl-D-Glucoside	D-Xylose	i-Erythritol	D-Mannitol	N-Acetyl-Glucosamine	D-Glucosamic Acid	Glucose-1-phosphate	D,L-α-Glycerol phosphate	D-Galactonic Acid γ-Lactone	D-Galacturonic Acid	2-Hydroxy Benzoic Acid	4-Hydroxy Benzoic Acid	γ-Amino Butyric Acid	Itaconic Acid	α-Keto Butyric Acid	D-Malic Acid	L-Arginine	L-Asparagine	L-Phenylalanine	L-Serine	L-Threonine	Glycyl-L-Glutamic Acid	Phenylethylamine	Putrescine
rep 1	0.00674306	0.002743	0.00252702	0.00280652	0.00326909	0.00542887	0.00556728	0.00263435	0.00596344	0.00605162	0.00691921	0.000544266	0.00157813	0.00313324	0.00297613	0.0047901	0.00504084	0.00384771	0.00635122	0.00116371	0.00142715	0.00516038	0.00608135	0.00313487	0.00553716	0.00597315	0.0036299	0.000263674	0.000367989	0.0047438	0.00440194	0.00149506
rep 2	0.00519583	0.00361068	0.00344241	0.00266578	0.00409636	8.86148e-05	0.00315969	0.00124678	0.00227811	0.00454512	0.00272371	0.00499407	0.00677244	0.00375454	0.00364017	0.00476363	0.00625408	0.00182821	0.00615035	0.00179304	0.000374415	0.00525587	0.00681893	0.00460692	0.000389073	0.00202146	0.00645736	0.00283659	0.00502617	0.000142416	0.00478464	0.00294746
rep 3	0.00394797	0.0068534	0.00190265	0.00563081	1.11267e-05	0.00488882	0.00586959	0.0042288	0.00222915	0.0069477	0.00593195	0.0055645	0.00692783	0.00596225	0.00276352	0.00280459	0.00536147	0.00201681	0.00346414	0.00269872	0.00678967	0.00328336	0.00622718	0.00375456	0.00435842	0.00423416	0.00438575	0.00522522	0.00489739	0.00182033	0.000178786	0.00593
Q3 + Q6
	A1	B1	C1	D1	E1	F1	G1	H1	A2	B2	C2	D2	E2	F2	G2	H2	A3	B3	C3	D3	E3	F3	G3	H3	A4	B4	C4	D4	E4	F4	G4	H4
	Water	Pyruvic Acid Methyl Ester	Tween 40	Tween 80	α-Cyclodextrin	Glycogen	D-Cellobiose	α-D-Lactose	β-Methyl-D-Glucoside	D-Xylose	i-Erythritol	D-Mannitol	N-Acetyl-Glucosamine	D-Glucosamic Acid	Glucose-1-phosphate	D,L-α-Glycerol phosphate	D-Galactonic Acid γ-Lactone	D-Galacturonic Acid	2-Hydroxy Benzoic Acid	4-Hydroxy Benzoic Acid	γ-Amino Butyric Acid	Itaconic Acid	α-Keto Butyric Acid	D-Malic Acid	L-Arginine	L-Asparagine	L-Phenylalanine	L-Serine	L-Threonine	Glycyl-L-Glutamic Acid	Phenylethylamine	Putrescine
rep 1	0.00173624	0.00075147	0.00610125	0.00159183	0.0054689	0.00523211	0.00266406	0.00587306	0.00477242	0.00597854	0.00618513	0.00118677	0.00488661	0.00445228	0.00550738	0.00403078	0.00285797	0.00271002	0.00252172	0.00115101	0.00305164	0.00569193	0.00689868	0.00451751	0.0037819	0.00614162	0.00401944	0.00409361	0.00481017	0.00372706	0.00355858	0.00253704
rep 2	0.00683504	0.00243455	0.000697972	0.000876908	0.0010389	0.00298048	0.00565436	0.00425061	0.00416886	0.00261121	0.000943095	0.00494549	0.000155081	0.00345298	0.00674167	0.00643037	0.00123482	0.00188055	0.000997662	0.00683664	0.000948494	0.000420949	0.00286766	0.00596407	0.00618566	0.00332523	0.00128365	0.00488567	0.00484461	0.0042768	0.00619849	0.00695032
rep 3	0.00239637	0.00153658	0.000157615	0.00672027	0.00216747	0.00439558	0.000199438	0.00303026	0.00592453	0.00565422	0.00185355	0.00629449	0.00244112	0.00109454	0.00480404	0.00612878	0.000561708	0.00295442	0.000305097	0.00696383	0.00629873	0.00290524	0.00271035	0.00255322	0.000437609	0.00517491	0.00037624	0.00166957	0.00334106	0.00197754	0.00197953	0.000470076
Q3 + Q7
	A1	B1	C1	D1	E1	F1	G1	H1	A2	B2	C2	D2	E2	F2	G2	H2	A3	B3	C3	D3	E3	F3	G3	H3	A4	B4	C4	D4	E4	F4	G4	H4
	Water	Pyruvic Acid Methyl Ester	Tween 40	Tween 80	α-Cyclodextrin	Glycogen	D-Cellobiose	α-D-Lactose	β-Methyl-D-Glucoside	D-Xylose	i-Erythritol	D-Mannitol	N-Acetyl-Glucosamine	D-Glucosamic Acid	Glucose-1-phosphate	D,L-α-Glycerol phosphate	D-Galactonic Acid γ-Lactone	D-Galacturonic Acid	2-Hydroxy Benzoic Acid	4-Hydroxy Benzoic Acid	γ-Amino Butyric Acid	Itaconic Acid	α-Keto Butyric Acid	D-Malic Acid	L-Arginine	L-Asparagine	L-Phenylalanine	L-Serine	L-Threonine	Glycyl-L-Glutamic Acid	Phenylethylamine	Putrescine
rep 1	0.00279833	0.00385477	0.00128311	0.00450652	0.00492254	0.00540559	0.00574045	0.000965813	0.00349394	0.00648575	0.00687236	0.00266922	0.00264916	0.00358454	0.00307066	0.00364138	0.00538077	0.00543541	0.00459459	0.000867171	0.00214003	0.00426935	0.00532782	0.00218934	0.00161906	0.00449581	0.00577128	0.0037837	0.00492682	0.00462478	0.00651786	0.00385885
rep 2	0.00275682	0.00239235	0.00646268	0.00463373	0.00489591	0.00475086	0.00550468	0.00134514	0.00291839	0.00542875	0.00418783	0.000414994	0.00518305	0.000875103	0.00668865	0.00677289	0.00543524	0.00197279	0.00216983	0.00632833	0.00300426	0.00453219	0.00606092	0.0026786	0.00369699	0.00167791	0.00545294	0.00133058	0.00143751	0.00174831	0.00161761	0.0056856
rep 3	0.000767823	1.58206e-05	0.00529909	0.00674667	0.00281438	0.00426746	0.00496029	0.00209782	0.00337909	0.00269626	0.0060899	0.000647585	0.00197569	0.0049706	0.0056165	0.00367894	0.000712969	0.00452142	0.00307565	0.000822771	0.00526688	0.00375442	0.0030744	0.00295426	0.00626575	0.00568471	0.00589428	0.0031576	0.00388339	0.00523099	0.00590263	0.00501084
Q3 + Q8
	A1	B1	C1	D1	E1	F1	G1	H1	A2	B2	C2	D2	E2	F2	G2	H2	A3	B3	C3	D3	E3	F3	G3	H3	A4	B4	C4	D4	E4	F4	G4	H4
	Water	Pyruvic Acid Methyl Ester	Tween 40	Tween 80	α-Cyclodextrin	Glycogen	D-Cellobiose	α-D-Lactose	β-Methyl-D-Glucoside	D-Xylose	i-Erythritol	D-Mannitol	N-Acetyl-Glucosamine	D-Glucosamic Acid	Glucose-1-phosphate	D,L-α-Glycerol phosphate	D-Galactonic Acid γ-Lactone	D-Galacturonic Acid	2-Hydroxy Benzoic Acid	4-Hydroxy Benzoic Acid	γ-Amino Butyric Acid	Itaconic Acid	α-Keto Butyric Acid	D-Malic Acid	L-Arginine	L-Asparagine	L-Phenylalanine	L-Serine	L-Threonine	Glycyl-L-Glutamic Acid	Phenylethylamine	Putrescine
rep 1	0.00107059	0.000352697	0.00343853	0.00553088	0.00348364	0.000834916	0.00118087	0.00265576	0.00259011	0.000212803	0.00219026	0.00140124	0.00221346	0.00598835	0.00437272	0.00477261	0.0018681	0.00479757	0.00554846	0.00626396	0.00574367	0.00235674	0.00503367	0.00333698	0.00569117	0.00594568	0.00182561	0.000635579	0.00621121	0.00577757	0.00446595	0.00105875
rep 2	0.00447248	0.00659241	0.00126248	0.00545514	0.0042615	0.00662911	0.00467285	0.00446447	0.00536617	0.00349568	0.000633045	0.00063487	0.0019907	0.00149221	0.000646417	0.00577415	0.00409201	0.00239185	0.00202656	0.000984192	0.00393165	0.00511765	0.00199374	0.00299364	0.00698099	0.000968385	0.00152902	0.00140388	0.00461845	0.003882	0.00665446	0.00311915
rep 3	0.00240157	0.00455587	0.004919	0.00392776	0.00316537	0.00117654	0.00249327	0.00161813	0.0026687	0.0014627	0.00366276	0.00460406	0.00441119	0.00189516	0.00110081	0.000546663	0.00591099	0.00201827	0.00462832	0.0024144	0.00458026	0.000767333	0.00585213	0.00237877	0.00265458	0.00324297	0.00114168	0.00368838	0.00607614	0.000498815	0.0059152	0.00157558
Q3 + Q9
	A1	B1	C1	D1	E1	F1	G1	H1	A2	B2	C2	D2	E2	F2	G2	H2	A3	B3	C3	D3	E3	F3	G3	H3	A4	B4	C4	D4	E4	F4	G4	H4
	Water	Pyruvic Acid Methyl Ester	Tween 40	Tween 80	α-Cyclodextrin	Glycogen	D-Cellobiose	α-D-Lactose	β-Methyl-D-Glucoside	D-Xylose	i-Erythritol	D-Mannitol	N-Acetyl-Glucosamine	D-Glucosamic Acid	Glucose-1-phosphate	D,L-α-Glycerol phosphate	D-Galactonic Acid γ-Lactone	D-Galacturonic Acid	2-Hydroxy Benzoic Acid	4-Hydroxy Benzoic Acid	γ-Amino Butyric Acid	Itaconic Acid	α-Keto Butyric Acid	D-Malic Acid	L-Arginine	L-Asparagine	L-Phenylalanine	L-Serine	L-Threonine	Glycyl-L-Glutamic Acid	Phenylethylamine	Putrescine
rep 1	0.000978939	0.00310946	0.00634098	0.00055022	2.73761e-05	0.00209436	0.00365162	0.0059584	0.00397998	0.00394691	0.00337933	0.0036799	0.000132936	0.00602983	0.00305316	0.00295937	0.00476404	0.00312106	0.00049296	0.00409416	0.00492579	0.0045203	0.00500274	0.00607285	0.00229203	0.00661673	0.00247577	0.000596312	0.00671995	0.00244666	0.00186607	0.00435034
rep 2	0.00636004	0.000533866	0.00512118	6.13726e-06	0.00254292	0.00296924	0.00224924	0.00526369	0.00171049	0.00229227	0.00341779	0.0012045	0.00265364	0.00341141	0.000894285	0.000192514	0.0041754	0.00374792	0.00534335	0.00435751	0.00343017	0.00106805	0.00630398	0.00411083	0.0046808	0.00471948	0.00190072	0.00503453	0.00649922	0.00380415	0.00676844	0.000313264
rep 3	0.00554269	0.00478881	0.00291777	0.00661762	9.33883e-05	0.00441355	0.00252127	0.00661242	0.00309418	3.78075e-05	0.0051653	0.00333747	0.000763953	0.00290813	0.00362476	0.00314476	0.00180236	0.00526977	0.00508596	0.00656923	0.00454927	0.00506871	0.00196752	0.00109266	0.0039298	0.0018654	0.00146571	0.00275751	0.00158396	0.0064795	0.00114561	0.00395867
Q3 + Q10
	A1	B1	C1	D1	E1	F1	G1	H1	A2	B2	C2	D2	E2	F2	G2	H2	A3	B3	C3	D3	E3	F3	G3	H3	A4	B4	C4	D4	E4	F4	G4	H4
	Water	Pyruvic Acid Methyl Ester	Tween 40	Tween 80	α-Cyclodextrin	Glycogen	D-Cellobiose	α-D-Lactose	β-Methyl-D-Glucoside	D-Xylose	i-Erythritol	D-Mannitol	N-Acetyl-Glucosamine	D-Glucosamic Acid	Glucose-1-phosphate	D,L-α-Glycerol phosphate	D-Galactonic Acid γ-Lactone	D-Galacturonic Acid	2-Hydroxy Benzoic Acid	4-Hydroxy Benzoic Acid	γ-Amino Butyric Acid	Itaconic Acid	α-Keto Butyric Acid	D-Malic Acid	L-Arginine	L-Asparagine	L-Phenylalanine	L-Serine	L-Threonine	Glycyl-L-Glutamic Acid	Phenylethylamine	Putrescine
rep 1	0.000801695	0.0069416	0.00446907	0.00443386	0.00217233	0.00136616	0.00664419	0.00179485	0.00316434	0.00414001	0.00600194	0.00376397	0.00601451	0.00358484	0.00402496	0.000159011	0.00286978	0.00556445	0.00537663	0.00575276	0.00495398	0.0062018	0.000933405	0.00537493	0.00189937	0.000614222	0.0042302	0.00463055	0.00389877	0.000532037	0.00177296	0.00546658
rep 2	0.00273919	0.000720158	0.00464217	0.00327775	0.00168892	0.0032652	0.00695124	0.00485312	0.00389438	0.000912776	0.00522839	0.00600965	0.00367079	0.00606128	0.00285442	0.000357531	0.00162927	0.00157904	0.00312521	0.00542122	0.00528391	0.00229479	0.00153768	0.00461515	0.000331958	0.00234644	0.00145059	0.00267635	0.00349898	0.00416586	0.00243772	0.0053387
rep 3	0.00676679	0.00425312	0.00181956	0.00690931	0.00333711	0.00328624	0.00398524	0.00224234	0.00111836	0.00137469	0.00303648	0.00149534	0.00352496	0.00531771	0.000212379	0.00282787	0.00421005	0.00197166	0.000690503	0.00681403	0.00426535	0.00371314	0.000138518	0.000228359	0.00656965	0.000566164	0.000231929	0.00315642	0.00345474	0.00678089	0.00234819	0.00344559
Q3 + Q11
	A1	B1	C1	D1	E1	F1	G1	H1	A2	B2	C2	D2	E2	F2	G2	H2	A3	B3	C3	D3	E3	F3	G3	H3	A4	B4	C4	D4	E4	F4	G4	H4
	Water	Pyruvic Acid Methyl Ester	Tween 40	Tween 80	α-Cyclodextrin	Glycogen	D-Cellobiose	α-D-Lactose	β-Methyl-D-Glucoside	D-Xylose	i-Erythritol	D-Mannitol	N-Acetyl-Glucosamine	D-Glucosamic Acid	Glucose-1-phosphate	D,L-α-Glycerol phosphate	D-Galactonic Acid γ-Lactone	D-Galacturonic Acid	2-Hydroxy Benzoic Acid	4-Hydroxy Benzoic Acid	γ-Amino Butyric Acid	Itaconic Acid	α-Keto Butyric Acid	D-Malic Acid	L-Arginine	L-Asparagine	L-Phenylalanine	L-Serine	L-Threonine	Glycyl-L-Glutamic Acid	Phenylethylamine	Putrescine
rep 1	0.000991724	0.00304722	0.000632834	0.00648909	0.00313681	0.00602773	0.00467755	0.00298502	0.00559411	0.0046576	0.0045948	0.000304366	0.00659806	0.00289247	0.00204388	0.00409645	0.00286379	0.00366145	0.00124962	0.00135549	0.00269169	0.00498728	0.00329657	0.00537245	0.00655504	0.0063251	0.00174007	0.00504044	0.00241493	0.00650924	0.00265703	0.00647936
rep 2	0.00513037	0.0065651	0.00405554	0.00038649	0.00660562	0.00213278	0.000699587	0.00564291	0.00304474	0.0067277	0.000694073	0.00686864	0.000647553	0.00516984	0.00124741	0.00659356	0.0055918	0.00163591	0.00465735	0.000180786	0.00619607	0.0045788	0.00591507	0.00208943	0.00256411	0.00302012	0.00434192	0.00356449	0.00208855	0.0021313	0.00330853	1.14542e-05
rep 3	0.00266691	0.00293215	0.00611013	0.0060565	0.00110426	0.000150673	0.00614318	0.00132878	0.00471483	0.00111709	0.00139189	0.0021113	0.000783307	0.00267501	0.00589251	0.00520356	0.00307839	0.00371962	0.00224499	0.00433838	0.000574771	0.00177086	0.00121519	0.00444487	0.00498824	0.00653451	0.00286796	0.00395665	0.00162298	0.00372886	0.00507217	0.00353946
Q3 + Q12
	A1	B1	C1	D1	E1	F1	G1	H1	A2	B2	C2	D2	E2	F2	G2	H2	A3	B3	C3	D3	E3	F3	G3	H3	A4	B4	C4	D4	E4	F4	G4	H4
	Water	Pyruvic Acid Methyl Ester	Tween 40	Tween 80	α-Cyclodextrin	Glycogen	D-Cellobiose	α-D-Lactose	β-Methyl-D-Glucoside	D-Xylose	i-Erythritol	D-Mannitol	N-Acetyl-Glucosamine	D-Glucosamic Acid	Glucose-1-phosphate	D,L-α-Glycerol phosphate	D-Galactonic Acid γ-Lactone	D-Galacturonic Acid	2-Hydroxy Benzoic Acid	4-Hydroxy Benzoic Acid	γ-Amino Butyric Acid	Itaconic Acid	α-Keto Butyric Acid	D-Malic Acid	L-Arginine	L-Asparagine	L-Phenylalanine	L-Serine	L-Threonine	Glycyl-L-Glutamic Acid	Phenylethylamine	Putrescine
rep 1	0.00019377	0.00266909	0.00529888	0.00477799	0.0020863	0.00594995	0.000531968	0.00673912	0.000427434	0.00299437	0.00172488	0.00180886	0.00578516	0.000154642	0.00369745	0.00518933	0.00119725	0.00027798	0.00331587	0.00501351	0.00631155	0.00582897	0.00113389	0.001969	0.00695891	0.00314728	0.0015953	0.0034299	0.00429835	0.00178685	0.00302186	0.00343697
rep 2	0.00546289	0.0048633	0.00312595	0.00636428	0.0019033	0.00496599	0.000702967	0.00684917	0.00365633	0.00565896	0.0063243	0.00654044	0.00303107	0.00464347	0.000738943	0.00397226	0.000309466	0.00107463	0.00665708	0.00334062	0.00669466	0.00425352	0.00582164	0.000555467	0.00189129	0.00386754	0.00410238	0.00308061	0.0035651	0.00432059	0.00667817	0.000415109
rep 3	0.000804432	0.00306044	0.0045151	0.00417156	0.00176839	0.00416889	0.00282086	0.00634354	0.00505908	0.00510081	0.00660251	0.0049457	0.00287235	0.0047381	0.00258054	0.00576934	0.00283403	0.00295457	0.00513475	0.00682892	0.00145401	0.00686034	0.00313796	0.00438689	0.00620109	0.00314668	0.00665181	0.00326083	0.00352514	0.00586307	0.00303627	0.00149727
Q3 + Q13
	A1	B1	C1	D1	E1	F1	G1	H1	A2	B2	C2	D2	E2	F2	G2	H2	A3	B3	C3	D3	E3	F3	G3	H3	A4	B4	C4	D4	E4	F4	G4	H4
	Water	Pyruvic Acid Methyl Ester	Tween 40	Tween 80	α-Cyclodextrin	Glycogen	D-Cellobiose	α-D-Lactose	β-Methyl-D-Glucoside	D-Xylose	i-Erythritol	D-Mannitol	N-Acetyl-Glucosamine	D-Glucosamic Acid	Glucose-1-phosphate	D,L-α-Glycerol phosphate	D-Galactonic Acid γ-Lactone	D-Galacturonic Acid	2-Hydroxy Benzoic Acid	4-Hydroxy Benzoic Acid	γ-Amino Butyric Acid	Itaconic Acid	α-Keto Butyric Acid	D-Malic Acid	L-Arginine	L-Asparagine	L-Phenylalanine	L-Serine	L-Threonine	Glycyl-L-Glutamic Acid	Phenylethylamine	Putrescine
rep 1	0.0024415	0.00696521	0.00378814	0.00151749	0.00308183	0.00573656	0.000306039	0.00445841	0.000989588	0.00495215	0.00460251	0.000592046	0.00278175	0.00535897	0.00674541	0.00164466	0.00301973	0.00209776	0.00403292	0.00598953	0.00260083	0.0029876	0.00570888	0.00254475	0.00541371	0.00635832	0.00353494	0.000410798	0.00370166	0.0065518	0.00472306	0.00625451
rep 2	0.00636797	0.00332033	0.00651283	0.00229584	0.000516498	0.00510308	0.00284231	0.0053617	0.00578729	0.00570719	0.00158625	0.00350138	0.00501795	0.00236121	0.00186302	0.0055681	0.00669054	0.00177443	9.63676e-05	0.00233727	0.00169969	0.00335282	0.00649825	0.00226122	0.00263537	0.00670668	0.00194577	0.00613939	0.0059115	0.00675852	0.00256602	0.000647576
rep 3	0.000326395	0.00324066	0.0021809	0.00617948	0.00696723	0.00639593	0.00384644	0.00667788	0.00202698	0.000910705	0.0063031	0.00630779	0.000735074	0.00159655	0.00364733	0.00315014	0.00699782	0.00539215	0.0039019	0.0055856	0.00339554	0.00215082	0.00648894	0.00390789	0.00314126	0.000994432	0.000944727	0.00631038	0.00478588	0.0024268	0.00351215	0.0011967
Q3 + Q14
	A1	B1	C1	D1	E1	F1	G1	H1	A2	B2	C2	D2	E2	F2	G2	H2	A3	B3	C3	D3	E3	F3	G3	H3	A4	B4	C4	D4	E4	F4	G4	H4
	Water	Pyruvic Acid Methyl Ester	Tween 40	Tween 80	α-Cyclodextrin	Glycogen	D-Cellobiose	α-D-Lactose	β-Methyl-D-Glucoside	D-Xylose	i-Erythritol	D-Mannitol	N-Acetyl-Glucosamine	D-Glucosamic Acid	Glucose-1-phosphate	D,L-α-Glycerol phosphate	D-Galactonic Acid γ-Lactone	D-Galacturonic Acid	2-Hydroxy Benzoic Acid	4-Hydroxy Benzoic Acid	γ-Amino Butyric Acid	Itaconic Acid	α-Keto Butyric Acid	D-Malic Acid	L-Arginine	L-Asparagine	L-Phenylalanine	L-Serine	L-Threonine	Glycyl-L-Glutamic Acid	Phenylethylamine	Putrescine
rep 1	0.000148299	0.00156241	0.000387265	0.00514231	0.00319599	0.00409834	0.00311373	0.00652158	0.00148339	0.00683818	0.00508811	0.00353693	0.000714959	0.00540744	0.00454658	0.00330906	0.00222882	0.00064365	0.00186404	0.00620297	0.000102618	0.00305865	0.000114319	0.00590295	0.00407812	0.00515652	0.0023119	0.00346786	0.00067452	0.00442146	0.0016311	0.00582277
rep 2	0.000359104	0.00191504	0.0059675	0.00546077	0.00156934	0.00524413	0.00341283	0.00538201	0.00174899	0.00193522	3.90888e-05	0.00354736	0.00101125	0.00486346	0.00622191	0.00422466	0.000102829	0.000423554	0.00303288	0.000589179	0.00591388	0.00687695	0.00193574	0.00390852	0.00152929	0.00159631	0.000828659	0.00383394	0.00290774	0.00196353	0.0020987	0.00367806
rep 3	0.00366525	0.00531281	0.00352657	0.00250962	0.00393953	0.000453406	0.00691118	0.00167023	0.00230906	0.00241218	0.00683098	0.00376755	0.00409994	0.00297445	0.00324838	0.00431387	0.00519024	0.0050203	0.00463224	0.00433151	0.000493044	0.0021473	1.23309e-05	0.0060589	0.0066889	0.00142188	0.00618902	0.00173022	0.00539366	0.00300452	0.000420134	0.00535054
Q3 + Q15
	A1	B1	C1	D1	E1	F1	G1	H1	A2	B2	C2	D2	E2	F2	G2	H2	A3	B3	C3	D3	E3	F3	G3	H3	A4	B4	C4	D4	E4	F4	G4	H4
	Water	Pyruvic Acid Methyl Ester	Tween 40	Tween 80	α-Cyclodextrin	Glycogen	D-Cellobiose	α-D-Lactose	β-Methyl-D-Glucoside	D-Xylose	i-Erythritol	D-Mannitol	N-Acetyl-Glucosamine	D-Glucosamic Acid	Glucose-1-phosphate	D,L-α-Glycerol phosphate	D-Galactonic Acid γ-Lactone	D-Galacturonic Acid	2-Hydroxy Benzoic Acid	4-Hydroxy Benzoic Acid	γ-Amino Butyric Acid	Itaconic Acid	α-Keto Butyric Acid	D-Malic Acid	L-Arginine	L-Asparagine	L-Phenylalanine	L-Serine	L-Threonine	Glycyl-L-Glutamic Acid	Phenylethylamine	Putrescine
rep 1	0.00131514	0.00433092	0.00205349	0.000409114	0.0019617	0.00629396	0.00384923	0.00505857	0.00260657	0.00174735	0.00158058	0.00320228	0.00492416	0.000215396	0.00526728	0.00148112	0.00529478	0.00434054	0.00603958	0.00285928	0.00154747	0.000767358	0.00465936	0.0026284	0.000614071	0.000385551	0.00506623	0.00356501	0.00205541	0.00442045	0.0058106	0.0046432
rep 2	0.00459475	0.00640695	0.00107284	0.000275941	0.00622338	0.00329924	0.00461715	0.00168796	0.00500915	0.00619972	0.00597105	0.00604104	0.00349516	0.00693149	4.07274e-05	0.00403895	0.00601363	0.00480412	0.00442662	0.00182847	0.00666721	0.00538066	0.000294989	0.000600044	0.00146877	0.0066776	0.00388817	0.00322491	0.00543034	0.00541845	0.0064787	0.00657068
rep 3	0.00192784	0.00390307	0.000307478	0.00153178	0.00604036	0.00290722	0.003012	0.00163142	0.00584749	0.00548258	0.00195655	0.00655119	0.00402515	0.00697963	0.00444294	0.00199806	0.00196437	0.00560196	0.00418133	0.00497333	0.000475642	0.00308159	0.00429017	0.00316146	0.00593577	0.00185571	0.00669715	0.00279559	0.00362545	0.00677166	0.00667292	0.00324726
Q3 + Q16
	A1	B1	C1	D1	E1	F1	G1	H1	A2	B2	C2	D2	E2	F2	G2	H2	A3	B3	C3	D3	E3	F3	G3	H3	A4	B4	C4	D4	E4	F4	G4	H4
	Water	Pyruvic Acid Methyl Ester	Tween 40	Tween 80	α-Cyclodextrin	Glycogen	D-Cellobiose	α-D-Lactose	β-Methyl-D-Glucoside	D-Xylose	i-Erythritol	D-Mannitol	N-Acetyl-Glucosamine	D-Glucosamic Acid	Glucose-1-phosphate	D,L-α-Glycerol phosphate	D-Galactonic Acid γ-Lactone	D-Galacturonic Acid	2-Hydroxy Benzoic Acid	4-Hydroxy Benzoic Acid	γ-Amino Butyric Acid	Itaconic Acid	α-Keto Butyric Acid	D-Malic Acid	L-Arginine	L-Asparagine	L-Phenylalanine	L-Serine	L-Threonine	Glycyl-L-Glutamic Acid	Phenylethylamine	Putrescine
rep 1	0.00183853	0.00277844	0.000772255	0.00169383	0.000551691	0.00360398	0.00601028	0.00459023	0.00141876	0.00274948	0.00324002	0.00227692	0.00158298	0.00344718	0.00392866	0.00425963	0.00506785	0.00342602	0.00194208	0.00279977	0.00691035	0.00204794	0.00376162	0.00127657	0.00295887	0.000371041	0.000648635	0.0045517	0.000828618	0.00111961	0.00431853	0.00519854
rep 2	0.00450364	0.00232949	0.00126317	0.000395464	0.00416251	0.00232888	0.00153819	0.00294836	0.00440414	0.00133989	0.00366914	0.00493776	0.00484597	0.00205312	0.00363714	0.000752436	0.000376857	0.00269229	0.0013433	0.00380945	0.00364848	0.00255669	0.00505976	0.00111202	0.00335	0.00306028	0.00360773	0.00237424	0.00280481	0.00333048	0.00019753	0.00550278
rep 3	0.00437153	0.0010987	0.00249361	0.00515379	0.00294927	0.00262227	0.00445841	0.000827708	0.00229395	0.000503386	0.00578459	0.00186571	0.00370429	0.0029871	0.00518156	0.00326463	0.00494192	0.0046526	0.00219624	0.000698101	0.00482208	0.00158281	0.003117	0.0025912	0.00629779	0.00293097	0.00364976	0.00261412	0.00688637	0.000389689	0.00558169	0.0034538
Q4 + Q5
	A1	B1	C1	D1	E1	F1	G1	H1	A2	B2	C2	D2	E2	F2	G2	H2	A3	B3	C3	D3	E3	F3	G3	H3	A4	B4	C4	D4	E4	F4	G4	H4
	Water	Pyruvic Acid Methyl Ester	Tween 40	Tween 80	α-Cyclodextrin	Glycogen	D-Cellobiose	α-D-Lactose	β-Methyl-D-Glucoside	D-Xylose	i-Erythritol	D-Mannitol	N-Acetyl-Glucosamine	D-Glucosamic Acid	Glucose-1-phosphate	D,L-α-Glycerol phosphate	D-Galactonic Acid γ-Lactone	D-Galacturonic Acid	2-Hydroxy Benzoic Acid	4-Hydroxy Benzoic Acid	γ-Amino Butyric Acid	Itaconic Acid	α-Keto Butyric Acid	D-Malic Acid	L-Arginine	L-Asparagine	L-Phenylalanine	L-Serine	L-Threonine	Glycyl-L-Glutamic Acid	Phenylethylamine	Putrescine
rep 1	0.00505766	0.00643908	0.00467904	0.00526718	0.00629619	0.00579231	0.000483975	0.00410876	0.00301985	0.00526988	0.0031065	0.00212863	0.00158301	0.00114764	0.00387252	0.000499857	0.000716243	0.00685398	0.00630448	0.00480193	0.000387406	0.00269003	0.00347061	0.000260012	0.00268607	0.00619705	0.00205389	0.000855501	0.00220466	0.00475039	0.0057866	0.00519177
rep 2	0.00355718	0.00695442	0.00391791	0.00337585	0.00194152	0.00666873	0.00409424	0.00428366	0.00363707	0.00262721	0.00019991	0.000607701	0.00331343	0.0016138	0.00473602	0.00527129	0.00637064	0.0024285	0.00394718	0.00207473	0.00248898	0.00480809	0.00155135	0.00183609	0.00120761	0.00544689	0.00400193	0.000906485	0.00469442	0.000601718	0.0022553	0.005637
rep 3	0.00288381	0.00101977	0.0065447	0.00257496	0.006202	0.00495538	0.00353399	0.00578355	0.0029133	0.00352161	0.00471677	0.00329787	0.00290999	0.00648459	0.00660394	0.00129427	0.00320343	0.00519769	0.0039504	0.000179732	0.00366146	0.00566931	0.00164745	0.00016969	0.000252237	0.00140978	0.00118898	0.00305709	0.00236723	0.00122537	0.00189026	0.00237746
Q4 + Q6
	A1	B1	C1	D1	E1	F1	G1	H1	A2	B2	C2	D2	E2	F2	G2	H2	A3	B3	C3	D3	E3	F3	G3	H3	A4	B4	C4	D4	E4	F4	G4	H4
	Water	Pyruvic Acid Methyl Ester	Tween 40	Tween 80	α-Cyclodextrin	Glycogen	D-Cellobiose	α-D-Lactose	β-Methyl-D-Glucoside	D-Xylose	i-Erythritol	D-Mannitol	N-Acetyl-Glucosamine	D-Glucosamic Acid	Glucose-1-phosphate	D,L-α-Glycerol phosphate	D-Galactonic Acid γ-Lactone	D-Galacturonic Acid	2-Hydroxy Benzoic Acid	4-Hydroxy Benzoic Acid	γ-Amino Butyric Acid	Itaconic Acid	α-Keto Butyric Acid	D-Malic Acid	L-Arginine	L-Asparagine	L-Phenylalanine	L-Serine	L-Threonine	Glycyl-L-Glutamic Acid	Phenylethylamine	Putrescine
rep 1	0.00361869	0.00511014	0.000243491	0.00241988	0.00651154	0.00217284	0.00500231	0.00559524	0.00696505	0.000896619	0.00168136	0.00573413	6.00588e-05	0.00122744	0.00606488	0.00589568	0.00288807	0.00447443	0.00301804	0.00454128	0.00123476	0.00599829	0.00663467	0.00494289	0.00283261	0.000314321	0.00478443	0.00142058	0.00433214	0.00666729	0.00626807	0.00620871
rep 2	0.00578568	0.00429481	0.0058093	0.00576404	0.00299401	0.000606361	0.00571302	0.00459728	0.00586637	0.000848459	0.00110677	0.00516399	0.00208217	0.00430271	0.00106465	0.00104482	0.000399365	0.000333229	0.00531452	0.00456361	0.0058956	0.00281365	0.00505963	0.00365965	0.00321059	0.00504182	0.00302615	0.00156099	0.00175771	0.00118767	0.00450941	0.00193402
rep 3	0.00204117	0.00561843	0.00184749	0.00179882	0.00137977	0.0058237	0.00481797	0.000712991	0.0021708	0.00536297	0.00294618	0.00278015	0.000244283	0.00467529	0.00129447	0.00021638	0.00533207	0.00409793	0.00572567	0.00555721	0.000299411	0.003631	0.000863429	0.00392724	0.00010112	0.00335144	0.00670079	0.00510124	0.00384382	0.00368693	0.00397024	0.00528465
Q4 + Q7
	A1	B1	C1	D1	E1	F1	G1	H1	A2	B2	C2	D2	E2	F2	G2	H2	A3	B3	C3	D3	E3	F3	G3	H3	A4	B4	C4	D4	E4	F4	G4	H4
	Water	Pyruvic Acid Methyl Ester	Tween 40	Tween 80	α-Cyclodextrin	Glycogen	D-Cellobiose	α-D-Lactose	β-Methyl-D-Glucoside	D-Xylose	i-Erythritol	D-Mannitol	N-Acetyl-Glucosamine	D-Glucosamic Acid	Glucose-1-phosphate	D,L-α-Glycerol phosphate	D-Galactonic Acid γ-Lactone	D-Galacturonic Acid	2-Hydroxy Benzoic Acid	4-Hydroxy Benzoic Acid	γ-Amino Butyric Acid	Itaconic Acid	α-Keto Butyric Acid	D-Malic Acid	L-Arginine	L-Asparagine	L-Phenylalanine	L-Serine	L-Threonine	Glycyl-L-Glutamic Acid	Phenylethylamine	Putrescine
rep 1	0.00626677	0.00513593	0.00437468	0.00268135	0.00689382	0.00111471	0.00369441	0.00676601	0.00533329	0.00259651	0.00631459	0.00345006	0.00562017	0.00638392	0.00479174	0.00204971	0.00189255	0.0066592	0.00397204	0.00550662	0.00197763	0.00643517	0.00265547	0.00189415	0.00511639	0.00692797	0.00562314	0.00554736	0.00233328	0.00457139	0.00251419	0.00340143
rep 2	0.000251043	0.00338249	0.00539744	0.00155922	0.00456378	0.00696732	0.00346634	0.00144407	0.00429306	0.00428767	0.000172533	0.000849412	0.00059891	0.0046363	0.00623044	0.00160225	0.0067688	0.00267343	0.00175435	0.00561804	0.00658323	0.00103236	0.00698672	0.00363486	0.00435525	0.00259816	0.001947	0.000723143	0.00249274	0.00505155	0.00672801	0.00256169
rep 3	0.00200398	0.0067087	0.00483488	0.0048456	0.0040522	0.00380806	0.000566681	0.00632306	0.00234579	0.00434278	0.000533014	0.00274443	0.00527603	0.00685133	0.00024085	0.00169152	0.00611052	0.00689135	0.00112827	0.00646924	0.00179631	0.000409028	0.00467019	0.00256027	0.00160035	0.00230835	0.00350479	0.000376573	0.00626446	0.000991781	0.000343962	0.00686616
Q4 + Q8
	A1	B1	C1	D1	E1	F1	G1	H1	A2	B2	C2	D2	E2	F2	G2	H2	A3	B3	C3	D3	E3	F3	G3	H3	A4	B4	C4	D4	E4	F4	G4	H4
	Water	Pyruvic Acid Methyl Ester	Tween 40	Tween 80	α-Cyclodextrin	Glycogen	D-Cellobiose	α-D-Lactose	β-Methyl-D-Glucoside	D-Xylose	i-Erythritol	D-Mannitol	N-Acetyl-Glucosamine	D-Glucosamic Acid	Glucose-1-phosphate	D,L-α-Glycerol phosphate	D-Galactonic Acid γ-Lactone	D-Galacturonic Acid	2-Hydroxy Benzoic Acid	4-Hydroxy Benzoic Acid	γ-Amino Butyric Acid	Itaconic Acid	α-Keto Butyric Acid	D-Malic Acid	L-Arginine	L-Asparagine	L-Phenylalanine	L-Serine	L-Threonine	Glycyl-L-Glutamic Acid	Phenylethylamine	Putrescine
rep 1	0.00106746	0.000103969	0.00628258	0.00524224	0.000815086	0.00377266	0.00685649	0.00608314	0.00136644	0.00609698	0.00234364	0.00577408	0.00361604	0.00518679	0.00692688	0.00606083	0.00369685	0.0051211	0.00621406	0.000696804	0.00609909	0.00529934	0.000237742	0.000565443	0.00286032	0.00638471	0.00132842	0.0019311	0.000717998	0.00638793	0.00102589	0.000163625
rep 2	0.000152635	7.41232e-05	0.00174919	0.000149637	0.00676954	0.00205281	0.00486186	0.000489711	0.00297787	0.000280094	0.00600752	0.0041737	0.00664294	0.00389012	0.000773348	0.00405118	0.000490316	0.00229214	0.00608203	0.00690399	0.00655709	0.00136706	0.000160644	0.00366217	0.00622461	0.00270516	0.00262168	0.00591761	0.0053102	0.00543483	9.94461e-05	0.0046103
rep 3	0.00602954	0.00432402	0.00404537	0.00414046	0.00015053	0.0041361	0.00217377	0.00119211	0.00206903	0.00322266	0.00342192	0.00240347	0.00298606	0.00380266	0.00430188	0.000514274	0.00473772	0.000536044	0.00519533	0.00452486	0.00104336	0.00121052	0.00651798	0.00460281	0.000711629	0.00338535	0.00157926	0.000260212	0.00301455	0.00634352	0.00165349	0.000106231
Q4 + Q9
	A1	B1	C1	D1	E1	F1	G1	H1	A2	B2	C2	D2	E2	F2	G2	H2	A3	B3	C3	D3	E3	F3	G3	H3	A4	B4	C4	D4	E4	F4	G4	H4
	Water	Pyruvic Acid Methyl Ester	Tween 40	Tween 80	α-Cyclodextrin	Glycogen	D-Cellobiose	α-D-Lactose	β-Methyl-D-Glucoside	D-Xylose	i-Erythritol	D-Mannitol	N-Acetyl-Glucosamine	D-Glucosamic Acid	Glucose-1-phosphate	D,L-α-Glycerol phosphate	D-Galactonic Acid γ-Lactone	D-Galacturonic Acid	2-Hydroxy Benzoic Acid	4-Hydroxy Benzoic Acid	γ-Amino Butyric Acid	Itaconic Acid	α-Keto Butyric Acid	D-Malic Acid	L-Arginine	L-Asparagine	L-Phenylalanine	L-Serine	L-Threonine	Glycyl-L-Glutamic Acid	Phenylethylamine	Putrescine
rep 1	0.00113801	0.00339435	0.00301526	0.00210403	0.00176863	0.00457596	0.00521695	0.00544747	0.00425341	0.00122694	0.00680346	0.00637636	0.000122865	0.00661777	0.001333	0.00534248	0.000375799	0.00641408	0.0010383	2.06298e-05	0.00133601	0.00307375	0.00120418	0.00597789	0.000451491	0.000461304	0.00251806	0.00208191	0.000118231	0.006808	0.000401103	0.00531474
rep 2	0.00233476	0.00677882	0.00587956	0.00195045	0.00390634	0.00428601	0.00367734	0.000612911	0.000939219	0.00259279	0.00541497	0.000665381	0.00399121	0.00386818	0.00229486	0.00478633	0.000773055	0.0033522	0.000445726	0.0062811	0.00506335	0.00105772	0.000116903	0.00302946	0.00206091	0.00139404	0.00312068	0.00401729	0.00597724	0.0029614	0.00522976	0.00350282
rep 3	0.00602982	0.00441392	0.00282191	0.00223707	0.00648403	0.00362705	0.00439707	0.00330551	0.00508738	0.00652392	0.00203235	0.00672487	0.00305918	0.00430087	0.00679947	0.00362331	0.0025822	0.00633325	0.00240649	0.00187561	0.000410645	0.000870305	0.00606206	0.00535008	0.000563165	0.00391275	0.00652573	0.00604917	0.00194999	0.00258808	0.00329718	0.00460891
Q4 + Q10
	A1	B1	C1	D1	E1	F1	G1	H1	A2	B2	C2	D2	E2	F2	G2	H2	A3	B3	C3	D3	E3	F3	G3	H3	A4	B4	C4	D4	E4	F4	G4	H4
	Water	Pyruvic Acid Methyl Ester	Tween 40	Tween 80	α-Cyclodextrin	Glycogen	D-Cellobiose	α-D-Lactose	β-Methyl-D-Glucoside	D-Xylose	i-Erythritol	D-Mannitol	N-Acetyl-Glucosamine	D-Glucosamic Acid	Glucose-1-phosphate	D,L-α-Glycerol phosphate	D-Galactonic Acid γ-Lactone	D-Galacturonic Acid	2-Hydroxy Benzoic Acid	4-Hydroxy Benzoic Acid	γ-Amino Butyric Acid	Itaconic Acid	α-Keto Butyric Acid	D-Malic Acid	L-Arginine	L-Asparagine	L-Phenylalanine	L-Serine	L-Threonine	Glycyl-L-Glutamic Acid	Phenylethylamine	Putrescine
rep 1	0.0046659	0.00285237	0.00535232	0.00144864	0.00123721	0.00670761	0.00378372	0.00679695	0.0043301	0.00540526	0.00393808	0.00443664	0.00171412	0.00277675	0.00264436	0.00445932	0.00314134	0.00271751	0.00514784	0.00634244	0.00552518	0.00348579	0.00615176	0.00660238	0.0056462	0.000228395	0.0051123	0.00347127	0.00121538	0.00280321	0.00608808	0.00364292
rep 2	0.00609425	0.0027735	0.00238343	0.00124088	0.00678594	0.00152411	0.00199847	0.00582076	0.00690328	0.00671246	0.00488245	0.00528278	0.00343865	0.00524053	0.00210111	0.00679745	0.00281846	0.00365632	0.00377687	0.000138201	0.0027748	0.00458162	0.00247593	0.000199607	0.00246492	0.00471655	0.00615243	0.00433891	0.00356902	0.00364317	0.00324183	0.00122991
rep 3	0.000853291	7.14468e-05	0.000529592	0.00397978	0.00584072	0.0014643	0.00384538	0.00579784	0.00693429	0.00353918	0.00263646	0.00105957	0.000392698	0.00515448	0.00335118	0.00436843	0.00655011	0.00526953	0.00448346	0.000360444	0.000589399	0.00364047	0.00570668	0.00542081	0.00657321	0.00316195	0.000177262	0.000293324	0.00652854	0.00116906	0.0012736	0.00536676
Q4 + Q11
	A1	B1	C1	D1	E1	F1	G1	H1	A2	B2	C2	D2	E2	F2	G2	H2	A3	B3	C3	D3	E3	F3	G3	H3	A4	B4	C4	D4	E4	F4	G4	H4
	Water	Pyruvic Acid Methyl Ester	Tween 40	Tween 80	α-Cyclodextrin	Glycogen	D-Cellobiose	α-D-Lactose	β-Methyl-D-Glucoside	D-Xylose	i-Erythritol	D-Mannitol	N-Acetyl-Glucosamine	D-Glucosamic Acid	Glucose-1-phosphate	D,L-α-Glycerol phosphate	D-Galactonic Acid γ-Lactone	D-Galacturonic Acid	2-Hydroxy Benzoic Acid	4-Hydroxy Benzoic Acid	γ-Amino Butyric Acid	Itaconic Acid	α-Keto Butyric Acid	D-Malic Acid	L-Arginine	L-Asparagine	L-Phenylalanine	L-Serine	L-Threonine	Glycyl-L-Glutamic Acid	Phenylethylamine	Putrescine
rep 1	0.00169856	0.000398303	0.00385389	0.00234486	0.00224705	0.00671819	0.00689059	0.00506125	0.00167415	0.00270755	0.000845662	0.00490243	0.000665985	0.00127331	1.3375e-05	0.00672227	0.00200242	0.00398481	0.00511684	0.000500873	0.00109915	0.00676836	0.00345567	0.00642462	0.000535363	0.000935587	0.00283045	0.00363921	0.000944912	0.00172781	0.00252622	0.00297585
rep 2	0.000598333	0.00106566	0.000912569	0.00486767	0.00512888	0.00403991	0.00184712	0.00353664	0.00396869	0.00210466	0.00569031	0.00503861	0.00191669	0.00081165	0.00200467	0.00547812	0.00346496	0.00267671	0.00625105	0.00512321	0.00683818	0.00036814	0.00433948	0.00513982	0.00192769	0.00139628	0.00653424	0.00667364	0.00260714	0.00313086	0.0059865	0.00322186
rep 3	0.00375275	0.00590243	0.00574303	0.00696124	0.000828646	0.00205599	0.00390318	0.00419659	0.00359805	0.0021734	0.00320636	0.00265921	0.00093954	0.0027936	0.00121997	0.0067034	0.000278276	0.0023456	0.00628939	0.00670066	0.00152283	0.00614936	0.00127111	0.00474463	0.00299299	0.00478325	0.00223713	0.00408916	0.00621806	0.00502803	0.00114518	0.00288756
Q4 + Q12
	A1	B1	C1	D1	E1	F1	G1	H1	A2	B2	C2	D2	E2	F2	G2	H2	A3	B3	C3	D3	E3	F3	G3	H3	A4	B4	C4	D4	E4	F4	G4	H4
	Water	Pyruvic Acid Methyl Ester	Tween 40	Tween 80	α-Cyclodextrin	Glycogen	D-Cellobiose	α-D-Lactose	β-Methyl-D-Glucoside	D-Xylose	i-Erythritol	D-Mannitol	N-Acetyl-Glucosamine	D-Glucosamic Acid	Glucose-1-phosphate	D,L-α-Glycerol phosphate	D-Galactonic Acid γ-Lactone	D-Galacturonic Acid	2-Hydroxy Benzoic Acid	4-Hydroxy Benzoic Acid	γ-Amino Butyric Acid	Itaconic Acid	α-Keto Butyric Acid	D-Malic Acid	L-Arginine	L-Asparagine	L-Phenylalanine	L-Serine	L-Threonine	Glycyl-L-Glutamic Acid	Phenylethylamine	Putrescine
rep 1	0.00290794	0.00329219	0.000201918	0.0048424	0.00572876	0.0060481	0.00570878	0.000406255	0.000723498	0.00108424	0.00635938	0.00460674	0.000787173	0.00460246	0.00380401	0.00438561	0.00619162	2.59094e-05	0.000939718	0.00231129	0.00226791	0.00617508	0.00528249	0.00555675	0.00691012	0.00648863	0.00208144	0.00105849	0.00458297	0.000572503	0.00560028	0.00328594
rep 2	0.00414158	0.00664368	0.00158755	0.0023513	0.00437593	9.81978e-05	0.00144471	0.00642531	0.00633239	0.00351838	0.00108551	0.00378387	0.00581014	0.001439	0.00192056	0.00309026	0.00215277	0.00158506	0.00066228	0.00199495	5.96482e-05	0.00575273	0.00437879	3.17338e-05	0.0047318	0.0060354	0.00397188	0.0030086	0.0062617	0.00224379	0.00161232	0.00539886
rep 3	0.00515062	0.00254443	0.00605534	0.00209926	0.00371158	0.00200052	0.00224156	0.00518998	0.00285259	0.0034299	0.000232531	0.00297571	0.00228884	0.00101551	0.00116196	0.00308081	0.00581554	0.00663066	0.00627882	0.00479773	0.00132896	0.00304422	0.00626282	0.00250817	0.00422802	0.00390315	0.00592687	8.64593e-05	0.00439157	0.0061519	0.00544925	0.00209883
Q4 + Q13
	A1	B1	C1	D1	E1	F1	G1	H1	A2	B2	C2	D2	E2	F2	G2	H2	A3	B3	C3	D3	E3	F3	G3	H3	A4	B4	C4	D4	E4	F4	G4	H4
	Water	Pyruvic Acid Methyl Ester	Tween 40	Tween 80	α-Cyclodextrin	Glycogen	D-Cellobiose	α-D-Lactose	β-Methyl-D-Glucoside	D-Xylose	i-Erythritol	D-Mannitol	N-Acetyl-Glucosamine	D-Glucosamic Acid	Glucose-1-phosphate	D,L-α-Glycerol phosphate	D-Galactonic Acid γ-Lactone	D-Galacturonic Acid	2-Hydroxy Benzoic Acid	4-Hydroxy Benzoic Acid	γ-Amino Butyric Acid	Itaconic Acid	α-Keto Butyric Acid	D-Malic Acid	L-Arginine	L-Asparagine	L-Phenylalanine	L-Serine	L-Threonine	Glycyl-L-Glutamic Acid	Phenylethylamine	Putrescine
rep 1	0.00380718	0.00235015	0.00111347	0.00410887	0.00522091	0.00420195	0.00650342	0.00326043	0.0018887	0.00121487	0.00379573	0.00683054	0.00609235	0.001184	0.00321399	0.00422864	0.00275486	0.00310944	0.00048207	0.00528784	0.00572345	0.00332041	0.00419262	0.00292563	0.00218924	0.00522303	0.00247635	0.00685067	0.00562806	0.00554872	0.00301751	0.00510714
rep 2	0.00528893	0.00287069	0.00421197	0.00114394	0.00651739	0.00260779	0.002335	0.00546799	0.00036035	0.00444891	0.00116253	0.00551934	0.00365958	0.00179444	0.00468974	0.00364053	0.00576358	0.00406867	0.00462725	0.000889113	0.00440299	0.00174437	0.000400023	0.00330848	0.00638562	0.00476496	0.00330659	0.0018047	0.00129705	0.00224174	0.000589119	0.00535695
rep 3	0.00506417	0.0014336	0.00593192	0.00078463	0.00314299	0.00110068	0.00403527	0.00300553	0.00100958	0.00582801	0.0020434	0.00522763	0.00604445	0.00263115	0.00076548	0.00497063	0.00320373	0.0050441	0.00536273	0.00362487	0.00177952	0.00113972	0.00216642	0.00693822	0.00192484	0.00148383	0.00657546	0.0055039	0.00578775	0.00669206	0.00031351	0.00411607
Q4 + Q14
	A1	B1	C1	D1	E1	F1	G1	H1	A2	B2	C2	D2	E2	F2	G2	H2	A3	B3	C3	D3	E3	F3	G3	H3	A4	B4	C4	D4	E4	F4	G4	H4
	Water	Pyruvic Acid Methyl Ester	Tween 40	Tween 80	α-Cyclodextrin	Glycogen	D-Cellobiose	α-D-Lactose	β-Methyl-D-Glucoside	D-Xylose	i-Erythritol	D-Mannitol	N-Acetyl-Glucosamine	D-Glucosamic Acid	Glucose-1-phosphate	D,L-α-Glycerol phosphate	D-Galactonic Acid γ-Lactone	D-Galacturonic Acid	2-Hydroxy Benzoic Acid	4-Hydroxy Benzoic Acid	γ-Amino Butyric Acid	Itaconic Acid	α-Keto Butyric Acid	D-Malic Acid	L-Arginine	L-Asparagine	L-Phenylalanine	L-Serine	L-Threonine	Glycyl-L-Glutamic Acid	Phenylethylamine	Putrescine
rep 1	0.00603069	0.00562139	0.00291955	0.000500017	0.00363362	0.0010508	0.00301838	0.00178943	0.00619944	0.000491907	0.000366595	0.00493679	0.00660954	0.00670506	0.00547552	0.00482819	0.00386207	0.00238295	0.00419338	0.00181605	0.00126275	0.0032687	0.000483026	0.00224503	0.00410437	0.00277076	0.00200447	0.00127888	0.00396273	0.00114189	0.00594304	0.00480648
rep 2	0.0016263	0.00249712	0.00475757	0.000616304	0.00482504	0.00276673	0.00433168	0.00509395	0.00377312	0.00481489	0.00254338	0.00533295	5.78277e-06	0.0057049	0.00163935	0.00408381	0.00616579	0.004691	0.00631549	0.00435055	0.000419883	0.0025043	0.00640599	0.00338967	0.0030683	0.00131344	0.00597889	0.00253125	0.00442628	0.00687168	0.00545148	0.000444992
rep 3	0.0012285	0.00388823	0.00236266	0.0046415	0.00564482	0.000470059	0.00548043	0.00120621	0.00137059	0.00293583	0.006594	0.00510156	0.00694972	0.00472201	0.0016621	0.00586748	0.00336583	0.00281108	0.00634217	0.000601758	0.00337603	0.00195442	0.00148596	0.000456882	0.00230777	0.00404398	0.00018741	0.000788435	0.00666409	0.00199886	0.00626361	0.00674273
Q4 + Q15
	A1	B1	C1	D1	E1	F1	G1	H1	A2	B2	C2	D2	E2	F2	G2	H2	A3	B3	C3	D3	E3	F3	G3	H3	A4	B4	C4	D4	E4	F4	G4	H4
	Water	Pyruvic Acid Methyl Ester	Tween 40	Tween 80	α-Cyclodextrin	Glycogen	D-Cellobiose	α-D-Lactose	β-Methyl-D-Glucoside	D-Xylose	i-Erythritol	D-Mannitol	N-Acetyl-Glucosamine	D-Glucosamic Acid	Glucose-1-phosphate	D,L-α-Glycerol phosphate	D-Galactonic Acid γ-Lactone	D-Galacturonic Acid	2-Hydroxy Benzoic Acid	4-Hydroxy Benzoic Acid	γ-Amino Butyric Acid	Itaconic Acid	α-Keto Butyric Acid	D-Malic Acid	L-Arginine	L-Asparagine	L-Phenylalanine	L-Serine	L-Threonine	Glycyl-L-Glutamic Acid	Phenylethylamine	Putrescine
rep 1	0.00498414	0.000541278	0.00521874	0.000457232	0.00436772	0.00448652	0.00234137	0.00400397	0.00290315	0.00490931	0.00114786	0.00348456	0.00392454	0.00414724	0.00171061	0.000788606	0.00103776	0.00592677	0.000302823	0.00287926	0.00182198	0.000976292	0.00113558	0.000592003	0.00371431	0.00467887	0.00355997	0.00590448	0.000253077	0.00244576	0.00681052	0.00606969
rep 2	0.00483287	0.00527951	0.00649388	0.000623462	0.003456	0.00452974	0.000801365	0.00351944	0.00336073	0.00545195	0.00642533	0.00489756	0.00583693	0.00452505	0.000494543	0.00345023	0.00370388	0.00265474	0.000557067	0.00025452	0.00322483	0.00257006	0.00523784	0.00524053	0.00290743	0.00248102	0.00281712	0.0039505	0.00495168	0.00244598	0.000940852	0.00121093
rep 3	0.00535348	0.00344485	0.000130966	0.00230442	0.00343431	0.00258011	6.87157e-05	0.000238306	0.00185419	0.000401377	0.006773	0.00574883	0.00318099	0.00643818	0.00599379	0.00409904	0.00604142	0.00481156	0.00581013	0.00518854	0.00229449	0.00531892	0.00236859	0.00131237	0.00625083	0.00670501	5.18618e-05	0.00483471	0.000262528	0.00100951	0.00343497	0.00134736
Q4 + Q16
	A1	B1	C1	D1	E1	F1	G1	H1	A2	B2	C2	D2	E2	F2	G2	H2	A3	B3	C3	D3	E3	F3	G3	H3	A4	B4	C4	D4	E4	F4	G4	H4
	Water	Pyruvic Acid Methyl Ester	Tween 40	Tween 80	α-Cyclodextrin	Glycogen	D-Cellobiose	α-D-Lactose	β-Methyl-D-Glucoside	D-Xylose	i-Erythritol	D-Mannitol	N-Acetyl-Glucosamine	D-Glucosamic Acid	Glucose-1-phosphate	D,L-α-Glycerol phosphate	D-Galactonic Acid γ-Lactone	D-Galacturonic Acid	2-Hydroxy Benzoic Acid	4-Hydroxy Benzoic Acid	γ-Amino Butyric Acid	Itaconic Acid	α-Keto Butyric Acid	D-Malic Acid	L-Arginine	L-Asparagine	L-Phenylalanine	L-Serine	L-Threonine	Glycyl-L-Glutamic Acid	Phenylethylamine	Putrescine
rep 1	0.00672691	0.00168574	0.00315809	0.00343111	0.00392326	0.00390339	0.00533757	0.00683048	0.00113581	0.00632561	0.00391235	0.00669462	0.00578658	0.0043617	0.0054787	0.00341925	0.00179448	0.00405952	0.00522723	0.000950591	0.00016963	0.00432617	0.00141395	0.00115427	0.00411085	0.00339623	0.000965599	0.00290574	0.0040123	0.00102921	0.00285925	0.0014947
rep 2	0.00116899	0.00531052	0.0036534	0.00398347	0.00178491	0.0020837	0.00399735	0.00496895	0.00450957	0.000307717	0.000883826	0.00440431	0.00483615	0.00535379	0.00341112	0.000708581	0.00136867	0.00442143	0.00408952	0.00227096	0.00142595	0.00432729	0.0043076	0.00099016	0.00372437	0.00437185	0.00145332	0.00590188	0.00124944	0.00457591	0.0018943	0.00286655
rep 3	0.0023242	0.00541324	0.00364197	0.00647127	0.00623679	0.00653833	0.00179341	0.00446306	0.0040365	0.00279284	0.00599598	0.00629832	0.00323223	0.0042625	0.00548422	0.000167943	0.00401622	0.0014812	0.00400798	0.00208739	0.00307968	0.00511966	0.00382716	0.00104123	0.00194263	0.00449977	0.004734	0.00379366	0.00411174	0.0011585	0.00116536	0.00180252
Q5+ Q6
	A1	B1	C1	D1	E1	F1	G1	H1	A2	B2	C2	D2	E2	F2	G2	H2	A3	B3	C3	D3	E3	F3	G3	H3	A4	B4	C4	D4	E4	F4	G4	H4
	Water	Pyruvic Acid Methyl Ester	Tween 40	Tween 80	α-Cyclodextrin	Glycogen	D-Cellobiose	α-D-Lactose	β-Methyl-D-Glucoside	D-Xylose	i-Erythritol	D-Mannitol	N-Acetyl-Glucosamine	D-Glucosamic Acid	Glucose-1-phosphate	D,L-α-Glycerol phosphate	D-Galactonic Acid γ-Lactone	D-Galacturonic Acid	2-Hydroxy Benzoic Acid	4-Hydroxy Benzoic Acid	γ-Amino Butyric Acid	Itaconic Acid	α-Keto Butyric Acid	D-Malic Acid	L-Arginine	L-Asparagine	L-Phenylalanine	L-Serine	L-Threonine	Glycyl-L-Glutamic Acid	Phenylethylamine	Putrescine
rep 1	0.00133449	0.00471004	0.00578044	0.00440875	0.00686012	0.00286977	0.00558575	0.00622427	0.00508053	0.00410522	0.00683019	0.00491699	0.000902183	0.000251236	0.00615395	0.00426133	0.00549336	0.000857521	0.000676947	0.00308578	0.00388478	0.00309515	0.00169724	0.00318744	0.00662272	0.00466431	0.00347653	0.0022708	0.00401661	0.00535746	0.0039167	0.00491102
rep 2	0.00358752	0.00332756	0.0024009	9.73943e-05	0.00165218	0.00330072	0.00633341	0.00528916	0.00196492	0.00409006	0.00236673	0.00179163	0.004697	0.00209526	5.739e-05	0.00369465	0.00481292	0.00188239	0.00585962	0.00189921	0.00569041	0.00512552	0.00114449	0.00011391	0.00131932	0.0049146	0.00492221	0.00222519	0.000547573	0.000466891	0.0018188	0.000537071
rep 3	0.0054585	0.000671828	0.00440314	0.000588379	0.00481893	0.00385553	0.00540936	0.00470095	0.00511718	0.000769526	0.00630578	0.00635996	0.00419486	0.00688313	0.000497609	0.0050315	0.00418508	0.000848435	0.00520038	0.00246879	0.00327586	0.00185644	0.00627037	0.00319541	0.00400496	0.00467882	0.00338105	0.00657186	0.0023572	0.00552259	0.00220471	0.00156418
Q5+ Q7
	A1	B1	C1	D1	E1	F1	G1	H1	A2	B2	C2	D2	E2	F2	G2	H2	A3	B3	C3	D3	E3	F3	G3	H3	A4	B4	C4	D4	E4	F4	G4	H4
	Water	Pyruvic Acid Methyl Ester	Tween 40	Tween 80	α-Cyclodextrin	Glycogen	D-Cellobiose	α-D-Lactose	β-Methyl-D-Glucoside	D-Xylose	i-Erythritol	D-Mannitol	N-Acetyl-Glucosamine	D-Glucosamic Acid	Glucose-1-phosphate	D,L-α-Glycerol phosphate	D-Galactonic Acid γ-Lactone	D-Galacturonic Acid	2-Hydroxy Benzoic Acid	4-Hydroxy Benzoic Acid	γ-Amino Butyric Acid	Itaconic Acid	α-Keto Butyric Acid	D-Malic Acid	L-Arginine	L-Asparagine	L-Phenylalanine	L-Serine	L-Threonine	Glycyl-L-Glutamic Acid	Phenylethylamine	Putrescine
rep 1	0.00507982	0.00520808	0.00494177	0.00305967	0.00519921	0.00613529	0.00661312	0.00388515	0.000122949	0.00508174	0.00248149	0.0042161	0.00389802	0.00436181	0.00515432	0.000808675	0.00380312	0.000763782	0.00699028	0.000164955	0.00680737	0.00630012	0.00360313	0.000306316	0.000569307	0.0050039	0.00122467	0.00468789	0.00168145	0.00528282	0.00056968	0.00183417
rep 2	0.00631613	0.00509552	0.00656798	0.0028357	0.00613263	0.0019386	0.00359432	0.00222808	0.00549871	0.00298882	0.00101527	0.00218042	0.00663672	5.4043e-05	0.00553124	0.00661236	0.00302574	0.00243894	0.00585585	0.00263058	0.00521803	0.00580226	0.00585351	0.00306407	0.00429837	0.00157718	0.00599922	0.00501734	0.00274251	0.000767505	0.00699808	0.00317725
rep 3	0.00537912	0.00457457	0.00187567	0.00325003	0.00365371	0.00082868	0.00295434	0.000522003	0.00150567	0.00054038	0.00209451	0.00389965	0.00401427	0.00109783	0.00593197	0.00261463	0.00320466	0.0013349	0.0043915	0.00208152	0.00371129	0.000815511	0.00139014	0.00401305	6.56194e-07	0.00197826	0.0044427	0.00619977	0.00663119	0.00423981	0.00128793	0.00600798
Q5+ Q8
	A1	B1	C1	D1	E1	F1	G1	H1	A2	B2	C2	D2	E2	F2	G2	H2	A3	B3	C3	D3	E3	F3	G3	H3	A4	B4	C4	D4	E4	F4	G4	H4
	Water	Pyruvic Acid Methyl Ester	Tween 40	Tween 80	α-Cyclodextrin	Glycogen	D-Cellobiose	α-D-Lactose	β-Methyl-D-Glucoside	D-Xylose	i-Erythritol	D-Mannitol	N-Acetyl-Glucosamine	D-Glucosamic Acid	Glucose-1-phosphate	D,L-α-Glycerol phosphate	D-Galactonic Acid γ-Lactone	D-Galacturonic Acid	2-Hydroxy Benzoic Acid	4-Hydroxy Benzoic Acid	γ-Amino Butyric Acid	Itaconic Acid	α-Keto Butyric Acid	D-Malic Acid	L-Arginine	L-Asparagine	L-Phenylalanine	L-Serine	L-Threonine	Glycyl-L-Glutamic Acid	Phenylethylamine	Putrescine
rep 1	0.00162302	0.00361256	0.000189499	0.00532315	0.00503676	0.00282101	0.000247243	0.00101918	0.00670087	0.00260894	0.00590965	0.00486709	0.00323415	0.00392029	0.00221571	0.000795733	0.00607164	0.00409706	0.00312226	0.00650809	0.00126844	0.000385232	0.00629255	0.00626065	0.00156375	0.00508414	0.00176092	0.00115012	0.00404521	0.00536216	0.00167468	0.00136162
rep 2	0.00272537	0.00242748	0.00585465	0.00570893	0.00203362	0.000210105	0.00485745	0.000705163	0.0043083	0.00112771	0.0033267	0.00387905	0.00512896	0.000918041	0.00624732	0.00122059	0.000963455	0.00260392	0.000834098	0.0062138	0.00641798	0.00289664	0.00479592	0.00221281	0.00189978	0.00420354	0.000847194	0.00657129	0.00181225	0.00428348	0.000763716	0.00471926
rep 3	0.00416173	0.00519056	0.0061485	9.53972e-05	0.00382459	0.00447025	0.00574318	0.0044146	0.00112557	0.000117358	0.00035854	0.00291066	0.00535483	0.00450616	0.00490009	0.00273927	0.00335145	0.00663672	0.00246582	0.000710113	0.00362651	0.000655157	0.00497325	0.00427451	0.00594583	0.000914565	0.00290194	0.00325322	0.00153082	0.00294641	0.00316148	0.00620161
Q5+ Q9
	A1	B1	C1	D1	E1	F1	G1	H1	A2	B2	C2	D2	E2	F2	G2	H2	A3	B3	C3	D3	E3	F3	G3	H3	A4	B4	C4	D4	E4	F4	G4	H4
	Water	Pyruvic Acid Methyl Ester	Tween 40	Tween 80	α-Cyclodextrin	Glycogen	D-Cellobiose	α-D-Lactose	β-Methyl-D-Glucoside	D-Xylose	i-Erythritol	D-Mannitol	N-Acetyl-Glucosamine	D-Glucosamic Acid	Glucose-1-phosphate	D,L-α-Glycerol phosphate	D-Galactonic Acid γ-Lactone	D-Galacturonic Acid	2-Hydroxy Benzoic Acid	4-Hydroxy Benzoic Acid	γ-Amino Butyric Acid	Itaconic Acid	α-Keto Butyric Acid	D-Malic Acid	L-Arginine	L-Asparagine	L-Phenylalanine	L-Serine	L-Threonine	Glycyl-L-Glutamic Acid	Phenylethylamine	Putrescine
rep 1	0.00505527	0.00225239	0.00511925	0.00360526	0.00693947	0.00479895	0.00649635	0.000457551	0.00345458	0.00335029	0.000791155	0.00528741	0.000301724	0.00690776	0.00542601	0.000397176	0.00566752	0.00462115	0.00359514	0.0069592	0.00176603	0.00512571	0.00295047	0.00220713	0.00214182	0.00461252	0.00459605	0.00246274	2.66096e-05	0.00439028	0.00378903	0.00221701
rep 2	0.00146345	0.00617114	0.00138278	0.00158247	0.00210723	0.000593558	0.00333912	0.00256431	0.00206385	0.000256058	0.00340844	0.00500022	0.000256444	0.00424423	0.00195727	0.000830167	0.00069281	0.00175614	0.00579878	0.00303659	0.00339236	0.00389312	0.00360901	0.00500909	0.00132733	0.00231016	0.00601462	0.00645512	0.00383458	0.00333134	0.00131424	0.00377732
rep 3	0.000850201	0.00575707	0.00535527	0.00643773	0.00601118	6.39997e-05	0.00315535	0.00407499	0.00332756	0.00435481	0.0045348	0.00264343	3.4585e-05	0.00630684	0.000266527	0.00631604	0.00502026	0.00181649	0.00134772	0.000928931	0.00699575	0.00278669	0.00377893	0.00156834	0.00140295	0.00341867	0.00135107	0.00531057	2.97619e-05	0.00284001	0.00329176	0.00583861
Q5+ Q10
	A1	B1	C1	D1	E1	F1	G1	H1	A2	B2	C2	D2	E2	F2	G2	H2	A3	B3	C3	D3	E3	F3	G3	H3	A4	B4	C4	D4	E4	F4	G4	H4
	Water	Pyruvic Acid Methyl Ester	Tween 40	Tween 80	α-Cyclodextrin	Glycogen	D-Cellobiose	α-D-Lactose	β-Methyl-D-Glucoside	D-Xylose	i-Erythritol	D-Mannitol	N-Acetyl-Glucosamine	D-Glucosamic Acid	Glucose-1-phosphate	D,L-α-Glycerol phosphate	D-Galactonic Acid γ-Lactone	D-Galacturonic Acid	2-Hydroxy Benzoic Acid	4-Hydroxy Benzoic Acid	γ-Amino Butyric Acid	Itaconic Acid	α-Keto Butyric Acid	D-Malic Acid	L-Arginine	L-Asparagine	L-Phenylalanine	L-Serine	L-Threonine	Glycyl-L-Glutamic Acid	Phenylethylamine	Putrescine
rep 1	0.00438366	0.00264991	0.00342673	0.00399059	0.00116498	0.0026304	0.00110261	0.00397048	0.00647563	0.0056441	0.0051505	0.00439676	0.00208819	0.00109816	0.00244245	0.000476058	0.00695675	0.00522766	0.00256979	0.00153819	0.00286166	0.00417867	0.00340167	0.00112004	0.00180465	0.0039772	0.00233842	0.00592172	0.000349005	0.000744473	0.000190445	0.0024404
rep 2	0.00550516	0.00499035	0.00193382	0.00147809	0.00456306	0.00370937	0.00034768	0.00237263	0.00178276	0.00222828	0.00696325	0.00532719	0.00156041	0.00512398	0.000568537	0.00339237	0.00306932	0.00315839	0.00430122	0.00640648	0.00109451	0.00140387	0.00123505	0.0060406	0.00599971	0.00652678	0.00274219	0.00201003	0.00504696	0.00378415	0.00534549	0.00499524
rep 3	0.00484927	0.00365783	0.00334642	0.00132344	0.00506864	0.00056838	0.00425062	0.00488607	0.00235477	0.00231153	0.00029987	0.00688193	0.00184657	0.00257148	0.00516678	0.00101932	0.0064782	0.00519935	0.00248531	0.00436743	0.00410649	0.00379583	0.00596444	0.0054906	0.00305631	0.0055414	0.00300426	0.00667687	0.00550277	0.00312383	0.00697753	0.0041043
Q5+ Q11
	A1	B1	C1	D1	E1	F1	G1	H1	A2	B2	C2	D2	E2	F2	G2	H2	A3	B3	C3	D3	E3	F3	G3	H3	A4	B4	C4	D4	E4	F4	G4	H4
	Water	Pyruvic Acid Methyl Ester	Tween 40	Tween 80	α-Cyclodextrin	Glycogen	D-Cellobiose	α-D-Lactose	β-Methyl-D-Glucoside	D-Xylose	i-Erythritol	D-Mannitol	N-Acetyl-Glucosamine	D-Glucosamic Acid	Glucose-1-phosphate	D,L-α-Glycerol phosphate	D-Galactonic Acid γ-Lactone	D-Galacturonic Acid	2-Hydroxy Benzoic Acid	4-Hydroxy Benzoic Acid	γ-Amino Butyric Acid	Itaconic Acid	α-Keto Butyric Acid	D-Malic Acid	L-Arginine	L-Asparagine	L-Phenylalanine	L-Serine	L-Threonine	Glycyl-L-Glutamic Acid	Phenylethylamine	Putrescine
rep 1	0.00588382	0.00405958	0.00324952	0.00232163	0.00519732	0.00169222	0.00582209	0.0028002	0.00149588	0.0061416	0.00193516	0.00406069	0.00157707	0.00508559	0.000245784	0.00592825	0.00452961	0.00635236	0.00216076	0.00646196	0.00129744	0.00637701	0.0046895	0.00646725	0.00350696	0.0013082	0.00216546	0.0046714	0.00217472	0.00479057	0.00549354	0.00338699
rep 2	0.00606457	0.00484958	0.00549987	0.00357518	0.00631395	0.00333136	0.00530235	0.00114756	0.000393606	0.00127584	0.00213174	0.00120045	0.00357275	0.00409582	0.000490283	0.00260887	0.00115656	0.00185126	0.00217772	0.00179856	0.00013321	0.00447042	0.00048047	0.0043655	0.00127972	0.00334624	0.00305194	0.00331636	8.5795e-05	3.93553e-05	0.00254867	0.00633738
rep 3	0.00432443	0.00254178	0.00532872	0.00370758	0.000930791	0.00532232	0.000910103	0.00469264	0.00155968	0.00251442	0.00359119	0.00391892	0.00636212	0.00362943	0.000388801	0.00643497	0.00256986	0.00119501	0.00535124	0.00112596	0.00257286	0.00392527	9.09541e-05	0.00415985	0.00458466	0.00361476	0.00518943	0.000795222	0.0043816	0.0033578	0.00213628	0.0026282
Q5+ Q12
	A1	B1	C1	D1	E1	F1	G1	H1	A2	B2	C2	D2	E2	F2	G2	H2	A3	B3	C3	D3	E3	F3	G3	H3	A4	B4	C4	D4	E4	F4	G4	H4
	Water	Pyruvic Acid Methyl Ester	Tween 40	Tween 80	α-Cyclodextrin	Glycogen	D-Cellobiose	α-D-Lactose	β-Methyl-D-Glucoside	D-Xylose	i-Erythritol	D-Mannitol	N-Acetyl-Glucosamine	D-Glucosamic Acid	Glucose-1-phosphate	D,L-α-Glycerol phosphate	D-Galactonic Acid γ-Lactone	D-Galacturonic Acid	2-Hydroxy Benzoic Acid	4-Hydroxy Benzoic Acid	γ-Amino Butyric Acid	Itaconic Acid	α-Keto Butyric Acid	D-Malic Acid	L-Arginine	L-Asparagine	L-Phenylalanine	L-Serine	L-Threonine	Glycyl-L-Glutamic Acid	Phenylethylamine	Putrescine
rep 1	0.00271684	0.00315867	0.00534621	0.0043761	0.00381286	0.00461448	0.00207449	0.00506375	0.00160139	0.00474718	0.002285	0.00237044	0.000990136	0.00332009	0.00185982	0.00621045	0.00187768	0.00377676	0.00376871	0.00250507	0.00164424	0.00432911	0.00693206	0.00412509	0.0048099	0.00142797	0.00328746	0.00550681	0.00518572	0.00585358	0.00414775	0.00354675
rep 2	0.00183497	0.00549954	0.000956319	0.00363975	0.00404988	0.00323391	0.00192832	0.0060447	0.00477664	0.000678277	0.000435115	0.00247881	0.00349386	0.00419636	0.000566589	0.00586769	0.00354874	0.00285971	6.92552e-05	0.00393386	0.00435353	0.00471238	1.35855e-05	0.00128235	0.00618123	0.000203665	0.00549451	0.00687851	0.00524538	0.00255701	0.00236253	0.00438165
rep 3	0.00632196	0.0051672	0.00250201	0.00158131	0.00490468	0.000715238	0.00640487	0.000820454	0.000948993	0.00337027	0.00396508	0.00592145	0.00115615	0.00264774	0.00575545	0.00200576	0.00149619	0.00047062	0.00523745	0.00365227	0.00533031	0.00520472	0.00192292	0.00599589	0.00346641	0.00338913	0.00191061	0.00159941	0.00375868	0.00403275	0.00331237	0.00563968
Q5+ Q13
	A1	B1	C1	D1	E1	F1	G1	H1	A2	B2	C2	D2	E2	F2	G2	H2	A3	B3	C3	D3	E3	F3	G3	H3	A4	B4	C4	D4	E4	F4	G4	H4
	Water	Pyruvic Acid Methyl Ester	Tween 40	Tween 80	α-Cyclodextrin	Glycogen	D-Cellobiose	α-D-Lactose	β-Methyl-D-Glucoside	D-Xylose	i-Erythritol	D-Mannitol	N-Acetyl-Glucosamine	D-Glucosamic Acid	Glucose-1-phosphate	D,L-α-Glycerol phosphate	D-Galactonic Acid γ-Lactone	D-Galacturonic Acid	2-Hydroxy Benzoic Acid	4-Hydroxy Benzoic Acid	γ-Amino Butyric Acid	Itaconic Acid	α-Keto Butyric Acid	D-Malic Acid	L-Arginine	L-Asparagine	L-Phenylalanine	L-Serine	L-Threonine	Glycyl-L-Glutamic Acid	Phenylethylamine	Putrescine
rep 1	0.00118222	0.00253407	0.00198372	0.00511541	0.000628347	0.00454224	0.00121505	0.00283584	0.00575001	0.00638432	0.00262182	0.00165434	0.00360875	0.00286835	0.00394966	0.00478611	0.000437867	0.00185688	0.00656387	0.00670826	0.00510527	0.00496673	0.00360956	0.00584136	0.00115482	0.00405355	0.00229784	0.00208153	0.00597411	0.00553515	0.00252288	0.0024695
rep 2	0.00547195	0.00667778	0.00159134	0.00163194	0.00334432	0.00390303	0.00016015	0.00182253	0.00417402	0.000308104	6.80311e-05	0.00428689	0.00209175	0.00298529	0.00376523	0.00201435	0.00331789	0.000785378	0.00344563	0.000283179	0.00561055	0.00669353	0.00388618	0.00177302	0.00652499	0.00297426	0.00553163	0.000412718	0.00435467	0.00541268	0.00229324	0.00133059
rep 3	0.0069205	0.00511959	0.00455598	0.00569166	0.00646867	0.00364624	0.000478373	0.000169729	0.00396373	0.00556518	0.00113018	0.000921208	0.00610055	0.00297704	0.00642905	0.00187836	0.00444101	0.00498983	0.0069294	0.000361989	0.00573518	0.00553146	0.00313002	0.00512748	0.00527363	0.00108944	0.000621223	0.00204845	2.0033e-05	0.00562761	0.00624616	0.00281136
Q5+ Q14
	A1	B1	C1	D1	E1	F1	G1	H1	A2	B2	C2	D2	E2	F2	G2	H2	A3	B3	C3	D3	E3	F3	G3	H3	A4	B4	C4	D4	E4	F4	G4	H4
	Water	Pyruvic Acid Methyl Ester	Tween 40	Tween 80	α-Cyclodextrin	Glycogen	D-Cellobiose	α-D-Lactose	β-Methyl-D-Glucoside	D-Xylose	i-Erythritol	D-Mannitol	N-Acetyl-Glucosamine	D-Glucosamic Acid	Glucose-1-phosphate	D,L-α-Glycerol phosphate	D-Galactonic Acid γ-Lactone	D-Galacturonic Acid	2-Hydroxy Benzoic Acid	4-Hydroxy Benzoic Acid	γ-Amino Butyric Acid	Itaconic Acid	α-Keto Butyric Acid	D-Malic Acid	L-Arginine	L-Asparagine	L-Phenylalanine	L-Serine	L-Threonine	Glycyl-L-Glutamic Acid	Phenylethylamine	Putrescine
rep 1	0.00603295	0.00527613	0.000307906	0.00303663	0.00181791	0.00360758	0.00480607	0.000859391	0.0045279	0.00109048	0.00604209	0.00183921	0.0043229	0.0037095	0.00123829	0.00462423	0.00287399	0.000473554	0.0043461	0.00638016	0.000251822	0.00314516	0.00328784	0.00237881	0.00686977	0.000842526	0.00339856	0.0048308	0.00671359	0.00228559	0.00480404	0.00432037
rep 2	0.00651417	0.000356707	0.00569049	0.0032725	0.0011613	0.00605966	0.000191612	0.00580596	0.00543125	0.00343799	0.00598004	0.000958903	0.00216222	0.00567059	0.00246925	0.00559436	0.00238695	0.00362959	0.00246138	0.00357225	0.00283982	0.00694494	0.00116644	0.00125117	0.00180637	0.000233147	0.00440571	0.00681083	0.00314745	0.00303018	0.00410615	0.0018567
rep 3	0.00110666	0.00479179	0.00619509	0.00128866	0.00395493	0.0032617	0.00202196	0.00382925	0.00609674	0.00646149	0.00591691	0.00415056	0.003875	0.0033562	0.00376279	0.00234823	0.00413435	6.66865e-05	0.00188775	0.00368699	0.00600073	0.00616419	0.000934184	0.00293699	0.000598571	0.0053742	0.00171807	0.00528584	0.00298673	0.00360726	0.00449957	0.00462456
Q5+ Q15
	A1	B1	C1	D1	E1	F1	G1	H1	A2	B2	C2	D2	E2	F2	G2	H2	A3	B3	C3	D3	E3	F3	G3	H3	A4	B4	C4	D4	E4	F4	G4	H4
	Water	Pyruvic Acid Methyl Ester	Tween 40	Tween 80	α-Cyclodextrin	Glycogen	D-Cellobiose	α-D-Lactose	β-Methyl-D-Glucoside	D-Xylose	i-Erythritol	D-Mannitol	N-Acetyl-Glucosamine	D-Glucosamic Acid	Glucose-1-phosphate	D,L-α-Glycerol phosphate	D-Galactonic Acid γ-Lactone	D-Galacturonic Acid	2-Hydroxy Benzoic Acid	4-Hydroxy Benzoic Acid	γ-Amino Butyric Acid	Itaconic Acid	α-Keto Butyric Acid	D-Malic Acid	L-Arginine	L-Asparagine	L-Phenylalanine	L-Serine	L-Threonine	Glycyl-L-Glutamic Acid	Phenylethylamine	Putrescine
rep 1	0.00550298	0.00355429	0.000539786	0.00206954	0.00491006	0.00276478	0.00699801	0.00244593	0.00122328	0.00456504	0.00326259	0.00249778	0.00145941	0.00547758	0.00178004	0.00674438	0.00360731	0.00699626	0.00134224	0.00174514	0.00545715	0.00035228	0.00151955	0.00510396	0.00615671	0.00448416	0.00686825	0.00486491	0.0010665	0.000380424	0.00469732	0.00392704
rep 2	0.00303259	0.00349164	0.00651245	0.00165486	0.00661887	0.0034082	0.00272226	0.00121566	0.00291956	0.00220441	0.00363525	0.000687105	0.00571954	0.00358353	0.00399677	0.00449275	0.00195683	0.0069879	0.00669022	0.001344	5.01914e-05	0.00153211	0.000767058	0.00656614	0.00327836	0.00162487	0.00494519	0.00516913	0.00499356	0.00427658	0.00556938	0.00466785
rep 3	0.00569643	0.00312724	0.00458178	0.00206238	0.0048282	0.00447293	0.00260768	0.00476163	0.00131483	0.00185457	0.00155047	0.00467754	0.0014654	0.00465827	0.00584333	0.000890146	0.00610903	0.000406877	0.00434803	0.00186721	0.00262545	0.000930266	0.00688512	0.0016576	0.00597179	0.006691	0.0061432	7.9363e-05	0.00291199	0.000998103	0.00390108	0.00389091
Q5+ Q16
	A1	B1	C1	D1	E1	F1	G1	H1	A2	B2	C2	D2	E2	F2	G2	H2	A3	B3	C3	D3	E3	F3	G3	H3	A4	B4	C4	D4	E4	F4	G4	H4
	Water	Pyruvic Acid Methyl Ester	Tween 40	Tween 80	α-Cyclodextrin	Glycogen	D-Cellobiose	α-D-Lactose	β-Methyl-D-Glucoside	D-Xylose	i-Erythritol	D-Mannitol	N-Acetyl-Glucosamine	D-Glucosamic Acid	Glucose-1-phosphate	D,L-α-Glycerol phosphate	D-Galactonic Acid γ-Lactone	D-Galacturonic Acid	2-Hydroxy Benzoic Acid	4-Hydroxy Benzoic Acid	γ-Amino Butyric Acid	Itaconic Acid	α-Keto Butyric Acid	D-Malic Acid	L-Arginine	L-Asparagine	L-Phenylalanine	L-Serine	L-Threonine	Glycyl-L-Glutamic Acid	Phenylethylamine	Putrescine
rep 1	0.00413787	0.00627664	0.00509441	0.00233964	0.00632853	0.00653544	0.00258554	0.00124084	0.00262004	0.000118287	0.0019598	9.42648e-05	0.00427297	0.00180646	0.00287964	0.000276104	0.002446	0.0043387	0.00516741	0.00403776	0.000998586	4.48956e-05	0.00196941	0.000199023	0.00405354	0.00426645	0.000677075	0.00189291	0.00494781	0.00575483	0.00656544	0.00531405
rep 2	0.00486165	0.00441482	0.00413068	0.00359064	0.00114121	0.00171012	0.00304462	0.00516177	0.00345552	0.00306541	0.00153818	0.00480711	0.00698743	0.000688512	0.000998819	0.00142538	0.001464	0.00464314	0.00535063	0.000989637	0.00563745	0.00044949	0.00424269	0.00678488	0.00239232	0.00517521	0.00694942	0.00428501	0.00294737	0.0038894	0.000794066	0.00459452
rep 3	0.00474877	0.00570856	0.00366143	0.00619292	0.00327197	0.0019952	0.00137246	0.000882062	0.000845262	0.00426733	0.00524496	0.0018689	0.00272948	0.000184665	0.00635691	0.00597007	0.00660317	0.00455157	0.00590842	0.000857708	0.000227534	0.00374733	0.000133	0.00131573	0.00116334	0.0017759	0.000755943	0.00173172	0.00462251	0.00500188	0.00383537	0.00342376
Q6+ Q7
	A1	B1	C1	D1	E1	F1	G1	H1	A2	B2	C2	D2	E2	F2	G2	H2	A3	B3	C3	D3	E3	F3	G3	H3	A4	B4	C4	D4	E4	F4	G4	H4
	Water	Pyruvic Acid Methyl Ester	Tween 40	Tween 80	α-Cyclodextrin	Glycogen	D-Cellobiose	α-D-Lactose	β-Methyl-D-Glucoside	D-Xylose	i-Erythritol	D-Mannitol	N-Acetyl-Glucosamine	D-Glucosamic Acid	Glucose-1-phosphate	D,L-α-Glycerol phosphate	D-Galactonic Acid γ-Lactone	D-Galacturonic Acid	2-Hydroxy Benzoic Acid	4-Hydroxy Benzoic Acid	γ-Amino Butyric Acid	Itaconic Acid	α-Keto Butyric Acid	D-Malic Acid	L-Arginine	L-Asparagine	L-Phenylalanine	L-Serine	L-Threonine	Glycyl-L-Glutamic Acid	Phenylethylamine	Putrescine
rep 1	0.00629581	0.00449353	0.00404649	0.000161969	0.00164951	0.00460869	0.00328859	0.00469269	0.000514619	0.00112268	0.00656297	0.00184461	0.00673745	0.00168873	0.00561217	0.00511473	0.00312646	0.00419445	0.00163165	0.00684851	6.4236e-05	0.00183308	0.00698152	0.00405145	0.000351181	0.00533633	0.00236142	0.00357146	0.00620766	0.00691417	0.00393697	0.00341551
rep 2	0.00693601	0.000493114	0.000595982	0.000983537	0.00361337	0.00342113	0.00623962	0.000527477	0.00394471	0.00196321	0.00089728	0.000283449	0.00302397	0.00573019	0.00593906	0.00207409	0.00200132	0.00360831	0.00651205	0.00273535	0.00131851	0.00457173	0.00676948	0.00575539	0.00611263	0.00162253	0.000568916	0.0062649	0.0059138	0.00440433	0.00544598	0.000443567
rep 3	0.00443965	0.00437667	0.00262671	0.00552008	1.05692e-05	0.000277165	0.00268941	0.00507111	0.00124943	0.000348076	0.00424702	0.00286184	0.000759581	0.00461675	0.00580626	0.00650862	0.000650367	0.00482159	0.00624712	0.00419982	0.00238878	0.00627553	0.00199692	0.00453568	0.00576234	0.00444365	0.00314042	0.00348028	0.00535817	0.0014076	0.00426245	0.00620248
Q6+ Q8
	A1	B1	C1	D1	E1	F1	G1	H1	A2	B2	C2	D2	E2	F2	G2	H2	A3	B3	C3	D3	E3	F3	G3	H3	A4	B4	C4	D4	E4	F4	G4	H4
	Water	Pyruvic Acid Methyl Ester	Tween 40	Tween 80	α-Cyclodextrin	Glycogen	D-Cellobiose	α-D-Lactose	β-Methyl-D-Glucoside	D-Xylose	i-Erythritol	D-Mannitol	N-Acetyl-Glucosamine	D-Glucosamic Acid	Glucose-1-phosphate	D,L-α-Glycerol phosphate	D-Galactonic Acid γ-Lactone	D-Galacturonic Acid	2-Hydroxy Benzoic Acid	4-Hydroxy Benzoic Acid	γ-Amino Butyric Acid	Itaconic Acid	α-Keto Butyric Acid	D-Malic Acid	L-Arginine	L-Asparagine	L-Phenylalanine	L-Serine	L-Threonine	Glycyl-L-Glutamic Acid	Phenylethylamine	Putrescine
rep 1	0.00341221	0.0059909	0.00527935	0.00460354	0.00260512	0.00424882	0.000582605	0.0016749	0.00169177	0.00409625	0.00667447	0.00193504	0.00240973	6.82669e-05	0.00267028	9.77511e-05	0.00169813	0.00119148	0.00305177	5.86226e-05	0.00108764	0.00258094	0.00211436	0.00645623	0.00652515	0.00310329	0.005272	0.00361637	0.00205279	0.00488223	0.00592734	0.00264164
rep 2	0.00121541	0.00314845	0.00426785	0.00214665	0.00121333	0.00626607	0.00231155	0.00169552	0.00394135	0.00146628	0.00178956	0.00340466	0.00120882	0.00453166	0.00129797	0.00101558	0.00117632	0.00267832	0.0053943	0.00652089	0.00363859	0.00416654	0.00416106	0.00400741	0.00101159	0.00631202	0.00579635	0.00383174	0.00661054	0.00175572	0.00513754	0.0015238
rep 3	6.48494e-05	0.00277948	0.00475958	0.00435123	0.000655876	0.00268118	0.000722745	0.00323742	0.00426814	0.00487147	0.00420595	0.00471209	0.00566426	0.00697704	0.00630134	0.00599407	0.00680742	0.00286913	0.00316933	0.0064784	0.00619131	0.000295389	0.000326018	0.00171863	0.00677769	0.0061387	0.000511121	0.00683322	0.00162134	0.00531936	0.00459563	0.005083
Q6+ Q9
	A1	B1	C1	D1	E1	F1	G1	H1	A2	B2	C2	D2	E2	F2	G2	H2	A3	B3	C3	D3	E3	F3	G3	H3	A4	B4	C4	D4	E4	F4	G4	H4
	Water	Pyruvic Acid Methyl Ester	Tween 40	Tween 80	α-Cyclodextrin	Glycogen	D-Cellobiose	α-D-Lactose	β-Methyl-D-Glucoside	D-Xylose	i-Erythritol	D-Mannitol	N-Acetyl-Glucosamine	D-Glucosamic Acid	Glucose-1-phosphate	D,L-α-Glycerol phosphate	D-Galactonic Acid γ-Lactone	D-Galacturonic Acid	2-Hydroxy Benzoic Acid	4-Hydroxy Benzoic Acid	γ-Amino Butyric Acid	Itaconic Acid	α-Keto Butyric Acid	D-Malic Acid	L-Arginine	L-Asparagine	L-Phenylalanine	L-Serine	L-Threonine	Glycyl-L-Glutamic Acid	Phenylethylamine	Putrescine
rep 1	0.00108177	0.00328972	0.00592448	0.000948079	0.00119417	0.0062218	0.00359395	0.00254331	0.0055201	0.00262771	0.00674374	0.00355705	0.00362194	0.00239337	4.99001e-05	0.00304561	0.00170542	0.00285094	0.00265851	0.00265992	0.00347843	0.000129661	0.00374759	0.00110848	0.00376371	0.00509587	0.00546944	0.000242796	0.004723	0.00356869	0.000494154	0.00636175
rep 2	0.00088195	0.00403211	0.00355992	0.000505394	0.00212733	0.00343132	0.00345385	0.00576877	0.00125895	0.000599123	0.00104953	0.00659869	0.00572126	0.00212316	0.00376736	0.0015461	0.00563346	0.00372775	0.0034083	0.00222041	0.00314744	0.00447916	0.000496928	0.00403408	0.00691925	0.00549404	0.00607868	0.00216973	0.00625886	0.00460887	0.00687258	0.00174022
rep 3	0.00345025	0.00237511	0.00474909	0.00431626	0.00247844	0.00233757	0.00675309	0.00481716	0.00102146	0.0032166	0.00273165	0.00234662	0.00684992	0.00641295	0.00563089	0.00481937	0.00390436	0.00619614	0.00596918	0.0028476	0.00178571	0.0031201	0.00394435	0.00430471	0.0024322	0.000868054	0.00278572	0.00361102	7.72579e-05	0.000988732	0.00668437	0.00569698
Q6+ Q10
	A1	B1	C1	D1	E1	F1	G1	H1	A2	B2	C2	D2	E2	F2	G2	H2	A3	B3	C3	D3	E3	F3	G3	H3	A4	B4	C4	D4	E4	F4	G4	H4
	Water	Pyruvic Acid Methyl Ester	Tween 40	Tween 80	α-Cyclodextrin	Glycogen	D-Cellobiose	α-D-Lactose	β-Methyl-D-Glucoside	D-Xylose	i-Erythritol	D-Mannitol	N-Acetyl-Glucosamine	D-Glucosamic Acid	Glucose-1-phosphate	D,L-α-Glycerol phosphate	D-Galactonic Acid γ-Lactone	D-Galacturonic Acid	2-Hydroxy Benzoic Acid	4-Hydroxy Benzoic Acid	γ-Amino Butyric Acid	Itaconic Acid	α-Keto Butyric Acid	D-Malic Acid	L-Arginine	L-Asparagine	L-Phenylalanine	L-Serine	L-Threonine	Glycyl-L-Glutamic Acid	Phenylethylamine	Putrescine
rep 1	0.00053047	0.0016335	0.00481837	0.00163077	0.00475741	0.0030189	1.5641e-05	0.0063865	0.00218775	0.00556935	0.00412418	0.00141603	0.00600608	0.00635538	0.00600384	0.00633469	0.00105926	0.00418936	0.00217412	0.00245677	0.0066022	0.00203053	0.00518439	0.00481333	0.00503145	0.00475341	0.00618665	0.00385571	0.00493446	0.0063785	0.00586392	0.001239
rep 2	0.00418622	0.0038153	0.00260679	0.000948604	0.00245227	0.00116594	0.00144012	0.00126645	0.00652137	0.00278191	0.00181278	0.00277757	0.00576043	0.00698147	0.00435399	0.00411876	0.00446151	0.0027174	0.000996545	0.00541185	0.00244004	0.00464108	0.00271146	0.00662752	0.00441497	0.0044434	0.0034561	0.00183713	0.00685801	0.00429129	0.00475935	0.00671484
rep 3	0.00152294	0.00117953	0.00232472	0.00690508	0.00518891	0.00311359	0.000966846	0.00304481	0.00554348	0.00538234	0.00312955	0.00689621	0.00367174	0.00366677	0.00584899	0.00414486	0.00432965	0.00224595	0.00343059	0.00234734	0.00119323	0.00689485	0.00502952	0.0039965	0.00471931	0.00142461	0.00634573	0.00441821	0.0057548	0.0042067	0.000418536	0.00174598
Q6+ Q11
	A1	B1	C1	D1	E1	F1	G1	H1	A2	B2	C2	D2	E2	F2	G2	H2	A3	B3	C3	D3	E3	F3	G3	H3	A4	B4	C4	D4	E4	F4	G4	H4
	Water	Pyruvic Acid Methyl Ester	Tween 40	Tween 80	α-Cyclodextrin	Glycogen	D-Cellobiose	α-D-Lactose	β-Methyl-D-Glucoside	D-Xylose	i-Erythritol	D-Mannitol	N-Acetyl-Glucosamine	D-Glucosamic Acid	Glucose-1-phosphate	D,L-α-Glycerol phosphate	D-Galactonic Acid γ-Lactone	D-Galacturonic Acid	2-Hydroxy Benzoic Acid	4-Hydroxy Benzoic Acid	γ-Amino Butyric Acid	Itaconic Acid	α-Keto Butyric Acid	D-Malic Acid	L-Arginine	L-Asparagine	L-Phenylalanine	L-Serine	L-Threonine	Glycyl-L-Glutamic Acid	Phenylethylamine	Putrescine
rep 1	0.00336255	0.00371991	0.00227009	0.00332698	0.000857919	0.00121238	0.0019251	8.19447e-06	0.00238185	0.00455644	0.00211493	0.00112799	0.00628462	0.00169005	0.00297556	0.00165255	0.002902	0.00579442	0.00151915	0.00157365	0.00041558	0.00651834	0.00509524	0.00609194	0.00335279	0.00330353	0.00173202	0.00526546	0.0056879	0.00191884	0.00449667	0.00306834
rep 2	0.00372589	0.00077578	0.00204724	0.00650687	0.00481351	0.00167645	0.00432999	0.0040544	0.00108939	0.00223329	0.00130259	0.00181858	0.00370205	0.00672607	0.00415481	0.00315013	0.00105963	0.00602747	0.00594971	0.000422364	0.00663248	0.0014082	0.00477762	0.00239891	0.00343103	0.00221924	0.00423128	0.00445184	0.00324781	0.00555064	0.00628591	0.00289293
rep 3	0.00612912	0.00408763	0.0060362	0.00305816	0.0016617	0.00147483	0.00184997	0.00477956	0.0032719	0.00202479	0.00368728	0.000225565	0.00209799	0.00696979	0.00258089	0.00673609	0.00518677	0.00484817	0.00658008	0.00508782	0.00172298	0.00194809	0.00535937	0.000774493	0.00289434	0.00201863	0.00637044	0.00145096	0.00324008	0.0057287	0.00683336	0.00180337
Q6+ Q12
	A1	B1	C1	D1	E1	F1	G1	H1	A2	B2	C2	D2	E2	F2	G2	H2	A3	B3	C3	D3	E3	F3	G3	H3	A4	B4	C4	D4	E4	F4	G4	H4
	Water	Pyruvic Acid Methyl Ester	Tween 40	Tween 80	α-Cyclodextrin	Glycogen	D-Cellobiose	α-D-Lactose	β-Methyl-D-Glucoside	D-Xylose	i-Erythritol	D-Mannitol	N-Acetyl-Glucosamine	D-Glucosamic Acid	Glucose-1-phosphate	D,L-α-Glycerol phosphate	D-Galactonic Acid γ-Lactone	D-Galacturonic Acid	2-Hydroxy Benzoic Acid	4-Hydroxy Benzoic Acid	γ-Amino Butyric Acid	Itaconic Acid	α-Keto Butyric Acid	D-Malic Acid	L-Arginine	L-Asparagine	L-Phenylalanine	L-Serine	L-Threonine	Glycyl-L-Glutamic Acid	Phenylethylamine	Putrescine
rep 1	0.00016086	0.00258999	0.00211841	0.00694348	0.00533789	0.00453644	0.00052597	0.00511286	0.00374029	0.00534261	0.00693958	0.00692735	0.000176922	0.000211618	0.00158655	0.00680265	0.00116688	0.00333264	0.00314179	0.00474099	0.00504526	0.00368504	0.00208124	0.00601579	0.00294534	0.00337609	0.00642919	0.0011895	0.00296917	0.00668916	0.000216474	0.00132774
rep 2	0.00517842	0.000664249	0.00326679	0.00352834	0.000737044	0.00671357	0.000780996	0.00590643	0.00645229	0.00599086	0.00421964	0.00619618	0.00659108	0.00251982	0.0041957	0.00345796	8.25277e-05	0.00178768	0.0013253	0.00658611	0.000210585	0.00663883	0.00560767	0.00314736	0.0020444	0.00349559	0.00467191	0.00562388	0.00571581	0.000118283	0.00562142	0.00584222
rep 3	0.00589652	0.000838341	2.41668e-05	0.00462098	0.00353374	0.00497341	0.00178734	0.00391134	0.0046051	0.00470969	0.00684575	0.00229881	0.00441532	0.00292069	0.00534826	0.00252527	0.00314093	0.00317591	0.00544836	0.000820729	0.00167607	0.0017672	0.00423201	0.00217833	0.00698092	0.00410226	0.00343032	0.001745	0.00134967	0.00412547	0.00272424	0.00405966
Q6+ Q13
	A1	B1	C1	D1	E1	F1	G1	H1	A2	B2	C2	D2	E2	F2	G2	H2	A3	B3	C3	D3	E3	F3	G3	H3	A4	B4	C4	D4	E4	F4	G4	H4
	Water	Pyruvic Acid Methyl Ester	Tween 40	Tween 80	α-Cyclodextrin	Glycogen	D-Cellobiose	α-D-Lactose	β-Methyl-D-Glucoside	D-Xylose	i-Erythritol	D-Mannitol	N-Acetyl-Glucosamine	D-Glucosamic Acid	Glucose-1-phosphate	D,L-α-Glycerol phosphate	D-Galactonic Acid γ-Lactone	D-Galacturonic Acid	2-Hydroxy Benzoic Acid	4-Hydroxy Benzoic Acid	γ-Amino Butyric Acid	Itaconic Acid	α-Keto Butyric Acid	D-Malic Acid	L-Arginine	L-Asparagine	L-Phenylalanine	L-Serine	L-Threonine	Glycyl-L-Glutamic Acid	Phenylethylamine	Putrescine
rep 1	0.003795	0.000862761	0.00652363	0.000381065	0.00459774	0.000285028	0.00105962	0.00208445	0.00646257	0.0047755	0.00314819	0.00515028	0.00603838	0.000764948	0.00415572	0.00617502	0.000362983	0.00428845	0.00413004	0.00520671	0.00545628	0.00697517	0.00207964	0.00219103	0.00342203	0.00187949	0.00340927	0.00115382	0.000854672	0.00408868	0.00355765	0.00356551
rep 2	0.000508074	0.00693895	0.00204198	0.00540402	0.00404868	0.00146217	0.00416488	0.00664338	0.00218107	0.00139326	0.00456657	0.00122891	0.00556844	0.00412178	0.00644436	0.00067825	0.00482975	0.00633652	0.000330011	0.00489536	0.00688331	0.000709074	0.002826	0.002554	0.0019478	0.0033247	0.000748169	0.00164705	0.00558886	0.00399489	0.000186061	0.00420109
rep 3	0.00366878	0.0020805	0.00224144	0.00415045	0.00171789	0.00121959	0.00366368	0.00180925	0.00283196	0.00515849	0.00234031	0.000892569	0.00542363	0.00677607	0.00202457	0.00440029	0.00403296	0.00122481	0.00100037	0.00131855	0.00519771	0.00418118	0.00123623	0.00527589	0.0023213	0.00372267	0.00389899	0.00210836	0.00367177	0.0023355	0.0023488	0.00330036
Q6+ Q14
	A1	B1	C1	D1	E1	F1	G1	H1	A2	B2	C2	D2	E2	F2	G2	H2	A3	B3	C3	D3	E3	F3	G3	H3	A4	B4	C4	D4	E4	F4	G4	H4
	Water	Pyruvic Acid Methyl Ester	Tween 40	Tween 80	α-Cyclodextrin	Glycogen	D-Cellobiose	α-D-Lactose	β-Methyl-D-Glucoside	D-Xylose	i-Erythritol	D-Mannitol	N-Acetyl-Glucosamine	D-Glucosamic Acid	Glucose-1-phosphate	D,L-α-Glycerol phosphate	D-Galactonic Acid γ-Lactone	D-Galacturonic Acid	2-Hydroxy Benzoic Acid	4-Hydroxy Benzoic Acid	γ-Amino Butyric Acid	Itaconic Acid	α-Keto Butyric Acid	D-Malic Acid	L-Arginine	L-Asparagine	L-Phenylalanine	L-Serine	L-Threonine	Glycyl-L-Glutamic Acid	Phenylethylamine	Putrescine
rep 1	0.00559358	0.00545298	0.00426462	0.00516791	0.00206808	0.000594129	0.00616596	0.00188342	0.00233224	0.00244316	0.000144086	0.00157776	0.00451856	0.00247362	0.000139647	0.00630276	0.00359628	0.00167273	0.0035725	0.00221365	0.0024172	0.00204231	0.000332584	0.00487244	0.000450109	0.00657999	0.00515169	0.00139587	0.00279743	0.0065629	0.000340093	0.00276095
rep 2	0.00581878	0.00633629	0.000328303	0.00524879	0.00353775	0.00423094	0.00335025	0.00590352	0.00407294	0.0061315	0.00679715	0.00507679	0.00678854	0.0038994	0.000500644	0.00300739	0.00166424	0.00344385	0.00632678	0.00519052	0.00416071	0.00363581	0.00370345	0.00678969	0.000674356	0.000433475	0.00395235	0.000816963	0.00311446	0.000480969	0.00565126	0.00247773
rep 3	0.006385	0.00103097	0.00322257	0.000305423	0.00318422	0.00647772	0.00101967	0.00483759	0.00540301	0.00163639	0.00592306	0.000666502	0.00392586	0.0027024	0.000732481	0.00246601	0.00144776	0.00231042	0.000285692	0.00507762	0.00538443	0.00357898	0.00659968	0.00235909	0.00502625	0.00504738	0.00642377	0.000492449	0.000935767	0.000403234	0.00350403	0.00175225
Q6+ Q15
	A1	B1	C1	D1	E1	F1	G1	H1	A2	B2	C2	D2	E2	F2	G2	H2	A3	B3	C3	D3	E3	F3	G3	H3	A4	B4	C4	D4	E4	F4	G4	H4
	Water	Pyruvic Acid Methyl Ester	Tween 40	Tween 80	α-Cyclodextrin	Glycogen	D-Cellobiose	α-D-Lactose	β-Methyl-D-Glucoside	D-Xylose	i-Erythritol	D-Mannitol	N-Acetyl-Glucosamine	D-Glucosamic Acid	Glucose-1-phosphate	D,L-α-Glycerol phosphate	D-Galactonic Acid γ-Lactone	D-Galacturonic Acid	2-Hydroxy Benzoic Acid	4-Hydroxy Benzoic Acid	γ-Amino Butyric Acid	Itaconic Acid	α-Keto Butyric Acid	D-Malic Acid	L-Arginine	L-Asparagine	L-Phenylalanine	L-Serine	L-Threonine	Glycyl-L-Glutamic Acid	Phenylethylamine	Putrescine
rep 1	4.1791e-05	0.00389032	0.00646909	0.00246548	0.00431561	0.00273188	0.000283654	0.00581255	0.00668242	0.0028326	0.00409727	0.00516317	0.00502053	0.00627851	0.00644697	0.000172651	0.00370326	0.0011547	0.000575698	0.00304521	0.00468178	0.00154051	0.00348405	0.00224986	0.00641837	0.00689492	0.00531635	0.00476218	0.000616099	0.00362571	0.00248098	0.00447656
rep 2	0.0024812	0.00605233	0.00606586	0.00372201	0.00625433	0.00227249	0.001652	0.00364362	0.00284104	0.000873557	0.00405324	0.0030021	0.00532564	0.00430643	0.00158423	0.00317754	0.00562982	0.00351525	0.00687196	0.00452977	0.00610993	0.00367498	0.00186381	0.00587367	0.000858659	0.00577848	0.00227524	0.00241303	0.00689727	0.00347503	0.0017646	0.00169925
rep 3	0.00654135	0.00481255	0.00545767	0.00660131	0.00199461	0.000274647	0.0015532	0.00396577	0.00639135	0.000297971	0.00195795	0.000652456	0.00573229	0.000915622	0.00657588	0.000857984	0.000366456	0.00257402	0.00299843	0.00461141	0.00382327	0.00381529	0.00136527	0.00376778	0.00540531	0.0030054	0.00416324	0.00422485	0.000492042	0.00047843	0.00162019	0.00127917
Q6+ Q16
	A1	B1	C1	D1	E1	F1	G1	H1	A2	B2	C2	D2	E2	F2	G2	H2	A3	B3	C3	D3	E3	F3	G3	H3	A4	B4	C4	D4	E4	F4	G4	H4
	Water	Pyruvic Acid Methyl Ester	Tween 40	Tween 80	α-Cyclodextrin	Glycogen	D-Cellobiose	α-D-Lactose	β-Methyl-D-Glucoside	D-Xylose	i-Erythritol	D-Mannitol	N-Acetyl-Glucosamine	D-Glucosamic Acid	Glucose-1-phosphate	D,L-α-Glycerol phosphate	D-Galactonic Acid γ-Lactone	D-Galacturonic Acid	2-Hydroxy Benzoic Acid	4-Hydroxy Benzoic Acid	γ-Amino Butyric Acid	Itaconic Acid	α-Keto Butyric Acid	D-Malic Acid	L-Arginine	L-Asparagine	L-Phenylalanine	L-Serine	L-Threonine	Glycyl-L-Glutamic Acid	Phenylethylamine	Putrescine
rep 1	0.00101668	3.81752e-05	0.00214129	0.00381821	0.00661907	0.00627564	0.00488665	0.00435532	0.00101965	0.00663972	0.00197585	0.0035926	0.00312909	0.00488972	0.00583588	0.00645447	0.00544661	0.00180755	0.00216619	0.00114407	0.00592531	0.000459702	0.00638138	0.00205557	0.00113948	0.00334984	0.00515815	0.0011592	0.00275542	0.00155067	0.00214938	0.00508964
rep 2	0.00640639	0.0037202	0.0041203	0.00052843	0.00481318	0.00557223	0.00611674	0.00459774	0.00499895	0.00104713	0.00137319	0.0019024	0.00318546	0.00270795	0.00168088	0.00115941	0.0048504	0.00686548	0.00461801	0.00412116	0.000561302	0.00146705	0.00326632	0.000656994	0.00538534	0.0063186	0.00315115	0.00204875	0.00324975	0.000946412	0.00673246	0.00166858
rep 3	0.00240532	0.000867249	0.00211742	0.003198	0.00118894	0.00655574	0.00616136	0.00507639	0.00362941	0.00596006	0.00239067	0.00677479	0.000185608	0.00566415	0.00393036	0.00630657	0.0053218	0.00162946	0.00377555	0.00314939	0.00649171	0.00308144	0.00183864	0.00624501	0.00149218	0.00538682	0.00574009	0.0037118	0.00312283	0.00153729	0.00643273	0.000912598
Q7+ Q8
	A1	B1	C1	D1	E1	F1	G1	H1	A2	B2	C2	D2	E2	F2	G2	H2	A3	B3	C3	D3	E3	F3	G3	H3	A4	B4	C4	D4	E4	F4	G4	H4
	Water	Pyruvic Acid Methyl Ester	Tween 40	Tween 80	α-Cyclodextrin	Glycogen	D-Cellobiose	α-D-Lactose	β-Methyl-D-Glucoside	D-Xylose	i-Erythritol	D-Mannitol	N-Acetyl-Glucosamine	D-Glucosamic Acid	Glucose-1-phosphate	D,L-α-Glycerol phosphate	D-Galactonic Acid γ-Lactone	D-Galacturonic Acid	2-Hydroxy Benzoic Acid	4-Hydroxy Benzoic Acid	γ-Amino Butyric Acid	Itaconic Acid	α-Keto Butyric Acid	D-Malic Acid	L-Arginine	L-Asparagine	L-Phenylalanine	L-Serine	L-Threonine	Glycyl-L-Glutamic Acid	Phenylethylamine	Putrescine
rep 1	0.00445142	0.00475811	0.00612922	0.00179105	0.000706816	0.00550137	0.000358488	0.00677821	0.00451525	0.00628821	0.00597545	0.00424889	0.0066277	0.00687417	0.00127932	0.00329612	0.00414663	0.000147466	0.00305534	0.0028872	0.00153862	0.000109009	0.00258041	0.0050296	0.00499388	0.00496832	0.00694025	0.00669062	0.00406335	0.00143179	0.0010082	0.00313979
rep 2	0.00540424	0.00544584	0.00377588	0.000723761	0.00589228	0.00639611	0.00548561	0.00652212	0.00183566	0.000293368	0.00345363	0.000949344	0.00668964	0.00196796	0.00654483	0.00156372	0.00210543	0.000189001	0.00183778	0.00372917	0.00111709	0.000590522	0.000391508	0.00172497	0.00358555	0.00450313	0.00276101	0.00321313	0.00362278	0.00495015	0.00457254	0.000298379
rep 3	0.00415809	0.000219607	0.00155314	0.0030816	0.00456317	0.00602627	0.00281879	0.00695969	0.00273362	0.00134562	0.00631523	0.00400077	0.000614331	0.00209249	2.74239e-05	2.03757e-05	0.00671896	0.00220331	0.00634828	0.00592743	0.00595181	0.00587085	0.000956392	0.00156992	0.00326607	0.00211212	0.000344442	0.00642364	0.00174131	0.00303758	0.00696764	0.00300238
Q7+ Q9
	A1	B1	C1	D1	E1	F1	G1	H1	A2	B2	C2	D2	E2	F2	G2	H2	A3	B3	C3	D3	E3	F3	G3	H3	A4	B4	C4	D4	E4	F4	G4	H4
	Water	Pyruvic Acid Methyl Ester	Tween 40	Tween 80	α-Cyclodextrin	Glycogen	D-Cellobiose	α-D-Lactose	β-Methyl-D-Glucoside	D-Xylose	i-Erythritol	D-Mannitol	N-Acetyl-Glucosamine	D-Glucosamic Acid	Glucose-1-phosphate	D,L-α-Glycerol phosphate	D-Galactonic Acid γ-Lactone	D-Galacturonic Acid	2-Hydroxy Benzoic Acid	4-Hydroxy Benzoic Acid	γ-Amino Butyric Acid	Itaconic Acid	α-Keto Butyric Acid	D-Malic Acid	L-Arginine	L-Asparagine	L-Phenylalanine	L-Serine	L-Threonine	Glycyl-L-Glutamic Acid	Phenylethylamine	Putrescine
rep 1	0.00562409	0.00324458	0.00395587	0.00172208	0.00482409	0.00575977	0.00401847	0.00109176	0.00623617	0.00601472	0.00632166	0.00321638	0.000279469	0.00619357	0.00374852	0.00599894	0.00203462	0.00186238	0.00472808	0.00105876	0.0022623	0.00417536	0.00276072	0.000919089	0.000791006	0.000705792	0.00190582	0.00233055	0.00571241	0.000535113	0.00349113	0.00224261
rep 2	0.000346128	0.00491414	0.00242942	0.00506571	0.00319134	0.00276011	0.00651249	0.00529368	0.00328997	0.00573752	0.00432236	0.0067946	0.00676377	0.00175488	0.00335979	0.00505001	0.00645025	0.00665832	0.00143896	0.00173369	0.00193898	0.00324182	0.00219308	0.00481502	0.00404087	0.00241487	0.00523008	0.000162809	0.000154892	0.00239028	0.00644049	0.00421347
rep 3	0.00259686	0.000745691	0.00451377	0.00398777	0.000539268	0.00632816	0.00389571	0.00141355	0.0034784	0.000293305	0.000102011	0.00662302	0.00028136	0.000187507	0.000812634	0.00349636	0.00154897	0.000370815	0.00547827	0.00458922	0.00200237	0.0066619	0.00172441	0.00170514	0.00347267	0.00175759	0.000122493	0.00333296	0.00102293	0.00567322	0.00653367	0.00474428
Q7+ Q10
	A1	B1	C1	D1	E1	F1	G1	H1	A2	B2	C2	D2	E2	F2	G2	H2	A3	B3	C3	D3	E3	F3	G3	H3	A4	B4	C4	D4	E4	F4	G4	H4
	Water	Pyruvic Acid Methyl Ester	Tween 40	Tween 80	α-Cyclodextrin	Glycogen	D-Cellobiose	α-D-Lactose	β-Methyl-D-Glucoside	D-Xylose	i-Erythritol	D-Mannitol	N-Acetyl-Glucosamine	D-Glucosamic Acid	Glucose-1-phosphate	D,L-α-Glycerol phosphate	D-Galactonic Acid γ-Lactone	D-Galacturonic Acid	2-Hydroxy Benzoic Acid	4-Hydroxy Benzoic Acid	γ-Amino Butyric Acid	Itaconic Acid	α-Keto Butyric Acid	D-Malic Acid	L-Arginine	L-Asparagine	L-Phenylalanine	L-Serine	L-Threonine	Glycyl-L-Glutamic Acid	Phenylethylamine	Putrescine
rep 1	0.00207161	0.00349255	0.00445626	0.00264795	0.00672901	4.05533e-05	0.0044546	0.00604276	0.00653566	0.00286639	0.000748484	0.00246471	0.00653827	0.00241036	0.00514113	0.00484182	0.00353833	0.00526078	0.00588681	0.00163846	0.00615215	0.00123595	0.00131086	0.00288482	0.00593286	0.00579847	0.000215099	0.00470658	0.00023444	0.00446559	0.00211004	0.00186396
rep 2	0.0040234	0.00532597	0.00225365	0.00629765	0.00463737	0.000274872	0.00411052	0.000678321	0.00418847	0.006179	0.00510336	0.000667199	0.00236029	0.00359095	0.00579012	0.00657021	0.00246001	0.0038714	0.00687673	0.00434962	0.0066862	6.67387e-05	0.000926293	0.00483625	0.00447075	0.000424996	0.00216068	0.00660124	0.00567857	0.000331185	0.00605549	0.00497414
rep 3	0.00671366	0.00310846	0.00664608	0.00401339	0.00395412	3.11482e-05	0.00628703	0.00645513	0.00545215	0.000244746	0.00293465	0.00176098	0.000874359	0.00579378	0.00672666	0.00335805	0.00265318	0.00591446	0.00124486	0.00154148	0.00242469	0.00199262	0.000735333	0.00287881	0.00321976	0.00458772	0.00223988	0.0039608	0.00422964	0.00134606	0.000453284	0.00591546
Q7+ Q11
	A1	B1	C1	D1	E1	F1	G1	H1	A2	B2	C2	D2	E2	F2	G2	H2	A3	B3	C3	D3	E3	F3	G3	H3	A4	B4	C4	D4	E4	F4	G4	H4
	Water	Pyruvic Acid Methyl Ester	Tween 40	Tween 80	α-Cyclodextrin	Glycogen	D-Cellobiose	α-D-Lactose	β-Methyl-D-Glucoside	D-Xylose	i-Erythritol	D-Mannitol	N-Acetyl-Glucosamine	D-Glucosamic Acid	Glucose-1-phosphate	D,L-α-Glycerol phosphate	D-Galactonic Acid γ-Lactone	D-Galacturonic Acid	2-Hydroxy Benzoic Acid	4-Hydroxy Benzoic Acid	γ-Amino Butyric Acid	Itaconic Acid	α-Keto Butyric Acid	D-Malic Acid	L-Arginine	L-Asparagine	L-Phenylalanine	L-Serine	L-Threonine	Glycyl-L-Glutamic Acid	Phenylethylamine	Putrescine
rep 1	0.00502556	0.00365332	0.000249807	0.00432535	0.00298242	0.000583471	0.0015942	0.00522982	0.00473875	0.00516606	0.0048926	0.00507644	0.00379525	0.00669025	0.00187153	0.00493531	0.00349875	0.00126159	0.000786657	0.00403107	0.000924134	0.00447371	0.00174267	0.00233313	0.00369101	0.0061013	0.00147007	0.000927921	0.00385427	0.00150968	0.00038323	0.0069336
rep 2	0.00412268	0.00477153	0.00201648	0.0015435	0.0056095	0.000796066	0.00162829	0.00259744	0.00616891	0.000132914	0.00552699	0.00145352	0.00651875	0.00622789	0.00570063	0.00114662	0.00267598	0.00329186	0.00453621	0.00413112	0.00567134	0.0034974	0.00619593	0.00658707	0.00208197	0.00325204	0.00443695	0.00122342	0.0068971	0.00139758	0.00170207	0.000748926
rep 3	0.00221103	0.000103572	0.000686157	0.00254861	0.00567498	0.00354783	0.000554817	3.30228e-05	5.64329e-05	0.00185333	0.00524264	0.000612409	0.0038062	0.00452555	0.00121635	0.00281462	0.00134366	9.63572e-06	0.000136277	0.00663099	0.00547463	0.00347179	0.00029821	0.00121083	0.001326	0.000658757	0.00634724	0.00333878	0.00635834	0.00526212	0.00676757	0.00564613
Q7+ Q12
	A1	B1	C1	D1	E1	F1	G1	H1	A2	B2	C2	D2	E2	F2	G2	H2	A3	B3	C3	D3	E3	F3	G3	H3	A4	B4	C4	D4	E4	F4	G4	H4
	Water	Pyruvic Acid Methyl Ester	Tween 40	Tween 80	α-Cyclodextrin	Glycogen	D-Cellobiose	α-D-Lactose	β-Methyl-D-Glucoside	D-Xylose	i-Erythritol	D-Mannitol	N-Acetyl-Glucosamine	D-Glucosamic Acid	Glucose-1-phosphate	D,L-α-Glycerol phosphate	D-Galactonic Acid γ-Lactone	D-Galacturonic Acid	2-Hydroxy Benzoic Acid	4-Hydroxy Benzoic Acid	γ-Amino Butyric Acid	Itaconic Acid	α-Keto Butyric Acid	D-Malic Acid	L-Arginine	L-Asparagine	L-Phenylalanine	L-Serine	L-Threonine	Glycyl-L-Glutamic Acid	Phenylethylamine	Putrescine
rep 1	0.00335591	0.0050045	0.00586388	0.0034295	0.0043934	0.00684722	0.00379112	0.00269405	0.00374377	0.00572151	0.00649905	0.000409721	0.00556635	0.00218086	0.00245626	0.00391939	0.00517002	0.00630181	0.00348969	0.000723685	0.00372876	0.00538513	0.00459728	0.00452796	0.00389593	0.00269815	0.0056032	0.00235623	0.00399119	0.00349987	0.00172827	0.00112531
rep 2	0.00593806	0.00391112	0.00196345	1.45236e-05	0.00432686	0.00693375	0.00652802	0.00266219	0.00102421	0.00466365	0.00469006	0.00254737	0.00595065	0.00395059	0.00225926	0.00513752	0.0064145	0.00490034	0.000975608	0.00664909	0.0029341	0.00560368	0.00496498	0.00433067	0.00269968	0.0062071	0.00192505	0.00419721	0.00248546	0.00180405	0.00499363	0.00544275
rep 3	0.00420079	0.00355477	0.000728798	0.00602359	0.00530999	0.00669953	0.00558823	0.00595229	0.000283736	0.00243016	0.000399918	0.00393335	0.00404288	0.00196612	0.00440182	0.000974024	0.00499744	0.00504603	0.000913209	0.00352025	0.00523863	0.00476768	0.000133701	0.00545468	0.00381054	0.00278089	0.000250196	0.00191885	0.00689175	0.0048158	0.00342592	0.00137603
Q7+ Q13
	A1	B1	C1	D1	E1	F1	G1	H1	A2	B2	C2	D2	E2	F2	G2	H2	A3	B3	C3	D3	E3	F3	G3	H3	A4	B4	C4	D4	E4	F4	G4	H4
	Water	Pyruvic Acid Methyl Ester	Tween 40	Tween 80	α-Cyclodextrin	Glycogen	D-Cellobiose	α-D-Lactose	β-Methyl-D-Glucoside	D-Xylose	i-Erythritol	D-Mannitol	N-Acetyl-Glucosamine	D-Glucosamic Acid	Glucose-1-phosphate	D,L-α-Glycerol phosphate	D-Galactonic Acid γ-Lactone	D-Galacturonic Acid	2-Hydroxy Benzoic Acid	4-Hydroxy Benzoic Acid	γ-Amino Butyric Acid	Itaconic Acid	α-Keto Butyric Acid	D-Malic Acid	L-Arginine	L-Asparagine	L-Phenylalanine	L-Serine	L-Threonine	Glycyl-L-Glutamic Acid	Phenylethylamine	Putrescine
rep 1	0.00362544	0.000425472	0.00192176	0.00581665	0.00160702	0.00463128	0.0066457	0.00180809	0.00278153	0.0047801	0.0066487	0.00145425	0.00208802	0.00189934	0.00511918	0.00634737	0.00549297	0.00181554	0.00619674	0.00413648	0.00316878	0.00445567	0.00586657	0.00441625	0.00477886	0.00594911	0.00140219	0.00696257	0.00226729	0.00542078	0.00148894	0.00119318
rep 2	0.0036839	0.0047408	0.000554534	0.00120802	0.00172282	0.00171381	0.000388405	0.00343503	0.00145728	0.00103915	2.44782e-05	0.00281048	0.00126725	0.0062574	0.00420187	0.00428111	0.00646289	0.00685012	0.00495635	0.00640391	0.000294902	0.0066777	0.00337843	0.00347835	0.00154701	0.00378378	0.00337879	0.00184035	0.0010423	0.00252551	0.00662828	0.00260474
rep 3	0.000931869	0.00275898	0.00646841	0.00153351	0.00422922	0.00149185	0.0033771	0.0041307	0.0025516	0.000390037	0.00594267	0.00373214	0.000756372	0.00135428	0.00290776	0.00134149	0.00688648	0.00497246	0.00592191	0.00565272	0.00595836	0.00622202	0.00634623	0.0038397	0.000862734	0.00469824	0.00459353	0.00659019	0.00487607	0.00138309	0.00649602	0.00536629
Q7+ Q14
	A1	B1	C1	D1	E1	F1	G1	H1	A2	B2	C2	D2	E2	F2	G2	H2	A3	B3	C3	D3	E3	F3	G3	H3	A4	B4	C4	D4	E4	F4	G4	H4
	Water	Pyruvic Acid Methyl Ester	Tween 40	Tween 80	α-Cyclodextrin	Glycogen	D-Cellobiose	α-D-Lactose	β-Methyl-D-Glucoside	D-Xylose	i-Erythritol	D-Mannitol	N-Acetyl-Glucosamine	D-Glucosamic Acid	Glucose-1-phosphate	D,L-α-Glycerol phosphate	D-Galactonic Acid γ-Lactone	D-Galacturonic Acid	2-Hydroxy Benzoic Acid	4-Hydroxy Benzoic Acid	γ-Amino Butyric Acid	Itaconic Acid	α-Keto Butyric Acid	D-Malic Acid	L-Arginine	L-Asparagine	L-Phenylalanine	L-Serine	L-Threonine	Glycyl-L-Glutamic Acid	Phenylethylamine	Putrescine
rep 1	0.00560652	0.00342359	0.00179039	0.00649012	0.00494615	0.00157566	0.00614642	0.00556005	0.00514584	0.00469087	0.00181683	0.000477727	0.00528459	1.55263e-05	0.00220948	0.00687105	0.00213238	0.00360256	0.00120753	0.00300281	0.00389792	0.00379429	0.00223577	0.00663441	0.001205	0.00648014	0.00530701	0.0052992	0.00333712	0.0056145	0.000177637	0.003892
rep 2	0.00682707	0.00482349	0.000169533	0.00440666	0.00106662	0.00527931	0.0047508	0.00450786	0.000978586	0.00295436	0.00598805	0.00221344	0.00637511	0.000421382	0.00684955	0.00659894	0.00623235	0.00333729	0.000520601	0.00332912	0.0038154	0.00438031	0.00586228	0.00418356	0.00361183	0.00344126	0.00478971	0.00302457	0.000898708	0.000409651	0.00574963	0.00273832
rep 3	0.00352863	0.000721062	0.000863105	0.00677215	0.00231624	0.0020947	0.00445067	0.00494526	0.000449577	0.00181053	0.00046041	0.0061943	0.00385913	0.00303698	0.00186833	0.00235968	0.00113678	0.00664475	0.00311827	0.00392514	0.00638721	0.00246874	0.000363835	0.000800859	0.00378128	0.00527591	0.00696988	0.00059747	0.0067809	0.00657627	0.0038943	0.00321257
Q7+ Q15
	A1	B1	C1	D1	E1	F1	G1	H1	A2	B2	C2	D2	E2	F2	G2	H2	A3	B3	C3	D3	E3	F3	G3	H3	A4	B4	C4	D4	E4	F4	G4	H4
	Water	Pyruvic Acid Methyl Ester	Tween 40	Tween 80	α-Cyclodextrin	Glycogen	D-Cellobiose	α-D-Lactose	β-Methyl-D-Glucoside	D-Xylose	i-Erythritol	D-Mannitol	N-Acetyl-Glucosamine	D-Glucosamic Acid	Glucose-1-phosphate	D,L-α-Glycerol phosphate	D-Galactonic Acid γ-Lactone	D-Galacturonic Acid	2-Hydroxy Benzoic Acid	4-Hydroxy Benzoic Acid	γ-Amino Butyric Acid	Itaconic Acid	α-Keto Butyric Acid	D-Malic Acid	L-Arginine	L-Asparagine	L-Phenylalanine	L-Serine	L-Threonine	Glycyl-L-Glutamic Acid	Phenylethylamine	Putrescine
rep 1	0.00301026	0.00495799	0.00584081	0.00589472	0.00277539	0.00221218	0.00182974	0.00147243	0.00506113	0.00192706	0.0023055	0.00642134	0.00549746	0.00515328	0.000779467	0.0067357	0.00221241	0.000372165	0.00667261	0.00661929	0.00287185	0.00431525	4.11778e-06	0.00478122	0.00030864	0.00626225	0.000754939	0.00633456	0.00597117	0.00399271	0.00472575	0.00206137
rep 2	0.00677983	0.00583644	0.000344378	0.00653047	0.00540211	0.0012453	0.00322415	0.00468979	0.00568958	0.00687124	0.00257117	0.00309293	0.0025934	0.00492878	0.0047893	0.00540065	0.00644166	0.00501422	0.00421236	0.00456043	0.00599295	0.00155002	0.00677738	0.00456338	0.00369099	0.00340866	0.00232222	0.00542702	0.00559162	0.000392408	0.00666363	0.00204091
rep 3	0.00562287	0.00483474	0.00502895	0.0066987	0.00102325	0.00363974	0.00107859	0.00409324	0.00244239	0.00188212	0.00642049	0.00436604	0.004579	0.00225409	0.0032696	0.00698761	0.00218163	0.00306699	0.000956315	0.00459856	0.00467219	0.000491054	0.00388374	0.00577924	0.00586885	0.00332011	9.63161e-05	0.00420576	0.00182023	0.00547239	0.00437552	0.000262226
Q7+ Q16
	A1	B1	C1	D1	E1	F1	G1	H1	A2	B2	C2	D2	E2	F2	G2	H2	A3	B3	C3	D3	E3	F3	G3	H3	A4	B4	C4	D4	E4	F4	G4	H4
	Water	Pyruvic Acid Methyl Ester	Tween 40	Tween 80	α-Cyclodextrin	Glycogen	D-Cellobiose	α-D-Lactose	β-Methyl-D-Glucoside	D-Xylose	i-Erythritol	D-Mannitol	N-Acetyl-Glucosamine	D-Glucosamic Acid	Glucose-1-phosphate	D,L-α-Glycerol phosphate	D-Galactonic Acid γ-Lactone	D-Galacturonic Acid	2-Hydroxy Benzoic Acid	4-Hydroxy Benzoic Acid	γ-Amino Butyric Acid	Itaconic Acid	α-Keto Butyric Acid	D-Malic Acid	L-Arginine	L-Asparagine	L-Phenylalanine	L-Serine	L-Threonine	Glycyl-L-Glutamic Acid	Phenylethylamine	Putrescine
rep 1	0.000411379	0.00268547	0.0027595	0.00606759	0.00319663	0.000817544	0.00402106	0.00305496	0.000192124	0.00526287	0.00323276	0.00246627	0.00449933	0.000746542	0.00655079	0.00134843	0.00278622	0.00235732	0.00411799	9.21079e-05	0.00642595	0.00581435	0.00400648	0.000341887	0.00464956	0.00541727	0.000815389	0.00415159	0.00688998	0.00452168	0.0053922	0.00691358
rep 2	0.00323882	0.00669403	0.00347194	0.00661116	0.0025269	0.00301775	0.00104325	0.0036793	0.00131096	0.00649732	0.000395377	0.0016352	0.00411428	0.000236439	0.00605471	0.00155438	0.000504337	0.00592745	0.00438599	0.00151605	0.00590736	0.0050221	0.00239356	0.00284859	0.00534397	0.00299759	0.00672773	0.00096737	0.00607674	0.00572812	0.00633936	0.00301393
rep 3	0.00418311	0.000307049	0.00339696	9.22059e-05	0.000277286	0.00374778	0.00371762	0.00220072	0.0036954	0.00188857	0.00188393	0.00563632	0.00174563	0.0061009	0.00266311	0.00569661	0.00476237	0.00263899	0.00571991	0.00631568	0.00497866	0.000729598	0.00698218	0.00534214	0.00467601	0.00450366	0.00182052	0.00176779	0.00272332	0.00558906	0.00659114	0.00211568
Q8+ Q9
	A1	B1	C1	D1	E1	F1	G1	H1	A2	B2	C2	D2	E2	F2	G2	H2	A3	B3	C3	D3	E3	F3	G3	H3	A4	B4	C4	D4	E4	F4	G4	H4
	Water	Pyruvic Acid Methyl Ester	Tween 40	Tween 80	α-Cyclodextrin	Glycogen	D-Cellobiose	α-D-Lactose	β-Methyl-D-Glucoside	D-Xylose	i-Erythritol	D-Mannitol	N-Acetyl-Glucosamine	D-Glucosamic Acid	Glucose-1-phosphate	D,L-α-Glycerol phosphate	D-Galactonic Acid γ-Lactone	D-Galacturonic Acid	2-Hydroxy Benzoic Acid	4-Hydroxy Benzoic Acid	γ-Amino Butyric Acid	Itaconic Acid	α-Keto Butyric Acid	D-Malic Acid	L-Arginine	L-Asparagine	L-Phenylalanine	L-Serine	L-Threonine	Glycyl-L-Glutamic Acid	Phenylethylamine	Putrescine
rep 1	0.00191111	0.00230094	0.00173426	0.000782638	0.000524837	0.000250543	0.0011885	0.00632787	0.00100195	0.000137193	0.00441475	0.00369917	0.00311387	0.00679704	7.56408e-05	0.00201452	0.000257265	0.00616286	0.00305809	0.00527942	0.00172808	0.00145288	0.00142675	0.00218712	0.00124932	0.00191341	0.00525658	0.00641098	0.00225657	0.00670898	0.00653596	0.00301063
rep 2	0.00322123	0.00504828	0.00541113	0.00242368	0.00152024	0.00483757	0.00449866	0.00190145	0.00130367	0.00475781	0.00512809	0.00614454	0.00127034	0.00119782	0.00460175	0.00252466	0.00650869	0.00143715	0.000381924	0.00465348	0.00264018	0.00102606	0.00580743	0.00443119	0.00212163	0.003247	0.00482485	0.000343519	0.0059427	0.00543742	0.00567914	0.00661867
rep 3	0.00465251	0.00537726	0.00397496	0.0058518	0.00643192	0.00146039	0.00283927	0.00642063	0.000789766	0.0028669	0.00256459	0.00578292	0.00698073	0.00344246	0.00280881	0.00279126	0.00264165	0.00523654	0.000765813	0.00618979	0.00311412	0.00656354	0.00362541	0.00136547	0.00103303	0.0030292	0.00439497	0.00325622	0.00480931	9.46223e-05	0.00643563	0.00284012
Q8+ Q10
	A1	B1	C1	D1	E1	F1	G1	H1	A2	B2	C2	D2	E2	F2	G2	H2	A3	B3	C3	D3	E3	F3	G3	H3	A4	B4	C4	D4	E4	F4	G4	H4
	Water	Pyruvic Acid Methyl Ester	Tween 40	Tween 80	α-Cyclodextrin	Glycogen	D-Cellobiose	α-D-Lactose	β-Methyl-D-Glucoside	D-Xylose	i-Erythritol	D-Mannitol	N-Acetyl-Glucosamine	D-Glucosamic Acid	Glucose-1-phosphate	D,L-α-Glycerol phosphate	D-Galactonic Acid γ-Lactone	D-Galacturonic Acid	2-Hydroxy Benzoic Acid	4-Hydroxy Benzoic Acid	γ-Amino Butyric Acid	Itaconic Acid	α-Keto Butyric Acid	D-Malic Acid	L-Arginine	L-Asparagine	L-Phenylalanine	L-Serine	L-Threonine	Glycyl-L-Glutamic Acid	Phenylethylamine	Putrescine
rep 1	0.00654605	0.00116154	0.00346922	0.00503355	6.41346e-05	0.00390663	0.000605395	0.00543617	0.00483942	0.00373024	0.00117836	0.00301078	0.00566984	0.000889659	0.00423631	0.00185404	0.000542216	0.00509002	0.00516122	0.00420515	0.00357392	0.00184308	0.0018827	0.00263167	0.00338778	0.00122963	0.00637315	0.0036018	0.00469865	0.00208536	0.000921479	0.00293404
rep 2	0.00312108	0.000278453	0.00425306	0.0015338	0.00572088	0.000293898	0.00103086	0.00166246	0.0062888	0.00694501	0.00315229	0.00310698	0.00687977	0.00358081	0.00568425	2.76695e-05	0.00336853	0.00501537	0.00175289	0.000942024	0.0035918	0.00437535	0.0015469	0.00167543	0.00494873	0.00267029	0.00218954	0.00014653	0.00496589	0.00104385	0.00284217	0.00436987
rep 3	0.00678429	0.00499382	0.00209228	0.00136098	0.00608725	0.0048832	0.00286891	0.00547987	0.00458964	0.00532634	0.00409799	0.00534007	0.00369411	0.00293914	0.00328359	0.00172482	0.00530809	0.00675495	0.000904877	0.00235567	0.0025887	0.00451815	0.00172124	0.0016142	0.00105765	0.00258243	0.00358629	0.00661276	0.00650947	0.00548249	0.00273682	0.00299585
Q8+ Q11
	A1	B1	C1	D1	E1	F1	G1	H1	A2	B2	C2	D2	E2	F2	G2	H2	A3	B3	C3	D3	E3	F3	G3	H3	A4	B4	C4	D4	E4	F4	G4	H4
	Water	Pyruvic Acid Methyl Ester	Tween 40	Tween 80	α-Cyclodextrin	Glycogen	D-Cellobiose	α-D-Lactose	β-Methyl-D-Glucoside	D-Xylose	i-Erythritol	D-Mannitol	N-Acetyl-Glucosamine	D-Glucosamic Acid	Glucose-1-phosphate	D,L-α-Glycerol phosphate	D-Galactonic Acid γ-Lactone	D-Galacturonic Acid	2-Hydroxy Benzoic Acid	4-Hydroxy Benzoic Acid	γ-Amino Butyric Acid	Itaconic Acid	α-Keto Butyric Acid	D-Malic Acid	L-Arginine	L-Asparagine	L-Phenylalanine	L-Serine	L-Threonine	Glycyl-L-Glutamic Acid	Phenylethylamine	Putrescine
rep 1	0.00380684	0.00023158	0.00220969	0.00484542	0.00383511	0.00674586	0.00317973	5.05699e-05	0.00276893	0.00295913	0.00480881	0.00629447	0.00252841	0.0065866	0.00373197	0.00606307	0.00426938	0.00146752	0.00345639	0.00227364	0.00443791	0.00077939	0.0053147	0.000782475	0.00158292	0.00334637	0.00579723	0.00304805	0.000443172	0.00439923	0.00404035	0.00582392
rep 2	0.00112342	0.00647399	0.000953824	0.00354799	0.000746685	0.000907424	0.00448803	0.00532611	0.00598553	0.00194162	0.0031388	0.00282195	0.00446459	0.00580944	0.00408019	0.00321556	0.00632997	0.00132191	0.00216263	0.00120389	0.00651941	0.00550103	0.00253021	0.00642174	0.00268181	0.00254976	0.00483944	0.00669389	0.00498234	0.00580055	0.00516523	0.006449
rep 3	0.0022841	0.00647641	0.00585328	0.00555009	0.00380314	0.00572919	0.00106973	0.00534782	0.00677631	0.00441709	0.00510906	0.00149699	0.00137899	0.000487992	0.00253127	0.000886054	0.00506165	0.00403816	0.0010152	0.00595891	0.00590585	0.000791603	0.0067702	0.0053747	0.00196778	0.00342884	0.00165436	0.00584522	4.3408e-05	0.00330106	0.00528498	0.00159765
Q8+ Q12
	A1	B1	C1	D1	E1	F1	G1	H1	A2	B2	C2	D2	E2	F2	G2	H2	A3	B3	C3	D3	E3	F3	G3	H3	A4	B4	C4	D4	E4	F4	G4	H4
	Water	Pyruvic Acid Methyl Ester	Tween 40	Tween 80	α-Cyclodextrin	Glycogen	D-Cellobiose	α-D-Lactose	β-Methyl-D-Glucoside	D-Xylose	i-Erythritol	D-Mannitol	N-Acetyl-Glucosamine	D-Glucosamic Acid	Glucose-1-phosphate	D,L-α-Glycerol phosphate	D-Galactonic Acid γ-Lactone	D-Galacturonic Acid	2-Hydroxy Benzoic Acid	4-Hydroxy Benzoic Acid	γ-Amino Butyric Acid	Itaconic Acid	α-Keto Butyric Acid	D-Malic Acid	L-Arginine	L-Asparagine	L-Phenylalanine	L-Serine	L-Threonine	Glycyl-L-Glutamic Acid	Phenylethylamine	Putrescine
rep 1	0.00242831	0.000113965	0.000875255	0.00235929	0.00263392	0.00367519	0.00475028	0.00394412	0.00423956	0.00290473	0.00159113	0.00506935	0.00563625	0.0032321	0.00546161	0.0014483	0.00381794	0.000447765	0.00311793	0.000950359	0.000113877	0.00545454	0.00577912	0.00510436	0.00193537	0.0033812	9.08643e-05	0.00652858	0.00272643	0.00426392	0.00401897	0.00492555
rep 2	0.00675794	0.00685019	0.00236197	0.00573435	0.00537701	0.00437636	0.000236249	0.00579112	0.0039668	0.00153902	0.00617902	0.00438657	0.0010552	0.00527545	0.00208954	0.000673402	0.00647414	0.00235281	0.00543985	0.00315403	0.00363763	0.000557549	0.00319416	0.00128617	0.000847217	0.00536902	0.000901265	0.00651266	0.00232176	0.00666543	0.00689885	0.00365221
rep 3	0.006199	0.00300072	0.00354672	0.00570893	0.00299278	0.00458484	0.00520791	0.00170739	1.86234e-05	0.00234589	0.000771692	0.00249318	0.00594886	2.98384e-05	0.00432998	9.97376e-05	0.00247422	0.00367548	0.000760619	0.00397782	0.0028005	0.00551855	0.00371123	0.00193872	0.00135531	0.000989745	8.50803e-05	0.00634082	0.00327475	0.00250578	0.00668936	0.00121254
Q8+ Q13
	A1	B1	C1	D1	E1	F1	G1	H1	A2	B2	C2	D2	E2	F2	G2	H2	A3	B3	C3	D3	E3	F3	G3	H3	A4	B4	C4	D4	E4	F4	G4	H4
	Water	Pyruvic Acid Methyl Ester	Tween 40	Tween 80	α-Cyclodextrin	Glycogen	D-Cellobiose	α-D-Lactose	β-Methyl-D-Glucoside	D-Xylose	i-Erythritol	D-Mannitol	N-Acetyl-Glucosamine	D-Glucosamic Acid	Glucose-1-phosphate	D,L-α-Glycerol phosphate	D-Galactonic Acid γ-Lactone	D-Galacturonic Acid	2-Hydroxy Benzoic Acid	4-Hydroxy Benzoic Acid	γ-Amino Butyric Acid	Itaconic Acid	α-Keto Butyric Acid	D-Malic Acid	L-Arginine	L-Asparagine	L-Phenylalanine	L-Serine	L-Threonine	Glycyl-L-Glutamic Acid	Phenylethylamine	Putrescine
rep 1	0.00538958	0.00682579	0.000494945	0.00246194	0.00360317	0.00656273	0.000560322	0.00283338	0.000363626	0.00526702	0.00582244	0.00543882	0.00425991	0.00674278	0.00692317	0.000311519	0.00333192	0.00346605	0.00670848	0.00538139	0.00295235	0.00342206	0.00132708	0.00438057	0.000269401	0.000963158	0.00241262	0.00181305	0.00301083	0.00233705	0.00695015	0.00606926
rep 2	0.0053214	0.000707658	0.00668077	0.0054528	0.00200556	0.00162819	0.00696153	0.0028304	0.00501773	0.00538902	0.00249489	0.0068367	0.00122465	0.00336595	0.00126347	0.00109224	0.00302005	0.00660415	0.00397193	0.00188402	0.00239608	0.000193622	0.000695363	0.0035224	0.00476479	0.00427636	0.00601548	0.00213663	0.0055733	0.000422563	0.00351061	0.00654241
rep 3	0.00141751	0.00327645	0.00192731	0.00664404	0.00418242	0.00617398	0.00430454	0.00284884	0.00251066	0.00486726	0.00477451	0.000833766	0.00441293	0.00277597	0.00186721	2.96056e-05	0.00668742	0.00478224	9.51427e-05	0.0049737	0.00335904	0.002702	0.000228821	0.00574443	0.00465663	0.0052582	0.00339687	0.00698349	0.000497607	0.0019008	0.00546935	0.00531855
Q8+ Q14
	A1	B1	C1	D1	E1	F1	G1	H1	A2	B2	C2	D2	E2	F2	G2	H2	A3	B3	C3	D3	E3	F3	G3	H3	A4	B4	C4	D4	E4	F4	G4	H4
	Water	Pyruvic Acid Methyl Ester	Tween 40	Tween 80	α-Cyclodextrin	Glycogen	D-Cellobiose	α-D-Lactose	β-Methyl-D-Glucoside	D-Xylose	i-Erythritol	D-Mannitol	N-Acetyl-Glucosamine	D-Glucosamic Acid	Glucose-1-phosphate	D,L-α-Glycerol phosphate	D-Galactonic Acid γ-Lactone	D-Galacturonic Acid	2-Hydroxy Benzoic Acid	4-Hydroxy Benzoic Acid	γ-Amino Butyric Acid	Itaconic Acid	α-Keto Butyric Acid	D-Malic Acid	L-Arginine	L-Asparagine	L-Phenylalanine	L-Serine	L-Threonine	Glycyl-L-Glutamic Acid	Phenylethylamine	Putrescine
rep 1	0.00328583	0.00439873	0.00387188	0.00368929	0.00147264	0.00120977	0.00326838	0.00164541	0.0027288	0.000536614	0.00617715	0.00160529	0.00627814	0.00157795	0.00651966	0.00386051	0.00662561	0.00276698	0.00460842	0.0067656	0.00574825	0.00208799	0.000908217	0.00198045	0.000126917	0.00340167	0.0030486	0.00648629	0.00222273	0.00608297	0.00127937	0.0017762
rep 2	0.00539188	9.11015e-06	0.00424235	0.00538207	0.00309061	0.00554889	0.00674312	0.00290617	0.00427628	0.00493221	0.00278613	0.000248796	0.00305663	0.00360159	0.00311538	0.00222564	0.00322501	0.00217787	0.00690486	0.00607646	0.00527031	0.0024899	0.00173497	0.000850965	0.000215605	0.00109397	0.00542791	0.000314317	0.00456071	0.0037261	0.00415294	0.00323329
rep 3	0.00605464	0.00047814	0.00356375	0.00015152	0.00468541	0.00296782	0.00335662	0.00678291	0.00512682	0.000142213	0.000466582	0.00105567	0.0011566	0.0019291	5.35354e-05	0.00414382	0.00360374	0.00355569	0.00529163	0.00491649	0.000169065	0.00441395	0.00227869	0.00277181	0.000494504	0.00380488	0.00345214	0.000929296	0.00600175	0.00279861	0.00404406	0.00156041
Q8+ Q15
	A1	B1	C1	D1	E1	F1	G1	H1	A2	B2	C2	D2	E2	F2	G2	H2	A3	B3	C3	D3	E3	F3	G3	H3	A4	B4	C4	D4	E4	F4	G4	H4
	Water	Pyruvic Acid Methyl Ester	Tween 40	Tween 80	α-Cyclodextrin	Glycogen	D-Cellobiose	α-D-Lactose	β-Methyl-D-Glucoside	D-Xylose	i-Erythritol	D-Mannitol	N-Acetyl-Glucosamine	D-Glucosamic Acid	Glucose-1-phosphate	D,L-α-Glycerol phosphate	D-Galactonic Acid γ-Lactone	D-Galacturonic Acid	2-Hydroxy Benzoic Acid	4-Hydroxy Benzoic Acid	γ-Amino Butyric Acid	Itaconic Acid	α-Keto Butyric Acid	D-Malic Acid	L-Arginine	L-Asparagine	L-Phenylalanine	L-Serine	L-Threonine	Glycyl-L-Glutamic Acid	Phenylethylamine	Putrescine
rep 1	0.000572315	0.000341384	0.00696849	0.00382677	0.0029166	0.00513438	0.00540527	0.00218441	0.00358371	0.000409901	0.00464824	0.00501978	0.00621013	0.00586556	0.00329673	0.00440275	0.00590507	0.00318291	0.00201331	0.00684115	0.00356818	0.00587554	0.00200723	0.0024401	0.000187297	4.02057e-05	0.00308583	0.00578219	0.00359458	0.00372394	0.00569409	0.00440835
rep 2	0.00313458	0.0068046	0.00222904	0.00444593	0.0012281	0.00409691	0.00398253	0.00213707	0.000433715	0.000551465	0.000355606	0.000975657	0.00655355	0.00436221	0.000361943	8.2526e-05	0.00186849	9.96267e-05	0.0028344	0.0056997	0.00315371	0.00677606	0.00279663	0.00403427	0.00145134	0.00526531	0.000442863	0.00155689	0.00131729	0.00330073	0.00519037	0.00438705
rep 3	0.00197548	0.00519561	0.00318907	0.00347698	0.00232013	0.00386508	0.000850793	0.000172051	0.00020195	0.00326907	0.00688829	0.000142244	0.0037211	0.0012811	2.88103e-05	0.000337037	0.00316466	0.00438368	0.00158064	0.00635407	0.00392523	0.00259744	0.00458307	5.96295e-05	0.00498352	0.00352277	0.00467142	0.00454554	0.00305849	0.00183968	0.00558788	0.00221319
Q8+ Q16
	A1	B1	C1	D1	E1	F1	G1	H1	A2	B2	C2	D2	E2	F2	G2	H2	A3	B3	C3	D3	E3	F3	G3	H3	A4	B4	C4	D4	E4	F4	G4	H4
	Water	Pyruvic Acid Methyl Ester	Tween 40	Tween 80	α-Cyclodextrin	Glycogen	D-Cellobiose	α-D-Lactose	β-Methyl-D-Glucoside	D-Xylose	i-Erythritol	D-Mannitol	N-Acetyl-Glucosamine	D-Glucosamic Acid	Glucose-1-phosphate	D,L-α-Glycerol phosphate	D-Galactonic Acid γ-Lactone	D-Galacturonic Acid	2-Hydroxy Benzoic Acid	4-Hydroxy Benzoic Acid	γ-Amino Butyric Acid	Itaconic Acid	α-Keto Butyric Acid	D-Malic Acid	L-Arginine	L-Asparagine	L-Phenylalanine	L-Serine	L-Threonine	Glycyl-L-Glutamic Acid	Phenylethylamine	Putrescine
rep 1	0.00550452	0.00124743	0.000649165	0.00188295	0.00481252	0.00513501	0.00539199	0.00658866	0.00145498	0.0013274	0.00550139	0.0025512	0.00286717	0.00532142	0.00615822	0.00117199	0.00641797	0.00333252	0.00325228	0.00233001	0.000766211	0.00442192	0.00343711	0.00187684	0.00366246	0.00241839	0.00187325	0.0028528	0.00592299	0.00015181	0.00204752	0.00553509
rep 2	0.00449425	0.0066626	0.00018589	0.00319694	0.000446787	0.00335781	1.19384e-05	0.00668734	0.00395136	0.0029209	0.00454943	0.000206172	0.00565188	0.00464809	0.00429077	0.000396609	0.00422056	0.00490033	0.00194114	0.00590679	0.00510448	0.00404026	0.000375056	0.00335531	0.00606868	0.00244531	0.00370975	0.00250301	0.00103702	0.00669472	0.00215093	0.00625466
rep 3	0.00573059	0.00562888	0.00134533	0.0066667	0.000111218	0.0014756	0.00573788	0.000541038	0.00259767	0.000980911	0.00243606	0.00363568	0.00309209	0.000608729	0.00215857	0.0052561	0.00103862	0.00691845	0.00545122	0.00250238	0.00537383	0.00113686	0.00348559	0.0024564	0.00175443	0.00178011	0.00616169	0.00667932	0.00541576	0.000245996	0.00419408	0.00498875
Q9+ Q10
	A1	B1	C1	D1	E1	F1	G1	H1	A2	B2	C2	D2	E2	F2	G2	H2	A3	B3	C3	D3	E3	F3	G3	H3	A4	B4	C4	D4	E4	F4	G4	H4
	Water	Pyruvic Acid Methyl Ester	Tween 40	Tween 80	α-Cyclodextrin	Glycogen	D-Cellobiose	α-D-Lactose	β-Methyl-D-Glucoside	D-Xylose	i-Erythritol	D-Mannitol	N-Acetyl-Glucosamine	D-Glucosamic Acid	Glucose-1-phosphate	D,L-α-Glycerol phosphate	D-Galactonic Acid γ-Lactone	D-Galacturonic Acid	2-Hydroxy Benzoic Acid	4-Hydroxy Benzoic Acid	γ-Amino Butyric Acid	Itaconic Acid	α-Keto Butyric Acid	D-Malic Acid	L-Arginine	L-Asparagine	L-Phenylalanine	L-Serine	L-Threonine	Glycyl-L-Glutamic Acid	Phenylethylamine	Putrescine
rep 1	0.00142935	0.00493913	0.00659644	0.00178849	0.00469588	0.00667469	0.00600284	0.00115852	0.00384914	0.00158519	0.00306417	0.00669938	0.0052326	0.00374248	0.00688493	0.00376178	0.00456418	0.00598795	0.000994172	0.00171487	0.00261826	0.00197811	0.00105202	0.00581134	0.0051009	6.69324e-05	0.00280611	0.000678805	0.00204577	0.00617636	0.00396857	0.00158651
rep 2	0.000741706	0.00163923	0.00483363	0.00510561	0.00241608	0.00154563	0.001931	0.00449687	0.00373784	0.00587101	0.0032821	0.00331875	0.00137511	0.0011019	8.3662e-05	0.00442878	0.00299809	0.000375146	0.00371421	0.00477653	0.00639308	0.00532072	0.00527533	0.00666725	0.00574424	0.0057966	0.00170293	0.00265306	0.000730694	0.00504377	0.00258207	8.36787e-05
rep 3	6.79489e-05	0.00667068	0.00319591	0.00250263	9.7369e-05	0.00602723	0.00527411	0.00196443	0.00421916	0.00425468	0.00552667	0.0019865	0.00570986	0.00488571	0.000786142	0.00635462	0.00419058	0.000283004	0.00133985	0.00419865	0.00412188	0.00164054	0.00481774	0.00679977	0.00425749	0.00429834	0.00295901	0.00487151	0.00556925	0.00467626	0.00169531	0.00546794
Q9+ Q11
	A1	B1	C1	D1	E1	F1	G1	H1	A2	B2	C2	D2	E2	F2	G2	H2	A3	B3	C3	D3	E3	F3	G3	H3	A4	B4	C4	D4	E4	F4	G4	H4
	Water	Pyruvic Acid Methyl Ester	Tween 40	Tween 80	α-Cyclodextrin	Glycogen	D-Cellobiose	α-D-Lactose	β-Methyl-D-Glucoside	D-Xylose	i-Erythritol	D-Mannitol	N-Acetyl-Glucosamine	D-Glucosamic Acid	Glucose-1-phosphate	D,L-α-Glycerol phosphate	D-Galactonic Acid γ-Lactone	D-Galacturonic Acid	2-Hydroxy Benzoic Acid	4-Hydroxy Benzoic Acid	γ-Amino Butyric Acid	Itaconic Acid	α-Keto Butyric Acid	D-Malic Acid	L-Arginine	L-Asparagine	L-Phenylalanine	L-Serine	L-Threonine	Glycyl-L-Glutamic Acid	Phenylethylamine	Putrescine
rep 1	0.00384283	0.00206388	0.000796123	0.00377444	0.00671378	0.00122612	0.00530154	0.00191152	0.0040378	0.00239029	0.0056529	0.00117332	0.00485673	0.00612134	0.00226423	0.00444311	0.00688033	0.0065113	0.00375419	0.00487592	0.00506122	0.00390209	0.00333674	0.00302954	0.00403934	0.00013031	0.00434006	0.00136514	0.00628801	0.0055739	0.00502721	0.00633341
rep 2	0.00130807	0.00128585	0.00146544	0.000948085	0.00576248	0.00512265	0.00385438	0.00666215	0.00288924	0.000993922	0.00503607	0.00557939	0.00331038	0.00667918	0.00191722	0.00165109	0.00175406	0.00671941	0.00694376	0.000387563	0.0066471	0.00472001	0.00522193	0.00423501	0.00321368	0.00584936	0.00562641	0.000234304	0.00588982	0.00203284	0.00130306	0.00568452
rep 3	0.00391002	0.00369668	0.00200251	0.00607635	0.0056096	0.00179816	0.00276307	0.00353149	0.00580708	0.00181415	0.000259719	0.00526298	0.00410489	0.00607323	0.00129027	0.00483041	0.00234329	0.00333136	0.0043779	0.00518425	0.00481589	0.000898718	0.00607176	0.00159365	0.00497816	0.00586158	0.00367807	0.00219959	0.00581588	0.00629956	0.00690142	0.00620291
Q9+ Q12
	A1	B1	C1	D1	E1	F1	G1	H1	A2	B2	C2	D2	E2	F2	G2	H2	A3	B3	C3	D3	E3	F3	G3	H3	A4	B4	C4	D4	E4	F4	G4	H4
	Water	Pyruvic Acid Methyl Ester	Tween 40	Tween 80	α-Cyclodextrin	Glycogen	D-Cellobiose	α-D-Lactose	β-Methyl-D-Glucoside	D-Xylose	i-Erythritol	D-Mannitol	N-Acetyl-Glucosamine	D-Glucosamic Acid	Glucose-1-phosphate	D,L-α-Glycerol phosphate	D-Galactonic Acid γ-Lactone	D-Galacturonic Acid	2-Hydroxy Benzoic Acid	4-Hydroxy Benzoic Acid	γ-Amino Butyric Acid	Itaconic Acid	α-Keto Butyric Acid	D-Malic Acid	L-Arginine	L-Asparagine	L-Phenylalanine	L-Serine	L-Threonine	Glycyl-L-Glutamic Acid	Phenylethylamine	Putrescine
rep 1	0.000756089	0.00322202	0.00546306	0.00509511	0.00507112	0.00600385	0.00170777	0.00637225	0.000475619	5.638e-05	0.00570961	0.00344388	0.00346723	0.00655708	0.00188861	0.000925387	0.00415065	0.00639554	0.00247915	0.00574294	0.0056336	0.00342754	0.00184436	0.00163661	0.00649875	0.00581533	0.00618052	0.000427981	0.00152263	0.0034902	0.00653689	0.00344952
rep 2	0.00410526	0.00207811	0.00481196	0.00567105	0.000895791	0.000932898	0.00280589	0.00533741	0.000627172	0.00479922	0.0027643	0.00302583	0.00524805	0.00226179	0.00240648	6.81384e-05	0.00653217	0.00459084	0.000975035	0.00625056	0.00315655	0.000370299	0.00357774	0.00326945	0.00602695	0.00140056	0.00408745	0.00581349	0.00484377	0.00296689	0.00025059	0.0048359
rep 3	0.00243226	0.00641257	0.00482724	0.00199334	0.000713756	0.00684012	0.00226646	0.000757777	0.00496339	0.00602791	0.00176169	0.000365943	0.00585907	0.00667482	0.00359084	0.00574246	0.00419651	0.00546558	0.0045599	0.00225044	0.00335988	0.00015064	0.0054441	0.000468477	0.00115204	0.00566813	0.000777808	0.00364674	0.00264423	0.000585181	0.00415896	0.00221403
Q9+ Q13
	A1	B1	C1	D1	E1	F1	G1	H1	A2	B2	C2	D2	E2	F2	G2	H2	A3	B3	C3	D3	E3	F3	G3	H3	A4	B4	C4	D4	E4	F4	G4	H4
	Water	Pyruvic Acid Methyl Ester	Tween 40	Tween 80	α-Cyclodextrin	Glycogen	D-Cellobiose	α-D-Lactose	β-Methyl-D-Glucoside	D-Xylose	i-Erythritol	D-Mannitol	N-Acetyl-Glucosamine	D-Glucosamic Acid	Glucose-1-phosphate	D,L-α-Glycerol phosphate	D-Galactonic Acid γ-Lactone	D-Galacturonic Acid	2-Hydroxy Benzoic Acid	4-Hydroxy Benzoic Acid	γ-Amino Butyric Acid	Itaconic Acid	α-Keto Butyric Acid	D-Malic Acid	L-Arginine	L-Asparagine	L-Phenylalanine	L-Serine	L-Threonine	Glycyl-L-Glutamic Acid	Phenylethylamine	Putrescine
rep 1	0.00110491	0.000963166	0.00243898	0.00650858	0.00443681	0.00432177	0.00493249	0.00464388	0.00152087	0.00362967	0.00488801	0.000907954	0.00452486	0.00446626	0.00565262	0.0017134	0.00125924	0.00409922	0.00381821	0.00201252	0.000707117	0.0025364	0.00484121	0.00360804	0.0051422	0.00141903	0.00285447	0.000689189	0.00384679	0.00350911	0.00455489	0.00202168
rep 2	0.00674218	0.000350812	0.00391985	0.00194854	0.00103955	0.00126977	0.00678833	0.00260564	0.0059321	9.01865e-05	0.00216805	0.00618433	0.00341429	0.00434793	0.00568441	0.00126379	0.00143165	0.000485173	0.00522222	0.00188036	0.0055464	0.00427361	0.00204623	0.0068112	0.00139175	0.00615718	0.00441553	0.00356513	0.00517277	0.00402251	0.000900407	0.00696388
rep 3	0.00182185	0.000319963	0.00214508	0.00696447	0.00586079	0.00105125	0.00407756	0.000701124	0.00517179	0.00103705	0.00179301	0.00163318	0.00166562	0.00540877	0.00239044	8.397e-05	0.0066039	0.0038862	0.00687754	0.000190783	0.00255756	0.00425314	0.00181365	0.00138451	0.00526433	0.0063164	0.00195443	0.00314686	0.0032672	0.00556805	0.00020322	0.00566867
Q9+ Q14
	A1	B1	C1	D1	E1	F1	G1	H1	A2	B2	C2	D2	E2	F2	G2	H2	A3	B3	C3	D3	E3	F3	G3	H3	A4	B4	C4	D4	E4	F4	G4	H4
	Water	Pyruvic Acid Methyl Ester	Tween 40	Tween 80	α-Cyclodextrin	Glycogen	D-Cellobiose	α-D-Lactose	β-Methyl-D-Glucoside	D-Xylose	i-Erythritol	D-Mannitol	N-Acetyl-Glucosamine	D-Glucosamic Acid	Glucose-1-phosphate	D,L-α-Glycerol phosphate	D-Galactonic Acid γ-Lactone	D-Galacturonic Acid	2-Hydroxy Benzoic Acid	4-Hydroxy Benzoic Acid	γ-Amino Butyric Acid	Itaconic Acid	α-Keto Butyric Acid	D-Malic Acid	L-Arginine	L-Asparagine	L-Phenylalanine	L-Serine	L-Threonine	Glycyl-L-Glutamic Acid	Phenylethylamine	Putrescine
rep 1	0.00103275	0.00224115	0.00202462	0.00425286	0.000843722	0.00086048	0.000399299	0.000678095	0.00130155	0.00393282	0.000400839	0.000216822	0.00523394	0.00153426	0.00155133	0.00677178	0.0068751	0.00468547	0.00478333	0.00506954	0.0048809	0.0035137	0.00447233	0.00477176	0.00139088	0.00118638	0.00236378	0.00492933	0.00407455	0.000501493	0.0028315	0.000139944
rep 2	0.00428583	0.00629591	0.00528583	0.00465482	0.00498127	0.00534255	0.00537695	0.00428416	0.00612486	0.00698106	0.000329027	0.00250361	0.00474742	0.000987386	0.00446525	0.0011667	0.00549907	4.30722e-05	0.00628541	0.00129744	0.00424744	0.00263865	0.00630986	0.00211377	0.00464835	0.0011108	0.00502084	0.000575631	0.00495066	0.00621536	0.000849635	0.00301496
rep 3	0.00572212	0.00623389	0.00500496	0.00196966	0.00512238	0.00528668	0.00152502	0.00113183	0.0043918	0.00642168	0.00634892	0.00576499	0.00267256	0.000537373	0.00324561	0.000986409	0.00275379	0.00222312	0.00626564	0.00396238	0.00506501	0.00449582	0.00337618	0.00257095	0.00517479	0.00551633	0.00373623	0.00196736	0.00175031	0.00463909	0.00689601	0.000569708
Q9+ Q15
	A1	B1	C1	D1	E1	F1	G1	H1	A2	B2	C2	D2	E2	F2	G2	H2	A3	B3	C3	D3	E3	F3	G3	H3	A4	B4	C4	D4	E4	F4	G4	H4
	Water	Pyruvic Acid Methyl Ester	Tween 40	Tween 80	α-Cyclodextrin	Glycogen	D-Cellobiose	α-D-Lactose	β-Methyl-D-Glucoside	D-Xylose	i-Erythritol	D-Mannitol	N-Acetyl-Glucosamine	D-Glucosamic Acid	Glucose-1-phosphate	D,L-α-Glycerol phosphate	D-Galactonic Acid γ-Lactone	D-Galacturonic Acid	2-Hydroxy Benzoic Acid	4-Hydroxy Benzoic Acid	γ-Amino Butyric Acid	Itaconic Acid	α-Keto Butyric Acid	D-Malic Acid	L-Arginine	L-Asparagine	L-Phenylalanine	L-Serine	L-Threonine	Glycyl-L-Glutamic Acid	Phenylethylamine	Putrescine
rep 1	0.00454508	0.0069663	0.00118903	0.00182212	0.00451886	0.00669581	0.00663451	0.00626074	0.00478371	0.00050184	0.00320286	0.00661241	0.00184976	0.00580425	0.00115235	0.00259317	4.30048e-05	0.00215685	0.00502078	0.00186113	0.00558994	0.00627333	0.00398182	0.00609931	0.0028611	0.00427904	0.00489643	0.00166692	0.00299176	0.000126013	0.00192641	0.00489173
rep 2	0.00583218	0.00022549	0.00202698	0.00666519	0.00365354	0.00613423	0.00135362	0.00682889	0.00383449	0.00232216	0.0033806	0.000942913	0.000588295	0.00632714	0.00537558	0.00154494	0.00432986	0.000599001	0.00334518	0.00204877	0.00260024	0.00610128	0.00200764	0.00318206	0.00259452	0.00349647	0.00690726	0.00417769	0.00228336	0.00673953	0.00129925	0.00095111
rep 3	0.00302851	0.00350611	0.0051814	0.00679391	0.00618628	0.00699328	0.000344461	0.00561215	0.00520443	0.00247159	0.000730826	0.00347329	0.00571737	0.00493645	0.00562156	0.0049219	0.00372405	0.0036927	0.00413735	0.00368984	0.000693857	0.00166361	0.0060154	0.00355969	0.00542405	0.00568179	0.00268489	0.00553388	0.00647845	0.00330024	0.00410306	0.00326889
Q9+ Q16
	A1	B1	C1	D1	E1	F1	G1	H1	A2	B2	C2	D2	E2	F2	G2	H2	A3	B3	C3	D3	E3	F3	G3	H3	A4	B4	C4	D4	E4	F4	G4	H4
	Water	Pyruvic Acid Methyl Ester	Tween 40	Tween 80	α-Cyclodextrin	Glycogen	D-Cellobiose	α-D-Lactose	β-Methyl-D-Glucoside	D-Xylose	i-Erythritol	D-Mannitol	N-Acetyl-Glucosamine	D-Glucosamic Acid	Glucose-1-phosphate	D,L-α-Glycerol phosphate	D-Galactonic Acid γ-Lactone	D-Galacturonic Acid	2-Hydroxy Benzoic Acid	4-Hydroxy Benzoic Acid	γ-Amino Butyric Acid	Itaconic Acid	α-Keto Butyric Acid	D-Malic Acid	L-Arginine	L-Asparagine	L-Phenylalanine	L-Serine	L-Threonine	Glycyl-L-Glutamic Acid	Phenylethylamine	Putrescine
rep 1	0.00257475	0.00328894	0.000641782	0.0042943	0.000352735	0.00116634	0.00555692	0.000510291	0.00358899	0.00291336	0.00190952	0.00031855	0.000930828	0.0032847	0.00398437	0.00323938	0.00220861	0.00612716	0.00568563	0.00671672	0.0044643	0.00634357	0.000271849	0.00497024	0.00263016	0.00540386	0.0029259	0.00430367	0.00401093	0.00413181	0.00639789	0.000845729
rep 2	0.000776199	0.00468304	0.00631171	0.00116248	0.00625305	0.0041308	0.00295258	0.00680233	0.00551401	0.00329739	0.00199387	0.00245467	0.00672568	0.00206046	0.00230422	0.00498549	0.00465314	0.000987637	0.0024649	0.00684909	0.00541286	0.000815026	0.000505766	0.000306353	0.00586219	0.0068715	0.00319131	0.00332876	0.00124834	0.000196327	0.0010707	0.00402445
rep 3	0.00102715	0.00366551	0.00234685	0.00588795	0.00544545	0.00603429	0.00377254	0.0018462	0.00364344	0.00281672	0.00665106	0.00116017	6.85695e-05	0.00527732	0.00500494	0.000252024	0.0048247	0.000180696	0.00219551	0.00269174	0.001351	0.000406481	0.00269901	0.00149121	0.00304104	0.00648974	0.00105491	0.00294945	0.000409352	0.00644886	0.00373593	0.00492624
Q10+ Q11
	A1	B1	C1	D1	E1	F1	G1	H1	A2	B2	C2	D2	E2	F2	G2	H2	A3	B3	C3	D3	E3	F3	G3	H3	A4	B4	C4	D4	E4	F4	G4	H4
	Water	Pyruvic Acid Methyl Ester	Tween 40	Tween 80	α-Cyclodextrin	Glycogen	D-Cellobiose	α-D-Lactose	β-Methyl-D-Glucoside	D-Xylose	i-Erythritol	D-Mannitol	N-Acetyl-Glucosamine	D-Glucosamic Acid	Glucose-1-phosphate	D,L-α-Glycerol phosphate	D-Galactonic Acid γ-Lactone	D-Galacturonic Acid	2-Hydroxy Benzoic Acid	4-Hydroxy Benzoic Acid	γ-Amino Butyric Acid	Itaconic Acid	α-Keto Butyric Acid	D-Malic Acid	L-Arginine	L-Asparagine	L-Phenylalanine	L-Serine	L-Threonine	Glycyl-L-Glutamic Acid	Phenylethylamine	Putrescine
rep 1	0.00201304	0.00474299	0.00458994	0.00530922	0.00186181	0.00465581	0.00497128	0.000720053	0.00551814	0.00400843	0.00495971	0.00151486	0.00600479	0.000663885	4.37341e-06	0.00304425	0.00286284	0.000720473	0.00380846	0.00222727	0.000320818	0.00268779	0.00332722	0.0068947	0.00618112	0.00629877	0.00415899	0.00162138	0.0030954	0.00192069	0.00154083	0.00625136
rep 2	0.00658327	0.00172261	0.00202412	0.0009996	0.00559247	0.00570248	0.00265872	0.00620528	0.000318895	0.000294417	0.0010298	0.00290182	0.000853295	0.00313961	0.0042894	0.00122537	0.00369674	0.00229545	0.00674117	0.00289607	0.00392664	0.00567045	0.00246259	0.00091487	0.00624693	0.00668153	0.00631609	0.00258192	0.00144572	0.00568673	0.000777948	0.00457171
rep 3	0.00386005	0.00622678	0.00483494	0.00106711	0.000892722	0.0055604	0.00170534	0.00240462	0.0031963	0.00484962	0.00556827	0.000971642	0.00527316	0.00307882	0.00467639	0.00459731	0.00669783	0.00448355	0.000172296	0.00163124	0.00626532	0.00528133	0.00292353	0.00224261	0.00317334	0.00695989	0.00334457	0.00326174	0.00262124	0.00440455	0.00551737	0.00131384
Q10+ Q12
	A1	B1	C1	D1	E1	F1	G1	H1	A2	B2	C2	D2	E2	F2	G2	H2	A3	B3	C3	D3	E3	F3	G3	H3	A4	B4	C4	D4	E4	F4	G4	H4
	Water	Pyruvic Acid Methyl Ester	Tween 40	Tween 80	α-Cyclodextrin	Glycogen	D-Cellobiose	α-D-Lactose	β-Methyl-D-Glucoside	D-Xylose	i-Erythritol	D-Mannitol	N-Acetyl-Glucosamine	D-Glucosamic Acid	Glucose-1-phosphate	D,L-α-Glycerol phosphate	D-Galactonic Acid γ-Lactone	D-Galacturonic Acid	2-Hydroxy Benzoic Acid	4-Hydroxy Benzoic Acid	γ-Amino Butyric Acid	Itaconic Acid	α-Keto Butyric Acid	D-Malic Acid	L-Arginine	L-Asparagine	L-Phenylalanine	L-Serine	L-Threonine	Glycyl-L-Glutamic Acid	Phenylethylamine	Putrescine
rep 1	0.00547606	0.00287483	0.00453525	0.00471099	0.00589911	0.00400355	0.00288922	0.00587837	0.000655165	0.00102966	0.00223874	0.00515954	0.00161813	0.00151825	0.00185981	0.00218714	0.00326745	0.0065471	0.00215404	0.00364795	0.0016737	0.00311338	0.00440981	0.00495803	0.00358054	0.0021086	0.00153837	0.00461887	0.000536838	0.00152593	0.0012868	0.00185512
rep 2	0.00419992	0.000425044	0.00258642	0.00575264	0.00172007	0.0035161	0.00604551	0.0041604	0.00232976	0.00663409	0.00688953	0.00550397	0.00512495	0.00247733	0.00522598	0.00336903	0.00342029	0.00504417	0.00107942	0.00685875	0.00593217	0.0045499	0.00467799	0.00185523	0.00668132	0.00099606	0.000637308	0.00307602	0.00348269	0.002623	0.00432613	0.00395213
rep 3	0.00338032	0.00384499	0.000993348	0.00218192	0.00271536	0.00248812	0.00260567	0.00639232	0.00623245	0.00667864	0.00483005	0.00286632	0.00172514	0.00373582	0.00370885	0.00631312	0.00640107	0.00409838	0.0043348	7.32698e-05	0.000777675	0.00518234	0.00612278	0.00191917	0.00426114	0.00283157	0.00623976	0.00128695	0.00272996	0.00154772	0.00407225	0.00225038
Q10+ Q13
	A1	B1	C1	D1	E1	F1	G1	H1	A2	B2	C2	D2	E2	F2	G2	H2	A3	B3	C3	D3	E3	F3	G3	H3	A4	B4	C4	D4	E4	F4	G4	H4
	Water	Pyruvic Acid Methyl Ester	Tween 40	Tween 80	α-Cyclodextrin	Glycogen	D-Cellobiose	α-D-Lactose	β-Methyl-D-Glucoside	D-Xylose	i-Erythritol	D-Mannitol	N-Acetyl-Glucosamine	D-Glucosamic Acid	Glucose-1-phosphate	D,L-α-Glycerol phosphate	D-Galactonic Acid γ-Lactone	D-Galacturonic Acid	2-Hydroxy Benzoic Acid	4-Hydroxy Benzoic Acid	γ-Amino Butyric Acid	Itaconic Acid	α-Keto Butyric Acid	D-Malic Acid	L-Arginine	L-Asparagine	L-Phenylalanine	L-Serine	L-Threonine	Glycyl-L-Glutamic Acid	Phenylethylamine	Putrescine
rep 1	0.00689949	0.00281801	0.00246322	0.00488783	0.00382778	0.00415132	0.00361511	0.00680313	0.00433995	0.00616173	0.00286261	0.00640978	0.00463622	0.00187265	0.00403563	0.00326531	0.0065612	0.00254864	0.00574666	0.00432846	0.00120189	0.00371749	0.00235432	0.000520692	0.00326573	0.00201767	0.006432	0.00299895	0.00443139	0.00549704	0.00243127	0.00454173
rep 2	0.00284783	0.00119452	0.0019777	0.00379456	0.00218309	0.00117643	0.00014017	0.00531015	0.00461461	0.0012052	0.00672773	0.000409349	0.00507188	0.00283079	0.00351969	0.000959743	0.00106643	0.0033743	0.00509876	0.001826	0.00279258	0.00330103	0.0060973	0.00277609	0.00401007	0.00177075	0.00480463	0.00278006	0.00678549	0.00607675	4.41055e-05	0.0015749
rep 3	0.00167108	0.00151378	0.000369908	0.00138421	0.00677179	0.00647996	0.0005044	0.00040571	0.00673651	0.00472063	0.00276654	0.00582349	0.00508692	0.00617384	0.00114948	0.00277125	0.00420956	0.000333645	0.00334492	0.00107021	0.00180052	0.00471931	0.00539234	0.000454498	0.00360521	0.00490597	0.00392177	0.00562393	0.00155252	0.00665117	0.00514629	0.00158121
Q10+ Q14
	A1	B1	C1	D1	E1	F1	G1	H1	A2	B2	C2	D2	E2	F2	G2	H2	A3	B3	C3	D3	E3	F3	G3	H3	A4	B4	C4	D4	E4	F4	G4	H4
	Water	Pyruvic Acid Methyl Ester	Tween 40	Tween 80	α-Cyclodextrin	Glycogen	D-Cellobiose	α-D-Lactose	β-Methyl-D-Glucoside	D-Xylose	i-Erythritol	D-Mannitol	N-Acetyl-Glucosamine	D-Glucosamic Acid	Glucose-1-phosphate	D,L-α-Glycerol phosphate	D-Galactonic Acid γ-Lactone	D-Galacturonic Acid	2-Hydroxy Benzoic Acid	4-Hydroxy Benzoic Acid	γ-Amino Butyric Acid	Itaconic Acid	α-Keto Butyric Acid	D-Malic Acid	L-Arginine	L-Asparagine	L-Phenylalanine	L-Serine	L-Threonine	Glycyl-L-Glutamic Acid	Phenylethylamine	Putrescine
rep 1	0.000382404	0.00549203	0.00499295	0.000726647	0.00488162	0.00160471	0.00100672	0.00606538	0.00469197	6.60093e-05	0.000387113	0.000236094	0.00449024	0.00436308	0.00134971	0.00318576	0.00208419	0.00545346	0.00248348	0.00699583	0.00450746	0.000955781	0.00627717	0.00373635	0.000705051	0.00510573	0.00561969	0.000244124	0.00684497	0.00677229	0.00215684	0.0067469
rep 2	0.000503329	0.00441092	0.00584996	0.00236874	0.00290315	0.0036055	0.0025431	0.00542214	0.00616308	0.00336638	0.00166425	0.00640545	0.000835833	0.00114149	0.00548763	0.00146213	0.00527973	0.00109646	0.0024779	0.00432065	0.00368221	0.00435332	0.00135365	0.00216151	0.00571624	5.75086e-05	0.0059982	0.002004	0.00157551	0.00690168	0.000124361	0.0067994
rep 3	0.00687498	0.00316721	0.00597634	0.00516458	0.00340488	0.0046814	0.00284626	0.0040943	0.000725198	0.00344605	0.00207127	0.00583838	0.0025915	0.00293241	0.00338217	0.00532577	0.000693293	0.00272711	0.00102934	0.0021999	0.00688345	0.00226341	0.00295291	0.00260897	0.00559182	0.00325266	0.00492794	0.00344797	0.00271823	0.00584679	0.00239966	0.00538436
Q10+ Q15
	A1	B1	C1	D1	E1	F1	G1	H1	A2	B2	C2	D2	E2	F2	G2	H2	A3	B3	C3	D3	E3	F3	G3	H3	A4	B4	C4	D4	E4	F4	G4	H4
	Water	Pyruvic Acid Methyl Ester	Tween 40	Tween 80	α-Cyclodextrin	Glycogen	D-Cellobiose	α-D-Lactose	β-Methyl-D-Glucoside	D-Xylose	i-Erythritol	D-Mannitol	N-Acetyl-Glucosamine	D-Glucosamic Acid	Glucose-1-phosphate	D,L-α-Glycerol phosphate	D-Galactonic Acid γ-Lactone	D-Galacturonic Acid	2-Hydroxy Benzoic Acid	4-Hydroxy Benzoic Acid	γ-Amino Butyric Acid	Itaconic Acid	α-Keto Butyric Acid	D-Malic Acid	L-Arginine	L-Asparagine	L-Phenylalanine	L-Serine	L-Threonine	Glycyl-L-Glutamic Acid	Phenylethylamine	Putrescine
rep 1	0.00376374	0.00189381	0.00237519	0.00383222	0.00230683	0.00606527	0.00568279	0.00197997	0.00639797	0.000707409	0.00476551	0.00450968	0.00697632	0.00496002	0.00523261	0.00567279	0.00129708	0.000825397	0.00221864	0.00417384	0.00164374	0.0053228	0.00108438	0.000657416	0.00197553	0.00693866	0.00582098	0.00225356	0.0042887	0.00102959	0.000873195	0.00575421
rep 2	0.000664737	0.00690238	0.0015062	0.0062378	0.00075725	0.0025064	0.00682308	0.002992	0.00147341	0.000959472	0.00348564	0.0043838	0.00340923	0.00471333	0.00305291	0.00529121	0.00683969	0.00633717	0.00193235	0.00212033	0.000696121	0.00366676	0.00324812	0.0046367	0.00207412	0.00403411	0.00134416	0.00271743	0.00112816	0.00244861	0.00115709	0.00311169
rep 3	0.00508188	0.00276814	0.00665435	0.00112333	0.00198095	0.00168371	0.00409456	0.00439002	0.00549981	0.00314862	0.00225208	0.00603786	0.00408711	0.000407343	0.00189545	3.25744e-06	0.000737924	0.00494551	0.00334919	0.00667171	0.00512195	0.00165634	0.00161068	0.0015207	0.00167716	0.000577519	0.000195948	0.00394551	0.00115865	0.00623055	0.00483845	0.00493411
Q10+ Q16
	A1	B1	C1	D1	E1	F1	G1	H1	A2	B2	C2	D2	E2	F2	G2	H2	A3	B3	C3	D3	E3	F3	G3	H3	A4	B4	C4	D4	E4	F4	G4	H4
	Water	Pyruvic Acid Methyl Ester	Tween 40	Tween 80	α-Cyclodextrin	Glycogen	D-Cellobiose	α-D-Lactose	β-Methyl-D-Glucoside	D-Xylose	i-Erythritol	D-Mannitol	N-Acetyl-Glucosamine	D-Glucosamic Acid	Glucose-1-phosphate	D,L-α-Glycerol phosphate	D-Galactonic Acid γ-Lactone	D-Galacturonic Acid	2-Hydroxy Benzoic Acid	4-Hydroxy Benzoic Acid	γ-Amino Butyric Acid	Itaconic Acid	α-Keto Butyric Acid	D-Malic Acid	L-Arginine	L-Asparagine	L-Phenylalanine	L-Serine	L-Threonine	Glycyl-L-Glutamic Acid	Phenylethylamine	Putrescine
rep 1	0.00150617	0.0032185	0.00255818	0.00318333	0.00692355	0.00560664	0.00398568	0.00455183	0.00569754	0.0049111	0.0012461	0.00539143	0.00212021	0.000641513	0.00621639	0.00457637	0.00215435	0.000608581	0.00375238	0.00043855	0.00657397	0.00582475	0.003708	0.00276678	0.0048142	0.00695061	0.00352764	0.00570557	0.00481325	0.00193799	0.00410871	0.00568613
rep 2	0.00652877	0.00177169	0.00661525	0.002108	0.00312926	0.00527177	0.00466015	0.00382916	0.000810458	0.000346769	0.00238925	0.0025527	0.00571535	0.00674907	0.00370925	0.00619593	0.00089394	0.00480427	0.003253	0.00218479	0.000276494	0.000570266	0.0035689	0.0038732	0.00474757	0.00550849	0.000577718	0.00026159	0.00517322	0.00598055	0.000113123	0.00634234
rep 3	0.00300264	0.00247524	0.00602075	0.00363163	0.00244104	0.00561567	0.00033397	0.00411223	0.00584081	0.00256509	0.00276962	0.00475309	0.00580476	0.00269622	0.00650545	0.00296425	0.00680007	0.0020097	0.0051513	0.00632263	0.00374879	0.00229318	0.005385	0.0066471	0.000493423	0.00055981	0.0012022	0.000178687	0.00192182	0.00143457	0.00140756	0.00496327
Q11+ Q12
	A1	B1	C1	D1	E1	F1	G1	H1	A2	B2	C2	D2	E2	F2	G2	H2	A3	B3	C3	D3	E3	F3	G3	H3	A4	B4	C4	D4	E4	F4	G4	H4
	Water	Pyruvic Acid Methyl Ester	Tween 40	Tween 80	α-Cyclodextrin	Glycogen	D-Cellobiose	α-D-Lactose	β-Methyl-D-Glucoside	D-Xylose	i-Erythritol	D-Mannitol	N-Acetyl-Glucosamine	D-Glucosamic Acid	Glucose-1-phosphate	D,L-α-Glycerol phosphate	D-Galactonic Acid γ-Lactone	D-Galacturonic Acid	2-Hydroxy Benzoic Acid	4-Hydroxy Benzoic Acid	γ-Amino Butyric Acid	Itaconic Acid	α-Keto Butyric Acid	D-Malic Acid	L-Arginine	L-Asparagine	L-Phenylalanine	L-Serine	L-Threonine	Glycyl-L-Glutamic Acid	Phenylethylamine	Putrescine
rep 1	0.00478107	0.00181161	0.00153596	0.00183957	0.00206506	0.00237689	0.00673695	0.00694222	0.00457399	0.00573627	0.00342599	0.00678049	0.000882579	0.00513767	0.00515434	0.00500593	0.0064119	0.000108344	0.00560804	0.00341947	0.00412931	2.87486e-05	0.00428906	0.00353108	0.00569179	0.00458081	0.00285341	0.00334475	0.00393173	0.00540337	0.000839502	0.00305233
rep 2	0.00473123	0.00568204	0.000725981	0.00524155	0.00482105	0.00324083	0.00385181	0.00664178	0.00565249	0.00322958	0.00196396	0.00467348	0.0021789	0.00504588	0.00183929	0.00084127	0.000896451	0.00142392	0.00253026	0.000345909	0.00423911	0.00466554	0.00628853	0.000526016	0.00175545	0.000131378	0.00181471	0.00486574	0.00693724	0.00400452	6.42596e-05	0.00622315
rep 3	0.00232083	0.00198193	0.00329477	0.00254283	0.00520243	0.00492669	0.00165364	0.00297116	0.00285089	0.00640691	0.00256092	0.00618894	0.000531	0.00460055	0.000910312	0.000296525	0.00444757	0.00653588	0.000848904	0.00542708	0.00315818	0.00202547	0.00228363	0.0045321	0.00566028	0.00379772	0.000328956	0.000974425	0.000374759	0.000680676	0.00508479	0.00328033
Q11+ Q13
	A1	B1	C1	D1	E1	F1	G1	H1	A2	B2	C2	D2	E2	F2	G2	H2	A3	B3	C3	D3	E3	F3	G3	H3	A4	B4	C4	D4	E4	F4	G4	H4
	Water	Pyruvic Acid Methyl Ester	Tween 40	Tween 80	α-Cyclodextrin	Glycogen	D-Cellobiose	α-D-Lactose	β-Methyl-D-Glucoside	D-Xylose	i-Erythritol	D-Mannitol	N-Acetyl-Glucosamine	D-Glucosamic Acid	Glucose-1-phosphate	D,L-α-Glycerol phosphate	D-Galactonic Acid γ-Lactone	D-Galacturonic Acid	2-Hydroxy Benzoic Acid	4-Hydroxy Benzoic Acid	γ-Amino Butyric Acid	Itaconic Acid	α-Keto Butyric Acid	D-Malic Acid	L-Arginine	L-Asparagine	L-Phenylalanine	L-Serine	L-Threonine	Glycyl-L-Glutamic Acid	Phenylethylamine	Putrescine
rep 1	0.00432548	9.12872e-05	0.00181599	0.00646589	0.00606592	0.00488563	0.00368182	0.0029068	0.00189571	0.00485239	0.00156017	0.00379819	0.00403372	0.00479141	0.00611206	0.00212837	0.00110107	0.006242	0.00395958	0.00596655	0.0021969	0.00243611	0.00608794	0.00392196	0.00079978	0.00442295	0.00529655	0.00408494	0.00671626	0.00388277	0.000165821	0.00109112
rep 2	0.00355378	0.000751063	0.00468722	0.00467827	0.00413836	0.000960705	0.00683123	0.00669606	0.00383623	0.00644746	0.00382566	0.0035792	0.00371987	0.00549452	0.00343157	0.000307766	0.000984523	0.00472754	0.00568025	0.00533925	0.00268756	0.00620804	0.00272419	0.0026051	0.00118838	0.00104016	0.00531417	0.00632354	0.00223687	0.00142867	0.00292288	0.00673831
rep 3	0.0053339	0.00521739	0.000140479	0.00574332	0.0056587	0.00539436	0.000650481	0.00451799	0.00369176	0.00659819	0.00266633	0.000500023	0.000293436	0.00417454	0.00113266	0.000428838	0.00602693	0.00294548	0.000356161	2.72744e-05	0.0025462	0.00670369	0.00283792	0.00286962	0.00471488	0.00208406	0.00558532	0.00036539	0.00599618	0.00111082	0.0023927	0.00298134
Q11+ Q14
	A1	B1	C1	D1	E1	F1	G1	H1	A2	B2	C2	D2	E2	F2	G2	H2	A3	B3	C3	D3	E3	F3	G3	H3	A4	B4	C4	D4	E4	F4	G4	H4
	Water	Pyruvic Acid Methyl Ester	Tween 40	Tween 80	α-Cyclodextrin	Glycogen	D-Cellobiose	α-D-Lactose	β-Methyl-D-Glucoside	D-Xylose	i-Erythritol	D-Mannitol	N-Acetyl-Glucosamine	D-Glucosamic Acid	Glucose-1-phosphate	D,L-α-Glycerol phosphate	D-Galactonic Acid γ-Lactone	D-Galacturonic Acid	2-Hydroxy Benzoic Acid	4-Hydroxy Benzoic Acid	γ-Amino Butyric Acid	Itaconic Acid	α-Keto Butyric Acid	D-Malic Acid	L-Arginine	L-Asparagine	L-Phenylalanine	L-Serine	L-Threonine	Glycyl-L-Glutamic Acid	Phenylethylamine	Putrescine
rep 1	0.00355711	0.00573891	0.00631527	0.0044948	0.000459397	0.00322852	0.00313299	0.0016972	0.0031472	0.00188586	0.0053013	0.00274049	0.00308373	0.00554917	0.000912017	0.000531026	0.00436283	0.00197995	0.000965009	0.00496706	0.00323469	0.00409896	0.00435208	0.00273907	0.000979846	0.00450255	0.00107278	0.000761769	0.00238654	0.00276331	0.00383596	9.17575e-05
rep 2	0.00635562	0.00663683	0.00133919	0.00191536	0.00129598	0.00567866	0.00104471	0.0060725	0.0039861	4.89892e-05	0.0030323	0.00415707	0.00354898	0.00222994	0.00391682	0.00694831	0.00383796	0.00246132	0.000610535	0.00112129	0.000134337	0.00407013	0.0029882	0.00496199	0.000817793	0.00293332	0.00156646	0.00597401	0.0054158	0.00318842	0.00313411	0.00578701
rep 3	0.0053342	0.00320514	0.00400504	0.00593417	0.00391766	0.00188162	0.00583306	0.00624327	0.00334859	0.00498185	0.00280118	0.00334521	0.00449024	0.00388624	0.00503711	0.00377588	0.00547378	0.00643894	0.00395826	0.00541584	0.00327902	0.00161862	0.00319821	0.0038872	0.000322186	0.00438977	0.00580737	0.0020678	0.00195457	0.00380263	0.00364885	0.00193508
Q11+ Q15
	A1	B1	C1	D1	E1	F1	G1	H1	A2	B2	C2	D2	E2	F2	G2	H2	A3	B3	C3	D3	E3	F3	G3	H3	A4	B4	C4	D4	E4	F4	G4	H4
	Water	Pyruvic Acid Methyl Ester	Tween 40	Tween 80	α-Cyclodextrin	Glycogen	D-Cellobiose	α-D-Lactose	β-Methyl-D-Glucoside	D-Xylose	i-Erythritol	D-Mannitol	N-Acetyl-Glucosamine	D-Glucosamic Acid	Glucose-1-phosphate	D,L-α-Glycerol phosphate	D-Galactonic Acid γ-Lactone	D-Galacturonic Acid	2-Hydroxy Benzoic Acid	4-Hydroxy Benzoic Acid	γ-Amino Butyric Acid	Itaconic Acid	α-Keto Butyric Acid	D-Malic Acid	L-Arginine	L-Asparagine	L-Phenylalanine	L-Serine	L-Threonine	Glycyl-L-Glutamic Acid	Phenylethylamine	Putrescine
rep 1	0.00461439	0.00681915	0.00274632	0.000807362	0.00606658	0.00295267	0.000824393	0.00582253	0.00170405	0.00393374	0.00120356	0.000905914	0.00370584	0.00656439	0.00395356	0.00283755	0.00201786	0.00551887	0.00223749	0.00517124	0.00419047	0.0018514	0.00378179	0.000508423	0.00501047	0.0059424	0.00289489	0.00529969	0.00656343	0.00397998	0.00573778	0.00667631
rep 2	0.00509274	0.00614629	0.00531535	0.00694719	0.00665507	0.00141529	0.00492086	0.00152029	0.0012113	0.00560333	0.00190323	0.00437187	0.00462373	0.00134964	0.00397424	0.00283938	0.00214418	0.00448104	0.000809077	0.00202083	0.000506006	0.00503028	0.00504916	0.00437968	0.00258935	0.00440249	0.000205356	0.00139938	0.00578432	0.00219463	0.00526711	0.00439883
rep 3	0.000544051	0.00189986	0.00564799	0.00560642	0.00335681	0.000968731	0.00266996	0.00229767	0.00499205	0.000209579	0.00336089	0.00509434	0.0027386	0.000406215	0.00201607	0.000972366	0.00385646	0.00293905	0.00564374	0.00151934	0.00209386	0.0065177	0.00372178	0.0064026	0.000951058	0.00248804	0.00055304	0.00520967	0.00171016	0.00397837	0.00181752	0.00419381
Q11+ Q16
	A1	B1	C1	D1	E1	F1	G1	H1	A2	B2	C2	D2	E2	F2	G2	H2	A3	B3	C3	D3	E3	F3	G3	H3	A4	B4	C4	D4	E4	F4	G4	H4
	Water	Pyruvic Acid Methyl Ester	Tween 40	Tween 80	α-Cyclodextrin	Glycogen	D-Cellobiose	α-D-Lactose	β-Methyl-D-Glucoside	D-Xylose	i-Erythritol	D-Mannitol	N-Acetyl-Glucosamine	D-Glucosamic Acid	Glucose-1-phosphate	D,L-α-Glycerol phosphate	D-Galactonic Acid γ-Lactone	D-Galacturonic Acid	2-Hydroxy Benzoic Acid	4-Hydroxy Benzoic Acid	γ-Amino Butyric Acid	Itaconic Acid	α-Keto Butyric Acid	D-Malic Acid	L-Arginine	L-Asparagine	L-Phenylalanine	L-Serine	L-Threonine	Glycyl-L-Glutamic Acid	Phenylethylamine	Putrescine
rep 1	0.00524725	0.000830832	0.00504035	0.0048504	0.00601014	0.00178971	0.00667978	0.000774752	0.00643268	0.000507284	0.00278072	0.00415991	0.00621169	0.00355513	0.000282665	0.00492628	0.00370136	0.00483693	0.00065801	0.000867004	0.00342364	0.000552798	0.00345531	0.00657315	0.00260385	0.0020087	0.00444427	0.00388555	0.00502664	0.00569568	0.00158245	0.00217818
rep 2	0.000460658	0.00104589	1.73517e-05	0.00314588	0.00340694	0.00267525	0.0060116	0.000549451	0.00598059	0.00680702	0.00147366	0.00536317	0.00692096	0.00561528	0.00371655	0.00225221	0.00357288	0.0028736	0.00475316	0.000182684	0.000453258	0.00138547	3.24671e-05	0.00437434	0.00146999	0.0028127	0.00606332	0.0013662	0.00110364	0.0066248	0.00194292	0.00308169
rep 3	0.0026309	0.00453989	0.00559788	0.00616864	0.00549744	0.00241971	0.00227642	0.00560942	0.00145156	0.00641414	0.000944975	0.000768611	0.00379532	0.00365435	0.00412094	0.00195499	0.00321469	0.00151663	0.00271249	0.00677986	0.00291583	0.000781816	0.00174779	0.00399499	0.00169052	0.00383599	0.0055193	0.00269639	0.00699218	0.00620182	0.000301821	0.000294896
Q12+ Q13
	A1	B1	C1	D1	E1	F1	G1	H1	A2	B2	C2	D2	E2	F2	G2	H2	A3	B3	C3	D3	E3	F3	G3	H3	A4	B4	C4	D4	E4	F4	G4	H4
	Water	Pyruvic Acid Methyl Ester	Tween 40	Tween 80	α-Cyclodextrin	Glycogen	D-Cellobiose	α-D-Lactose	β-Methyl-D-Glucoside	D-Xylose	i-Erythritol	D-Mannitol	N-Acetyl-Glucosamine	D-Glucosamic Acid	Glucose-1-phosphate	D,L-α-Glycerol phosphate	D-Galactonic Acid γ-Lactone	D-Galacturonic Acid	2-Hydroxy Benzoic Acid	4-Hydroxy Benzoic Acid	γ-Amino Butyric Acid	Itaconic Acid	α-Keto Butyric Acid	D-Malic Acid	L-Arginine	L-Asparagine	L-Phenylalanine	L-Serine	L-Threonine	Glycyl-L-Glutamic Acid	Phenylethylamine	Putrescine
rep 1	0.00548471	0.000225869	0.000468832	0.00261411	0.00654348	0.00525283	0.00600465	0.00344979	0.00340515	0.000264139	0.0058547	0.00542745	0.00398102	0.00321411	0.00109586	0.0043144	0.00692486	0.000331438	0.000947402	0.00390743	0.00154562	0.000989555	0.000618321	0.00313196	0.00349373	0.00112671	0.00459115	0.00108666	0.00614573	0.00143635	0.00625392	0.000389737
rep 2	0.00393582	0.00328368	0.00586563	0.00692593	0.00327102	0.00472705	0.00210434	3.77742e-05	0.0026478	0.00564147	0.00180354	0.00171113	0.00379645	0.000966211	0.00526461	0.00155284	0.00363046	0.00196418	0.000951967	0.00091265	0.00549079	0.00290881	0.00281125	0.00595674	0.000519987	0.00528349	0.00534442	0.00148877	0.00453509	0.00315873	0.00313991	0.00187142
rep 3	0.00376931	0.00365278	0.00148397	0.00266003	0.00101425	0.00436063	0.00111772	0.0041902	0.00672743	0.00202263	0.00187579	0.00251735	0.00225146	0.00175822	0.00101161	0.0042602	0.00369467	0.00012164	0.00372282	0.00211863	0.00665739	0.00324907	0.00104426	0.00694511	0.00306012	0.00467845	0.00331882	0.000310798	0.00131739	0.00115856	0.00360104	0.00133833
Q12+ Q14
	A1	B1	C1	D1	E1	F1	G1	H1	A2	B2	C2	D2	E2	F2	G2	H2	A3	B3	C3	D3	E3	F3	G3	H3	A4	B4	C4	D4	E4	F4	G4	H4
	Water	Pyruvic Acid Methyl Ester	Tween 40	Tween 80	α-Cyclodextrin	Glycogen	D-Cellobiose	α-D-Lactose	β-Methyl-D-Glucoside	D-Xylose	i-Erythritol	D-Mannitol	N-Acetyl-Glucosamine	D-Glucosamic Acid	Glucose-1-phosphate	D,L-α-Glycerol phosphate	D-Galactonic Acid γ-Lactone	D-Galacturonic Acid	2-Hydroxy Benzoic Acid	4-Hydroxy Benzoic Acid	γ-Amino Butyric Acid	Itaconic Acid	α-Keto Butyric Acid	D-Malic Acid	L-Arginine	L-Asparagine	L-Phenylalanine	L-Serine	L-Threonine	Glycyl-L-Glutamic Acid	Phenylethylamine	Putrescine
rep 1	0.00527373	0.00291443	0.00304381	0.00665623	0.0011895	0.00365327	0.00475096	0.00440889	0.00169671	0.00510427	0.00122343	0.0011392	7.19685e-05	0.00276155	0.00220723	0.0024739	0.00229217	0.00401933	0.00304702	0.00645054	0.00226429	0.00676051	0.00107638	0.002973	2.47485e-05	0.00404345	0.00533721	0.000894426	0.00188778	0.000342899	0.00210876	0.00674638
rep 2	0.00698197	0.00412999	0.00643321	0.00463918	0.00577683	0.00107316	0.000661609	0.00476699	0.00306642	0.0015605	0.00634688	0.00548829	0.00653563	0.00487787	0.000188129	0.00502925	0.00698382	0.000724446	0.00570859	0.00535229	0.00089454	0.0050945	0.00217338	0.00119441	0.00137703	0.00515554	0.00139827	0.00470799	0.00639336	0.000758656	0.00519707	0.00142526
rep 3	0.000780338	0.00428683	0.000347379	0.000809661	0.00423664	0.00325198	0.00672065	0.00613585	0.00175516	0.00665849	0.00335264	0.00595911	0.002802	0.00449488	0.00291062	0.00586266	0.00476334	0.00671913	0.00413275	0.00432573	0.00466057	0.00277978	0.00365565	0.00504439	0.00404078	0.00521385	0.000676342	0.00585488	0.00537319	0.00693301	0.000472638	0.00196744
Q12+ Q15
	A1	B1	C1	D1	E1	F1	G1	H1	A2	B2	C2	D2	E2	F2	G2	H2	A3	B3	C3	D3	E3	F3	G3	H3	A4	B4	C4	D4	E4	F4	G4	H4
	Water	Pyruvic Acid Methyl Ester	Tween 40	Tween 80	α-Cyclodextrin	Glycogen	D-Cellobiose	α-D-Lactose	β-Methyl-D-Glucoside	D-Xylose	i-Erythritol	D-Mannitol	N-Acetyl-Glucosamine	D-Glucosamic Acid	Glucose-1-phosphate	D,L-α-Glycerol phosphate	D-Galactonic Acid γ-Lactone	D-Galacturonic Acid	2-Hydroxy Benzoic Acid	4-Hydroxy Benzoic Acid	γ-Amino Butyric Acid	Itaconic Acid	α-Keto Butyric Acid	D-Malic Acid	L-Arginine	L-Asparagine	L-Phenylalanine	L-Serine	L-Threonine	Glycyl-L-Glutamic Acid	Phenylethylamine	Putrescine
rep 1	0.00146994	0.00607473	0.00330154	0.00443911	0.00680129	0.00130427	0.0050163	0.0048009	0.00345905	0.000172001	0.0056777	0.00494945	0.000870945	0.00298584	0.000197275	0.00413958	0.00365227	0.00595019	0.00673672	0.00228213	0.00441203	0.00574546	0.00591838	0.00282291	0.00153882	0.00366753	0.00360787	0.00675628	0.00492707	0.000352652	0.00522491	0.000898437
rep 2	0.00534175	0.00304824	0.00492606	0.00487518	0.0041384	0.00227768	0.00184822	0.00574115	0.000171638	0.00651906	0.00126616	0.00112755	0.00697561	0.00589688	0.0052214	0.00501704	0.0049804	0.00115185	0.00248477	0.00258344	0.000317353	0.000281399	0.00470108	0.00551827	0.00588621	0.00265152	0.00034932	0.00211552	0.00693051	0.00554311	0.00120437	0.000128212
rep 3	0.00651575	0.000966315	0.00106788	0.00320576	0.00521714	0.0067314	0.00468802	0.00122143	0.00463464	0.00104805	0.000694902	0.00576298	0.00305725	0.00462644	0.00651248	0.00419054	0.0018896	0.00473513	0.00196104	0.00162778	0.00107105	6.10219e-05	0.00595682	0.000564472	0.00152763	0.00393481	0.00271215	0.00281626	0.00314206	0.00326052	0.00546751	0.00495121
Q12+ Q16
	A1	B1	C1	D1	E1	F1	G1	H1	A2	B2	C2	D2	E2	F2	G2	H2	A3	B3	C3	D3	E3	F3	G3	H3	A4	B4	C4	D4	E4	F4	G4	H4
	Water	Pyruvic Acid Methyl Ester	Tween 40	Tween 80	α-Cyclodextrin	Glycogen	D-Cellobiose	α-D-Lactose	β-Methyl-D-Glucoside	D-Xylose	i-Erythritol	D-Mannitol	N-Acetyl-Glucosamine	D-Glucosamic Acid	Glucose-1-phosphate	D,L-α-Glycerol phosphate	D-Galactonic Acid γ-Lactone	D-Galacturonic Acid	2-Hydroxy Benzoic Acid	4-Hydroxy Benzoic Acid	γ-Amino Butyric Acid	Itaconic Acid	α-Keto Butyric Acid	D-Malic Acid	L-Arginine	L-Asparagine	L-Phenylalanine	L-Serine	L-Threonine	Glycyl-L-Glutamic Acid	Phenylethylamine	Putrescine
rep 1	0.00394568	0.00186206	0.00330414	0.00642978	0.00432502	0.0010721	0.00251875	0.00138969	0.00197966	0.00442751	0.00453742	0.00607707	0.00238314	0.00181049	0.00627651	0.00295268	0.0027444	0.0058153	0.00227529	0.00297065	0.000408737	0.00170817	0.00259744	0.00619053	0.0047091	0.000359489	0.00326296	0.00546722	0.00687362	0.00218305	0.003523	0.00166741
rep 2	0.00113526	0.00694635	0.00659685	0.00209934	0.00481628	0.00154873	0.0036932	0.00204141	0.000759513	0.00015461	0.00171825	0.00202617	0.00603528	0.000213828	0.00119189	0.00613477	0.00373411	0.00125887	0.000157199	0.00699492	0.00323187	0.00632126	0.00377019	0.00433351	0.000722394	0.00230084	0.0067695	0.00690926	0.00088219	0.00671578	0.000773454	0.00600109
rep 3	0.000653927	0.00598427	0.00182034	0.00336032	0.00476207	0.00659994	0.00429874	0.00334099	0.00447948	0.00129052	0.00457875	0.00533593	0.000139641	0.0031731	0.00381483	0.00625962	0.0039483	0.0055675	0.000527669	0.00230028	0.00114071	0.00306366	0.0015934	0.00118349	0.00213876	0.00601196	0.00678472	0.00165367	0.00627071	0.000351163	0.00631056	0.00434749
Q13+ Q14
	A1	B1	C1	D1	E1	F1	G1	H1	A2	B2	C2	D2	E2	F2	G2	H2	A3	B3	C3	D3	E3	F3	G3	H3	A4	B4	C4	D4	E4	F4	G4	H4
	Water	Pyruvic Acid Methyl Ester	Tween 40	Tween 80	α-Cyclodextrin	Glycogen	D-Cellobiose	α-D-Lactose	β-Methyl-D-Glucoside	D-Xylose	i-Erythritol	D-Mannitol	N-Acetyl-Glucosamine	D-Glucosamic Acid	Glucose-1-phosphate	D,L-α-Glycerol phosphate	D-Galactonic Acid γ-Lactone	D-Galacturonic Acid	2-Hydroxy Benzoic Acid	4-Hydroxy Benzoic Acid	γ-Amino Butyric Acid	Itaconic Acid	α-Keto Butyric Acid	D-Malic Acid	L-Arginine	L-Asparagine	L-Phenylalanine	L-Serine	L-Threonine	Glycyl-L-Glutamic Acid	Phenylethylamine	Putrescine
rep 1	0.0064396	0.00631193	0.00539516	0.00465467	0.00462574	0.00319533	0.000603071	0.00520297	0.00206244	0.00369185	0.00444492	0.00350314	0.00635625	0.00134644	0.00576105	0.000683845	0.00455457	0.00110676	0.00542055	0.00646851	0.00272849	0.00330363	0.00329775	0.00673334	0.000992363	0.00188733	0.00125194	0.000643496	0.00669885	0.0016275	0.00372635	0.00100243
rep 2	0.00597472	0.000941782	0.00277482	0.00347867	0.0031961	0.00219856	0.00276777	0.00339263	0.00466205	0.0016629	0.00673901	0.00547557	0.00136506	0.00606796	0.00318106	0.00395438	0.00513329	0.0050614	0.0026412	0.00608893	0.00413503	0.00311491	0.000804307	0.00652614	0.00220318	0.00438988	0.000542885	0.00631087	0.00108779	0.0030375	0.000217636	0.00574017
rep 3	0.00467403	0.00316655	0.00370535	0.00567968	0.00363647	0.00330812	0.000162476	0.00373158	0.00324721	0.00444015	0.00664807	0.00107611	0.00288988	0.00583381	0.000542635	0.00269128	0.00455198	0.00370648	0.00599279	0.00510831	0.00579052	7.23878e-05	0.00253072	0.00382192	0.00550043	0.00231074	0.00384605	0.00531652	0.00394167	0.00216391	0.00532986	0.0055771
Q13+ Q15
	A1	B1	C1	D1	E1	F1	G1	H1	A2	B2	C2	D2	E2	F2	G2	H2	A3	B3	C3	D3	E3	F3	G3	H3	A4	B4	C4	D4	E4	F4	G4	H4
	Water	Pyruvic Acid Methyl Ester	Tween 40	Tween 80	α-Cyclodextrin	Glycogen	D-Cellobiose	α-D-Lactose	β-Methyl-D-Glucoside	D-Xylose	i-Erythritol	D-Mannitol	N-Acetyl-Glucosamine	D-Glucosamic Acid	Glucose-1-phosphate	D,L-α-Glycerol phosphate	D-Galactonic Acid γ-Lactone	D-Galacturonic Acid	2-Hydroxy Benzoic Acid	4-Hydroxy Benzoic Acid	γ-Amino Butyric Acid	Itaconic Acid	α-Keto Butyric Acid	D-Malic Acid	L-Arginine	L-Asparagine	L-Phenylalanine	L-Serine	L-Threonine	Glycyl-L-Glutamic Acid	Phenylethylamine	Putrescine
rep 1	0.0043914	0.000878721	0.00120799	0.00221296	0.00195812	0.00622741	0.00269944	0.00292174	0.000727699	0.00110598	0.0041054	0.000314588	0.00661465	7.9289e-05	0.00479048	0.0059782	0.00134395	0.00446924	0.00349893	0.00468698	0.000161502	0.0016898	0.00290634	0.00231342	0.00589477	0.00130291	0.00655451	0.00522394	0.00124119	0.00425088	0.00379513	0.00311106
rep 2	0.00335564	0.00465156	0.00637212	0.00173973	0.0068	0.00253904	0.00318633	0.00289438	0.00544082	0.00358418	0.00107035	0.00326867	0.00559816	0.00496446	0.000889451	0.00246226	0.00572725	0.00519134	0.00215108	0.000310011	0.00699756	0.000294511	0.00021829	0.00649495	0.00207854	0.00235559	0.00488806	0.000687861	0.0018252	0.0046002	0.00115957	0.00651038
rep 3	0.00158697	0.000778879	0.00534251	0.00627966	0.00407528	0.00161483	0.00559216	0.00196184	0.00434251	0.00281603	0.00356909	0.00430604	0.000506059	0.00191084	0.000996716	0.00510517	0.00261713	0.00379889	0.00158709	0.00448497	0.00561599	0.00513215	0.000521086	0.00151749	0.00620181	0.00518183	0.00116103	0.00322701	0.00616396	0.00124779	0.000200018	0.00658173
Q13+ Q16
	A1	B1	C1	D1	E1	F1	G1	H1	A2	B2	C2	D2	E2	F2	G2	H2	A3	B3	C3	D3	E3	F3	G3	H3	A4	B4	C4	D4	E4	F4	G4	H4
	Water	Pyruvic Acid Methyl Ester	Tween 40	Tween 80	α-Cyclodextrin	Glycogen	D-Cellobiose	α-D-Lactose	β-Methyl-D-Glucoside	D-Xylose	i-Erythritol	D-Mannitol	N-Acetyl-Glucosamine	D-Glucosamic Acid	Glucose-1-phosphate	D,L-α-Glycerol phosphate	D-Galactonic Acid γ-Lactone	D-Galacturonic Acid	2-Hydroxy Benzoic Acid	4-Hydroxy Benzoic Acid	γ-Amino Butyric Acid	Itaconic Acid	α-Keto Butyric Acid	D-Malic Acid	L-Arginine	L-Asparagine	L-Phenylalanine	L-Serine	L-Threonine	Glycyl-L-Glutamic Acid	Phenylethylamine	Putrescine
rep 1	0.000450093	0.00309254	0.00349	0.00611056	0.00475022	0.00121724	0.0047062	0.00308594	0.00692068	0.0050693	0.00240431	0.00633177	0.00531108	0.00370075	0.00201946	0.00282381	0.00147146	0.00053094	0.000471446	0.00545146	0.00478352	0.0051472	0.00464412	0.00381341	0.00222973	0.0044124	0.00635156	0.0011702	0.00593306	0.000827531	0.00262548	0.00604238
rep 2	0.000852389	0.00150211	0.00154784	0.000849694	0.00218099	0.000724076	0.00469646	0.00535972	0.0040895	0.00643389	0.00208365	0.000828059	0.00127937	0.00386584	0.00288907	0.000457953	0.0046084	0.00568366	0.0046098	0.00302447	0.000654641	0.00203363	0.00497924	0.000822626	0.00697316	0.00599281	0.00396634	0.00544171	0.000103562	0.00308308	0.00196753	0.00216852
rep 3	0.00135847	0.0057173	0.00679905	0.00632869	0.00631689	0.00082911	0.00517093	0.00216075	0.00571548	0.00291971	0.000734526	0.00298526	0.00557237	0.00645133	0.00402445	0.00512636	0.00433616	0.00684284	0.00380659	0.00566658	0.000544403	0.00512813	0.000171472	0.00099044	0.00689925	0.00349555	0.0064076	0.00327863	0.000712202	0.00323071	0.00253886	0.00684301
Q14+ Q15
	A1	B1	C1	D1	E1	F1	G1	H1	A2	B2	C2	D2	E2	F2	G2	H2	A3	B3	C3	D3	E3	F3	G3	H3	A4	B4	C4	D4	E4	F4	G4	H4
	Water	Pyruvic Acid Methyl Ester	Tween 40	Tween 80	α-Cyclodextrin	Glycogen	D-Cellobiose	α-D-Lactose	β-Methyl-D-Glucoside	D-Xylose	i-Erythritol	D-Mannitol	N-Acetyl-Glucosamine	D-Glucosamic Acid	Glucose-1-phosphate	D,L-α-Glycerol phosphate	D-Galactonic Acid γ-Lactone	D-Galacturonic Acid	2-Hydroxy Benzoic Acid	4-Hydroxy Benzoic Acid	γ-Amino Butyric Acid	Itaconic Acid	α-Keto Butyric Acid	D-Malic Acid	L-Arginine	L-Asparagine	L-Phenylalanine	L-Serine	L-Threonine	Glycyl-L-Glutamic Acid	Phenylethylamine	Putrescine
rep 1	0.00690621	0.000959916	0.00144079	0.00450002	0.00543735	0.0031732	0.00347723	0.00672677	0.00099494	0.0046269	0.00659777	0.000316017	0.00588322	0.000582756	0.00565241	0.000992556	0.00583685	0.00409439	0.00265527	0.00133593	0.00609407	0.00255618	0.00407532	0.00465466	0.000206706	0.00240846	0.00438368	0.000228111	0.00667129	0.00626467	0.00120409	0.00023208
rep 2	0.00545131	0.0056977	0.00128452	0.00593036	0.00268769	0.00381106	0.00656104	0.00346159	0.00160072	0.00198229	0.00461445	0.0029712	0.00665442	0.000215789	0.000376676	0.00553947	0.000937021	0.00592089	0.00514285	0.00572042	0.00492873	0.00271903	0.000610625	0.00265447	0.00133428	0.000959153	0.00346976	0.00106162	0.00295387	0.000793767	0.00589091	0.0066381
rep 3	0.00151105	0.00603363	0.00608103	0.00284091	0.00273921	0.00194078	0.00294622	0.00462473	0.0065392	0.000469844	0.00582287	0.00505756	0.00147397	0.00503664	0.0050224	0.00302936	0.00692172	0.00304646	0.00688309	0.000417437	0.00526736	0.00263218	0.00515306	0.00587078	0.00217017	0.00476094	0.00466795	0.00231244	0.00311554	0.00444122	0.00691229	0.00563289
Q14+ Q16
	A1	B1	C1	D1	E1	F1	G1	H1	A2	B2	C2	D2	E2	F2	G2	H2	A3	B3	C3	D3	E3	F3	G3	H3	A4	B4	C4	D4	E4	F4	G4	H4
	Water	Pyruvic Acid Methyl Ester	Tween 40	Tween 80	α-Cyclodextrin	Glycogen	D-Cellobiose	α-D-Lactose	β-Methyl-D-Glucoside	D-Xylose	i-Erythritol	D-Mannitol	N-Acetyl-Glucosamine	D-Glucosamic Acid	Glucose-1-phosphate	D,L-α-Glycerol phosphate	D-Galactonic Acid γ-Lactone	D-Galacturonic Acid	2-Hydroxy Benzoic Acid	4-Hydroxy Benzoic Acid	γ-Amino Butyric Acid	Itaconic Acid	α-Keto Butyric Acid	D-Malic Acid	L-Arginine	L-Asparagine	L-Phenylalanine	L-Serine	L-Threonine	Glycyl-L-Glutamic Acid	Phenylethylamine	Putrescine
rep 1	0.00298944	0.00328749	0.000427291	0.00573778	0.00172444	0.00573887	0.00158764	0.00337899	0.00230573	0.00198745	0.000373068	0.00172202	0.0023861	0.00151392	0.000861022	0.000655799	0.00395528	0.00642909	0.00318679	0.000679126	0.00587833	0.00415861	0.00187429	0.00213479	0.0060286	0.00279821	0.00126673	0.00114591	0.00645065	0.00113187	0.00646558	0.00473694
rep 2	0.0041011	0.00395741	0.00343914	0.00465049	0.00360755	0.00283869	0.000395389	0.00143594	0.00451584	0.000566139	0.0068731	0.004742	0.00621679	0.0016722	0.00351019	0.00276443	0.00536959	0.0065989	0.00156885	0.000930663	0.00492851	0.00369319	0.0055565	0.00561997	0.00485	0.00515045	0.0049877	0.00685667	0.00296634	0.00469668	0.00586549	0.00159824
rep 3	0.00606758	0.00332719	0.00105088	0.00102629	0.00210188	0.00635295	0.00403392	0.000538353	0.000662883	0.0012729	0.00368008	0.00659272	0.00674369	0.00232958	0.00169295	0.00544757	0.00426958	0.00511257	0.00579933	0.00490246	0.000873744	0.00169776	0.00407444	0.00469098	0.00168612	0.00430239	0.000888024	0.00397574	0.00476238	0.00216992	0.000962609	0.00357777
Q15+ Q16
	A1	B1	C1	D1	E1	F1	G1	H1	A2	B2	C2	D2	E2	F2	G2	H2	A3	B3	C3	D3	E3	F3	G3	H3	A4	B4	C4	D4	E4	F4	G4	H4
	Water	Pyruvic Acid Methyl Ester	Tween 40	Tween 80	α-Cyclodextrin	Glycogen	D-Cellobiose	α-D-Lactose	β-Methyl-D-Glucoside	D-Xylose	i-Erythritol	D-Mannitol	N-Acetyl-Glucosamine	D-Glucosamic Acid	Glucose-1-phosphate	D,L-α-Glycerol phosphate	D-Galactonic Acid γ-Lactone	D-Galacturonic Acid	2-Hydroxy Benzoic Acid	4-Hydroxy Benzoic Acid	γ-Amino Butyric Acid	Itaconic Acid	α-Keto Butyric Acid	D-Malic Acid	L-Arginine	L-Asparagine	L-Phenylalanine	L-Serine	L-Threonine	Glycyl-L-Glutamic Acid	Phenylethylamine	Putrescine
rep 1	0.00446523	0.0014484	0.000737729	0.00374333	0.00674315	0.000993418	0.00246533	0.00247637	0.00291249	0.0067254	0.00122784	0.00425185	0.00179074	0.00405697	0.00435954	0.000560432	0.00557627	4.82802e-05	0.00672826	0.00353061	0.000948014	0.00696515	0.00112522	0.00089875	0.00603593	0.00631517	0.0013582	0.00353087	0.00393814	0.00373436	0.00172505	0.00256113
rep 2	0.00257192	0.0006275	0.00232527	0.00296556	0.00303275	0.000899574	0.00663368	0.00420103	0.00341557	0.00585966	0.0048461	0.00152274	0.00604026	0.00123984	0.00691839	0.0016649	0.00627446	0.00387944	0.00485426	0.00223475	0.00640834	0.00542185	0.00374964	0.000127022	0.00324676	0.00422392	0.00200275	0.00169134	0.00432816	0.00455358	0.000317154	0.00216911
rep 3	0.0014653	0.00567953	0.00209383	8.0667e-06	0.00588651	0.00389322	0.00421587	0.000546089	0.00473379	0.00184082	0.00300968	0.00156672	0.00201779	0.00521855	0.00505176	0.00175639	0.00513891	0.000279629	0.0026784	0.00678415	0.0062939	0.00240249	0.00408116	0.000986125	0.00456886	0.000968012	0.00634772	0.00302682	0.000987723	0.00273868	0.00368531	0.0025908
ALL
	A1	B1	C1	D1	E1	F1	G1	H1	A2	B2	C2	D2	E2	F2	G2	H2	A3	B3	C3	D3	E3	F3	G3	H3	A4	B4	C4	D4	E4	F4	G4	H4
	Water	Pyruvic Acid Methyl Ester	Tween 40	Tween 80	α-Cyclodextrin	Glycogen	D-Cellobiose	α-D-Lactose	β-Methyl-D-Glucoside	D-Xylose	i-Erythritol	D-Mannitol	N-Acetyl-Glucosamine	D-Glucosamic Acid	Glucose-1-phosphate	D,L-α-Glycerol phosphate	D-Galactonic Acid γ-Lactone	D-Galacturonic Acid	2-Hydroxy Benzoic Acid	4-Hydroxy Benzoic Acid	γ-Amino Butyric Acid	Itaconic Acid	α-Keto Butyric Acid	D-Malic Acid	L-Arginine	L-Asparagine	L-Phenylalanine	L-Serine	L-Threonine	Glycyl-L-Glutamic Acid	Phenylethylamine	Putrescine
rep 1	0	0.001	0.004	0.006	0.004	0.001	0.007	0.006	0.002	0.005	0.004	0.001	0.005	0.003	0.006	0	0.006	0.003	0.006	0.006	0.002	0	0.002	0.004	0.002	0.002	0.002	0.007	0.003	0.002	0.004	0
rep 2	0.003	0	0.006	0.006	0.002	0.005	0.005	0.001	0.006	0.006	0.005	0.006	0.005	0.003	0.006	0.002	0.001	0.005	0.003	0.005	0.001	0.006	0.003	0.003	0.006	0.001	0.002	0.003	0.005	0	0.003	0.005
rep 3	0.005	0.006	0.002	0.006	0.005	0.003	0.001	0.004	0.005	0.002	0.005	0.001	0.006	0.007	0.003	0.003	0.001	0.002	0	0.003	0.007	0.007	0	0.001	0.002	0.004	0.005	0.004	0.001	0.006	0	0.002

## Sheet: 4 days
Growth of cultures (4 days) was verified by quantifying their optical density at 600 nm
4 days
Q1	1	2	3	4	5	6	7	8	9	10	11	12	13	14	15	16	17	18	19	20	21	22	23	24	25	26	27	28	29	30	31	32
	A1	B1	C1	D1	E1	F1	G1	H1	A2	B2	C2	D2	E2	F2	G2	H2	A3	B3	C3	D3	E3	F3	G3	H3	A4	B4	C4	D4	E4	F4	G4	H4
	Water	Pyruvic Acid Methyl Ester	Tween 40	Tween 80	α-Cyclodextrin	Glycogen	D-Cellobiose	α-D-Lactose	β-Methyl-D-Glucoside	D-Xylose	i-Erythritol	D-Mannitol	N-Acetyl-Glucosamine	D-Glucosamic Acid	Glucose-1-phosphate	D,L-α-Glycerol phosphate	D-Galactonic Acid γ-Lactone	D-Galacturonic Acid	2-Hydroxy Benzoic Acid	4-Hydroxy Benzoic Acid	γ-Amino Butyric Acid	Itaconic Acid	α-Keto Butyric Acid	D-Malic Acid	L-Arginine	L-Asparagine	L-Phenylalanine	L-Serine	L-Threonine	Glycyl-L-Glutamic Acid	Phenylethylamine	Putrescine
rep 1	0.0138	0.342	0.0128	0.0169	0.0153	0.0628	1.0653	0.00285	0.6781	0.3667	0.00393	0.7655	0.9156	0.0356	0.6383	0.3506	0.4868	0.58	0	0.004	0.0166	0.0143	0.0021	0.0291	0.0066	0.1168	0.0114	0.368	0.0316	0.0209	0.0285	0.3503
rep 2	0.0077	0.2684	0.0079	0.0144	0.0131	0.1255	1.1564	0.00201	0.4627	0.0246	0.00244	0.9152	1.041	0.0251	0.4645	0.26	0.512	0.7292	0	0.003	0.0113	0.0105	0.0118	0.0275	0.0135	0.0529	0.0078	0.0847	0.0177	0.0188	0.0145	0.1981
rep 3	0.0063	0.2447	0.0093	0.0123	0.0155	0.1255	1.0663	0.00142	0.5777	0.0253	0.00184	0.8516	0.8343	0.0064	0.4516	0.2875	0.552	0.7036	0	0.001	0.0075	0.0084	0.0012	0.0238	0.0084	0.0488	0.0033	0.1645	0.0023	0.0068	0.0088	0.1097
Q2
	A1	B1	C1	D1	E1	F1	G1	H1	A2	B2	C2	D2	E2	F2	G2	H2	A3	B3	C3	D3	E3	F3	G3	H3	A4	B4	C4	D4	E4	F4	G4	H4
	Water	Pyruvic Acid Methyl Ester	Tween 40	Tween 80	α-Cyclodextrin	Glycogen	D-Cellobiose	α-D-Lactose	β-Methyl-D-Glucoside	D-Xylose	i-Erythritol	D-Mannitol	N-Acetyl-Glucosamine	D-Glucosamic Acid	Glucose-1-phosphate	D,L-α-Glycerol phosphate	D-Galactonic Acid γ-Lactone	D-Galacturonic Acid	2-Hydroxy Benzoic Acid	4-Hydroxy Benzoic Acid	γ-Amino Butyric Acid	Itaconic Acid	α-Keto Butyric Acid	D-Malic Acid	L-Arginine	L-Asparagine	L-Phenylalanine	L-Serine	L-Threonine	Glycyl-L-Glutamic Acid	Phenylethylamine	Putrescine
rep 1	0.0089	0.6923	0.7827	1.0342	0.00297	0.00266	1.1384	0.0097	0.8052	0.7951	0.00374	1.1144	1.2736	0.0137	0.9203	0.3558	0.9275	1.0314	0	0.2371	0.7731	0.0178	0.0194	0.0194	0.3345	0.6528	0.3904	0.9152	0.00224	0.00264	0.0062	0.7499
rep 2	0.0113	0.7157	0.7985	1.0121	0.0036	0.00249	1.2194	0.0109	0.9465	0.6553	0.00607	1.2401	1.2127	0.0183	0.8061	0.2752	1.0485	1.177	0	0.2979	0.7371	0.0203	0.023	0.0255	0.3219	0.6809	0.4728	0.9725	0.00237	0.00359	0.0077	0.6051
rep 3	0.0207	0.7825	0.9182	1.0329	0.00433	0.00275	1.0181	0.0164	0.8206	0.7367	0.00507	1.1828	1.2286	0.0171	0.7037	0.356	0.9772	0.9499	0	0.2045	1.0443	0.0146	0.0226	0.038	0.2607	0.4716	0.5278	0.9068	0.0022	0.00207	0.0034	0.5554
Q3
	A1	B1	C1	D1	E1	F1	G1	H1	A2	B2	C2	D2	E2	F2	G2	H2	A3	B3	C3	D3	E3	F3	G3	H3	A4	B4	C4	D4	E4	F4	G4	H4
	Water	Pyruvic Acid Methyl Ester	Tween 40	Tween 80	α-Cyclodextrin	Glycogen	D-Cellobiose	α-D-Lactose	β-Methyl-D-Glucoside	D-Xylose	i-Erythritol	D-Mannitol	N-Acetyl-Glucosamine	D-Glucosamic Acid	Glucose-1-phosphate	D,L-α-Glycerol phosphate	D-Galactonic Acid γ-Lactone	D-Galacturonic Acid	2-Hydroxy Benzoic Acid	4-Hydroxy Benzoic Acid	γ-Amino Butyric Acid	Itaconic Acid	α-Keto Butyric Acid	D-Malic Acid	L-Arginine	L-Asparagine	L-Phenylalanine	L-Serine	L-Threonine	Glycyl-L-Glutamic Acid	Phenylethylamine	Putrescine
rep 1	0.012	0.4583	0.5549	0.8452	0.0119	0.0101	0.0503	0.0368	0.023	0.058	0.0076	0.0714	0.0309	0.01	0.0476	0.0127	0.0446	0.0114	0	0.5209	0.4609	0.008	0.0082	0.064	0.2389	0.3604	0.2786	0.0427	0.0236	0.0079	0.005	0.4213
rep 2	0.0052	0.3104	0.4133	0.5405	0.0093	0.0088	0.059	0.0351	0.0225	0.1034	0.0061	0.083	0.0307	0.0067	0.0508	0.0115	0.042	0.0097	0	0.4637	0.5399	0.0052	0.008	0.0616	0.2298	0.3403	0.2717	0.0436	0.0216	0.0104	0.0065	0.4024
rep 3	0.0068	0.2791	0.4519	0.5229	0.0116	0.0097	0.046	0.0393	0.0167	0.0552	0.0087	0.0801	0.027	0.0081	0.0524	0.0147	0.0461	0.0129	0	0.4447	0.6299	0.0051	0.0089	0.0555	0.1782	0.2722	0.2703	0.0521	0.0161	0.01	0.0054	0.5154
Q4
	A1	B1	C1	D1	E1	F1	G1	H1	A2	B2	C2	D2	E2	F2	G2	H2	A3	B3	C3	D3	E3	F3	G3	H3	A4	B4	C4	D4	E4	F4	G4	H4
	Water	Pyruvic Acid Methyl Ester	Tween 40	Tween 80	α-Cyclodextrin	Glycogen	D-Cellobiose	α-D-Lactose	β-Methyl-D-Glucoside	D-Xylose	i-Erythritol	D-Mannitol	N-Acetyl-Glucosamine	D-Glucosamic Acid	Glucose-1-phosphate	D,L-α-Glycerol phosphate	D-Galactonic Acid γ-Lactone	D-Galacturonic Acid	2-Hydroxy Benzoic Acid	4-Hydroxy Benzoic Acid	γ-Amino Butyric Acid	Itaconic Acid	α-Keto Butyric Acid	D-Malic Acid	L-Arginine	L-Asparagine	L-Phenylalanine	L-Serine	L-Threonine	Glycyl-L-Glutamic Acid	Phenylethylamine	Putrescine
rep 1	0.0084	0.3558	0.7096	0.9411	0.00329	0.00324	0.8716	0.0021	0.5218	0.9677	0.00389	1.2638	0.5519	0.0015	0.5548	0.3017	0.6355	0.4891	0	0.1382	0.4866	0.00117	0.0058	0.00435	0.1949	0.5369	0.3052	0.7614	0.00185	0.00302	0.0066	0.4209
rep 2	0.0089	0.4733	0.9482	1.0481	0.00362	0.00286	1.1462	0.00206	0.8912	1.0218	0.00409	1.3048	0.7271	0.00124	0.5011	0.2631	0.8549	0.891	0	0.1941	0.6273	0.0012	0.0061	0.00142	0.2262	0.6519	0.3748	0.975	0.00196	0.00268	0.0047	0.3696
rep 3	0.0092	0.7897	0.8092	0.9736	0.00257	0.00285	1.1773	0.00209	0.969	0.8393	0.00454	1.3341	0.998	0.00181	0.6242	0.3213	1.0084	0.8996	0	0.1251	0.8266	0.00136	0.007	0.00666	0.2424	0.4541	0.3568	0.8027	0.00157	0.00327	0.0044	0.3765
Q5
	A1	B1	C1	D1	E1	F1	G1	H1	A2	B2	C2	D2	E2	F2	G2	H2	A3	B3	C3	D3	E3	F3	G3	H3	A4	B4	C4	D4	E4	F4	G4	H4
	Water	Pyruvic Acid Methyl Ester	Tween 40	Tween 80	α-Cyclodextrin	Glycogen	D-Cellobiose	α-D-Lactose	β-Methyl-D-Glucoside	D-Xylose	i-Erythritol	D-Mannitol	N-Acetyl-Glucosamine	D-Glucosamic Acid	Glucose-1-phosphate	D,L-α-Glycerol phosphate	D-Galactonic Acid γ-Lactone	D-Galacturonic Acid	2-Hydroxy Benzoic Acid	4-Hydroxy Benzoic Acid	γ-Amino Butyric Acid	Itaconic Acid	α-Keto Butyric Acid	D-Malic Acid	L-Arginine	L-Asparagine	L-Phenylalanine	L-Serine	L-Threonine	Glycyl-L-Glutamic Acid	Phenylethylamine	Putrescine
rep 1	0.0316	0.973	0.7551	0.8291	0.0324	0.0194	1.0414	0.0146	1.1189	0.8849	0.00339	1.0982	1.0798	0.016	0.744	0.3318	1.0333	1.0495	0	0.1585	0.8682	0.0125	0.0121	0.0214	0.2671	0.5977	0.3904	1.0519	0.0233	0.0191	0.004	0.4412
rep 2	0.0139	0.5594	0.8119	0.845	0.0273	0.0247	1.2728	0.0093	0.8258	1.0025	0.00363	0.7399	0.9331	0.0163	0.4893	0.2461	0.8999	0.7793	0	0.1735	0.5925	0.0141	0.0097	0.0167	0.1895	0.5182	0.3325	1.0532	0.0208	0.0198	0.0071	0.3785
rep 3	0.026	0.5378	0.916	0.8674	0.0266	0.0216	0.7299	0.0107	0.8643	0.9048	0.00343	1.0884	0.7871	0.013	0.4298	0.1728	0.914	0.5946	0	0.1718	0.4952	0.0091	0.0105	0.0145	0.1659	0.4544	0.4449	0.9771	0.015	0.019	0.0029	0.5564
Q6
	A1	B1	C1	D1	E1	F1	G1	H1	A2	B2	C2	D2	E2	F2	G2	H2	A3	B3	C3	D3	E3	F3	G3	H3	A4	B4	C4	D4	E4	F4	G4	H4
	Water	Pyruvic Acid Methyl Ester	Tween 40	Tween 80	α-Cyclodextrin	Glycogen	D-Cellobiose	α-D-Lactose	β-Methyl-D-Glucoside	D-Xylose	i-Erythritol	D-Mannitol	N-Acetyl-Glucosamine	D-Glucosamic Acid	Glucose-1-phosphate	D,L-α-Glycerol phosphate	D-Galactonic Acid γ-Lactone	D-Galacturonic Acid	2-Hydroxy Benzoic Acid	4-Hydroxy Benzoic Acid	γ-Amino Butyric Acid	Itaconic Acid	α-Keto Butyric Acid	D-Malic Acid	L-Arginine	L-Asparagine	L-Phenylalanine	L-Serine	L-Threonine	Glycyl-L-Glutamic Acid	Phenylethylamine	Putrescine
rep 1	0.0089	0.2881	0.3707	0.5639	0.0214	0.0064	0.8415	0.008	0.9674	0.6876	0.0073	0.4194	0.8337	0.011	0.5841	0.3266	0.8215	0.88	0.0003	0.3884	0.6879	0.0554	0.0088	1.5021	0.8964	1.151	0.1962	0.8142	0.0139	0.0217	0.3515	0.4531
rep 2	0.0203	0.2824	0.4278	0.6011	0.0114	0.0055	0.9898	0.0393	0.8442	0.6493	0.0063	0.7409	0.8921	0.0122	0.6004	0.2581	1.0331	0.8003	0	0.411	0.7547	0.056	0.0078	1.3935	0.9701	1.2728	0.0563	0.9275	0.0105	0.0154	0.5085	0.4604
rep 3	0.0061	0.5107	0.5444	0.6143	0.0066	0.0746	0.8231	0.0051	0.9131	0.8259	0.0063	0.5046	0.8462	0.0054	0.5648	0.1926	1.0411	0.82	0	0.399	0.5938	0.0769	0.0075	1.0704	0.9567	0.8799	0.0645	0.6208	0.0101	0.0083	0.4787	0.3511
Q7
	A1	B1	C1	D1	E1	F1	G1	H1	A2	B2	C2	D2	E2	F2	G2	H2	A3	B3	C3	D3	E3	F3	G3	H3	A4	B4	C4	D4	E4	F4	G4	H4
	Water	Pyruvic Acid Methyl Ester	Tween 40	Tween 80	α-Cyclodextrin	Glycogen	D-Cellobiose	α-D-Lactose	β-Methyl-D-Glucoside	D-Xylose	i-Erythritol	D-Mannitol	N-Acetyl-Glucosamine	D-Glucosamic Acid	Glucose-1-phosphate	D,L-α-Glycerol phosphate	D-Galactonic Acid γ-Lactone	D-Galacturonic Acid	2-Hydroxy Benzoic Acid	4-Hydroxy Benzoic Acid	γ-Amino Butyric Acid	Itaconic Acid	α-Keto Butyric Acid	D-Malic Acid	L-Arginine	L-Asparagine	L-Phenylalanine	L-Serine	L-Threonine	Glycyl-L-Glutamic Acid	Phenylethylamine	Putrescine
rep 1	0.0122	0.4052	0.4686	0.6744	0.0421	0.0498	0.6795	0.0297	0.6781	0.6318	0.00473	0.7674	0.9698	0.0183	0.7233	0.393	0.8115	0.9727	0.001	0.2176	0.3812	0.0124	0.0151	1.4407	0.1982	0.5562	0.3652	0.835	0.0253	0.0183	0.018	0.3497
rep 2	0.0128	0.4207	0.5473	0.6672	0.033	0.0272	1.1753	0.0139	0.7089	0.9132	0.00523	0.9103	1.0236	0.015	0.5568	0.2432	0.8458	0.9867	0	0.2504	0.7222	0.0124	0.013	1.2448	0.26	0.5298	0.3761	0.8013	0.0203	0.0137	0.0138	0.4889
rep 3	0.0329	0.4823	0.501	0.632	0.0265	0.0231	0.9832	0.0102	0.6885	0.814	0.00363	0.9306	0.819	0.013	0.4962	0.2142	0.8816	0.8894	0.0009	0.2685	0.608	0.0078	0.0135	1.1943	0.2407	0.3257	0.3802	0.6745	0.0181	0.0146	0.007	0.5489
Q8
	A1	B1	C1	D1	E1	F1	G1	H1	A2	B2	C2	D2	E2	F2	G2	H2	A3	B3	C3	D3	E3	F3	G3	H3	A4	B4	C4	D4	E4	F4	G4	H4
	Water	Pyruvic Acid Methyl Ester	Tween 40	Tween 80	α-Cyclodextrin	Glycogen	D-Cellobiose	α-D-Lactose	β-Methyl-D-Glucoside	D-Xylose	i-Erythritol	D-Mannitol	N-Acetyl-Glucosamine	D-Glucosamic Acid	Glucose-1-phosphate	D,L-α-Glycerol phosphate	D-Galactonic Acid γ-Lactone	D-Galacturonic Acid	2-Hydroxy Benzoic Acid	4-Hydroxy Benzoic Acid	γ-Amino Butyric Acid	Itaconic Acid	α-Keto Butyric Acid	D-Malic Acid	L-Arginine	L-Asparagine	L-Phenylalanine	L-Serine	L-Threonine	Glycyl-L-Glutamic Acid	Phenylethylamine	Putrescine
rep 1	0.018	0.4298	0.5138	0.5843	0.0345	0.0292	0.7213	0.031	0.456	0.3138	0.0336	0.888	0.8369	0.0189	0.7079	0.4399	0.5648	0.7897	0	0.1621	0.5047	0.0136	0.0247	1.4125	0.2325	0.6722	0.4969	0.6413	0.0235	0.0308	0.0188	0.4508
rep 2	0.0135	0.4794	0.5687	0.6106	0.0379	0.0282	1.0408	0.0145	0.6284	0.4066	0.0502	0.973	1.2271	0.0165	0.5923	0.2708	1.0153	1.0322	0	0.3577	0.8074	0.0136	0.0101	1.3455	0.3223	0.6721	0.3427	0.6426	0.02	0.0335	0.0166	0.5896
rep 3	0.0074	0.4413	0.5491	0.6209	0.0384	0.0261	0.927	0.0106	0.5767	0.5352	0.0405	0.993	1.1065	0.0129	0.5207	0.2577	0.9735	0.9231	0	0.4031	0.8741	0.0111	0.0154	1.1747	0.2785	0.6136	0.4632	0.6963	0.0167	0.0201	0.0133	0.3933
Q9
	A1	B1	C1	D1	E1	F1	G1	H1	A2	B2	C2	D2	E2	F2	G2	H2	A3	B3	C3	D3	E3	F3	G3	H3	A4	B4	C4	D4	E4	F4	G4	H4
	Water	Pyruvic Acid Methyl Ester	Tween 40	Tween 80	α-Cyclodextrin	Glycogen	D-Cellobiose	α-D-Lactose	β-Methyl-D-Glucoside	D-Xylose	i-Erythritol	D-Mannitol	N-Acetyl-Glucosamine	D-Glucosamic Acid	Glucose-1-phosphate	D,L-α-Glycerol phosphate	D-Galactonic Acid γ-Lactone	D-Galacturonic Acid	2-Hydroxy Benzoic Acid	4-Hydroxy Benzoic Acid	γ-Amino Butyric Acid	Itaconic Acid	α-Keto Butyric Acid	D-Malic Acid	L-Arginine	L-Asparagine	L-Phenylalanine	L-Serine	L-Threonine	Glycyl-L-Glutamic Acid	Phenylethylamine	Putrescine
rep 1	0.0079	0.2283	0.1289	0.1668	0.00105	0.00219	0.6498	0.00083	0.6242	0.4037	0.0053	0.3253	0.647	0.0092	0.5343	0.1186	0.6583	0.687	0	0.0571	0.3347	0.0034	0.0048	1.3678	0.2031	0.6577	0.0283	0.266	0.0085	0.00231	0.1282	0.4102
rep 2	0.0067	0.283	0.1292	0.156	0.001	0.00231	0.9481	0.0008	0.3346	0.5226	0.0091	0.5201	0.6143	0.007	0.4137	0.1514	0.4457	0.6637	0	0.0915	0.2964	0.004	0.0045	1.4441	0.2206	0.5836	0.0305	0.3756	0.0064	0.00232	0.1709	0.4768
rep 3	0.0075	0.2736	0.1753	0.2008	0.00098	0.00177	1.1228	0.00098	0.6527	0.3863	0.0093	0.5022	0.4509	0.0088	0.3751	0.1531	0.5644	0.6231	0	0.0847	0.3848	0.004	0.0053	1.2052	0.1691	0.4502	0.0255	0.3649	0.0075	0.00175	0.1337	0.4097
Q10
	A1	B1	C1	D1	E1	F1	G1	H1	A2	B2	C2	D2	E2	F2	G2	H2	A3	B3	C3	D3	E3	F3	G3	H3	A4	B4	C4	D4	E4	F4	G4	H4
	Water	Pyruvic Acid Methyl Ester	Tween 40	Tween 80	α-Cyclodextrin	Glycogen	D-Cellobiose	α-D-Lactose	β-Methyl-D-Glucoside	D-Xylose	i-Erythritol	D-Mannitol	N-Acetyl-Glucosamine	D-Glucosamic Acid	Glucose-1-phosphate	D,L-α-Glycerol phosphate	D-Galactonic Acid γ-Lactone	D-Galacturonic Acid	2-Hydroxy Benzoic Acid	4-Hydroxy Benzoic Acid	γ-Amino Butyric Acid	Itaconic Acid	α-Keto Butyric Acid	D-Malic Acid	L-Arginine	L-Asparagine	L-Phenylalanine	L-Serine	L-Threonine	Glycyl-L-Glutamic Acid	Phenylethylamine	Putrescine
rep 1	0.0027	0.2849	0.00066	0.00203	0.0011	0.00056	0.4642	0.0154	0.3773	0.3933	0	0.2971	0.6029	0.0015	0.4993	0.2011	0.5946	0.588	0	0.0013	0.0039	0.168	0.0007	0.0277	0.005	0.0521	0.0062	0.1702	0.0048	0.00038	0.0003	0.1994
rep 2	0.0017	0.2823	0.00288	0.0022	0.0009	0.00044	0.6816	0.0013	0.4282	0.4719	0	0.4556	0.528	0.0019	0.4077	0.122	0.2898	0.5396	0	0.0005	0.0004	0.43	0	0.0129	0.0013	0.0492	0.0001	0.2155	0.0008	0.00028	0.0002	0.1886
rep 3	0	0.2651	0.00094	0.00288	0.0159	0.00045	0.5796	0.0125	0.5123	0.3807	0	0.3948	0.4721	0.0021	0.4403	0.1853	0.5922	0.5859	0	0.0008	0.0013	0.3	0.0059	0.0009	0.0031	0.0367	0.003	0.0337	0.0094	0.00038	0.0001	0.1959
Q11
	A1	B1	C1	D1	E1	F1	G1	H1	A2	B2	C2	D2	E2	F2	G2	H2	A3	B3	C3	D3	E3	F3	G3	H3	A4	B4	C4	D4	E4	F4	G4	H4
	Water	Pyruvic Acid Methyl Ester	Tween 40	Tween 80	α-Cyclodextrin	Glycogen	D-Cellobiose	α-D-Lactose	β-Methyl-D-Glucoside	D-Xylose	i-Erythritol	D-Mannitol	N-Acetyl-Glucosamine	D-Glucosamic Acid	Glucose-1-phosphate	D,L-α-Glycerol phosphate	D-Galactonic Acid γ-Lactone	D-Galacturonic Acid	2-Hydroxy Benzoic Acid	4-Hydroxy Benzoic Acid	γ-Amino Butyric Acid	Itaconic Acid	α-Keto Butyric Acid	D-Malic Acid	L-Arginine	L-Asparagine	L-Phenylalanine	L-Serine	L-Threonine	Glycyl-L-Glutamic Acid	Phenylethylamine	Putrescine
rep 1	0.0113	0.6476	0.2395	0.5445	0.00243	0.0171	0.4853	0.0205	0.7453	0.2972	0.00297	0.2822	0.6787	0.0108	0.6532	0.2167	0.692	0.8609	0.0007	0.1627	0.3998	0.2435	0.0091	0.7999	0.228	0.2857	0.3282	0.1769	0.0229	0.0295	0.0076	0.4142
rep 2	0.0197	0.4862	0.2301	0.459	0.00266	0.0212	0.6855	0.0248	0.7242	0.4321	0.00285	0.2659	0.7857	0.0164	0.6588	0.1961	0.6498	0.8717	0.0001	0.2031	0.3947	0.278	0.0151	0.8798	0.1798	0.306	0.2773	0.144	0.0198	0.0286	0.0084	0.371
rep 3	0.0088	0.455	0.2373	0.4424	0.00248	0.0161	0.5858	0.0174	0.7341	0.328	0.00278	0.297	0.7293	0.0123	0.6898	0.2111	0.5839	0.6693	0.0002	0.1944	0.4803	0.1507	0.0124	0.6429	0.0875	0.3132	0.2929	0.2559	0.0104	0.0142	0.0114	0.3787
Q12
	A1	B1	C1	D1	E1	F1	G1	H1	A2	B2	C2	D2	E2	F2	G2	H2	A3	B3	C3	D3	E3	F3	G3	H3	A4	B4	C4	D4	E4	F4	G4	H4
	Water	Pyruvic Acid Methyl Ester	Tween 40	Tween 80	α-Cyclodextrin	Glycogen	D-Cellobiose	α-D-Lactose	β-Methyl-D-Glucoside	D-Xylose	i-Erythritol	D-Mannitol	N-Acetyl-Glucosamine	D-Glucosamic Acid	Glucose-1-phosphate	D,L-α-Glycerol phosphate	D-Galactonic Acid γ-Lactone	D-Galacturonic Acid	2-Hydroxy Benzoic Acid	4-Hydroxy Benzoic Acid	γ-Amino Butyric Acid	Itaconic Acid	α-Keto Butyric Acid	D-Malic Acid	L-Arginine	L-Asparagine	L-Phenylalanine	L-Serine	L-Threonine	Glycyl-L-Glutamic Acid	Phenylethylamine	Putrescine
rep 1	0.1427	0.4887	0.1536	0.1584	0.0993	0.0287	0.3865	0.038	0.4593	0.4643	0.2245	0.4069	0.6126	0.0487	0.3957	0.2026	0.3787	0.6294	0	0.1071	0.371	0.1305	0.014	1.0471	0.2443	0.4693	0.2049	0.3308	0.0407	0.0429	0.0243	0.2666
rep 2	0.108	0.3122	0.2213	0.1189	0.0524	0.1043	0.8106	0.0631	0.4526	0.4656	0.1887	0.4279	0.6789	0.1244	0.4932	0.1324	0.5658	0.6229	0	0.1557	0.2552	0.14	0.0087	1.0246	0.2274	0.4891	0.2446	0.2722	0.0338	0.1086	0.0276	0.3421
rep 3	0.0142	0.2422	0.157	0.1318	0.0547	0.1067	0.6395	0.0431	0.5258	0.3866	0.0595	0.4588	0.6105	0.054	0.3428	0.1814	0.3404	0.5591	0	0.1054	0.376	0.226	0.0092	0.7915	0.2454	0.3944	0.4627	0.1799	0.02	0.023	0.021	0.3352
Q13
	A1	B1	C1	D1	E1	F1	G1	H1	A2	B2	C2	D2	E2	F2	G2	H2	A3	B3	C3	D3	E3	F3	G3	H3	A4	B4	C4	D4	E4	F4	G4	H4
	Water	Pyruvic Acid Methyl Ester	Tween 40	Tween 80	α-Cyclodextrin	Glycogen	D-Cellobiose	α-D-Lactose	β-Methyl-D-Glucoside	D-Xylose	i-Erythritol	D-Mannitol	N-Acetyl-Glucosamine	D-Glucosamic Acid	Glucose-1-phosphate	D,L-α-Glycerol phosphate	D-Galactonic Acid γ-Lactone	D-Galacturonic Acid	2-Hydroxy Benzoic Acid	4-Hydroxy Benzoic Acid	γ-Amino Butyric Acid	Itaconic Acid	α-Keto Butyric Acid	D-Malic Acid	L-Arginine	L-Asparagine	L-Phenylalanine	L-Serine	L-Threonine	Glycyl-L-Glutamic Acid	Phenylethylamine	Putrescine
rep 1	0.0123	0.5692	0.5587	1.0074	0.00273	0.00249	0.7922	0.0113	1.1705	0.4298	0.00298	0.8349	0.6889	0.0126	0.4513	0.253	0.7052	0.9641	0	0.1786	0.4975	0.0081	0.0081	0.00199	0.1663	0.3576	0.3648	0.6585	0.00161	0.0132	0.0034	0.3521
rep 2	0.0076	0.5193	0.6197	0.8898	0.00272	0.00239	1.1279	0.0132	0.9469	0.7083	0.0029	0.8857	1.1389	0.0154	0.3903	0.2065	0.8169	0.9075	0	0.2319	0.6489	0.0076	0.0106	0.00245	0.1791	0.3822	0.3419	0.6767	0.00653	0.0215	0.0039	0.3817
rep 3	0.0143	0.5236	0.6647	0.9106	0.00242	0.00233	0.9507	0.0144	1.1116	0.5347	0.00307	0.9611	1.0946	0.0126	0.4913	0.2384	0.9081	0.823	0	0.2159	0.6005	0.0125	0.0127	0.00339	0.166	0.3401	0.3439	0.8383	0.00275	0.0254	0.0036	0.4102
Q14
	A1	B1	C1	D1	E1	F1	G1	H1	A2	B2	C2	D2	E2	F2	G2	H2	A3	B3	C3	D3	E3	F3	G3	H3	A4	B4	C4	D4	E4	F4	G4	H4
	Water	Pyruvic Acid Methyl Ester	Tween 40	Tween 80	α-Cyclodextrin	Glycogen	D-Cellobiose	α-D-Lactose	β-Methyl-D-Glucoside	D-Xylose	i-Erythritol	D-Mannitol	N-Acetyl-Glucosamine	D-Glucosamic Acid	Glucose-1-phosphate	D,L-α-Glycerol phosphate	D-Galactonic Acid γ-Lactone	D-Galacturonic Acid	2-Hydroxy Benzoic Acid	4-Hydroxy Benzoic Acid	γ-Amino Butyric Acid	Itaconic Acid	α-Keto Butyric Acid	D-Malic Acid	L-Arginine	L-Asparagine	L-Phenylalanine	L-Serine	L-Threonine	Glycyl-L-Glutamic Acid	Phenylethylamine	Putrescine
rep 1	0.0074	0.5709	0.6508	1.156	0.0032	0.00283	1.0911	0.0133	1.1144	0.6391	0.00398	1.1521	1.0129	0.00117	0.4671	0.2743	0.8485	0.9696	0	0.2874	0.734	0.00092	0.00199	1.3291	0.2672	0.6039	0.5356	0.9184	0.00223	0.00223	0.00222	0.4524
rep 2	0.0055	0.5353	0.6738	0.9917	0.00295	0.00225	1.1575	0.0162	1.2407	0.7978	0.00362	1.1323	1.1377	0.00103	0.4044	0.2156	0.9212	0.9393	0	0.3504	0.77	0.00144	0.00758	1.361	0.3046	0.6302	0.4907	0.7502	0.00212	0.00248	0.0021	0.4013
rep 3	0.0062	0.5567	0.695	0.9662	0.00357	0.00231	1.1393	0.0066	1.2306	0.9598	0.0039	1.2726	1.2249	0.00129	0.7018	0.2119	1.0215	0.8937	0	0.3027	1.1458	0.00091	0.00205	1.3301	0.3285	0.5957	0.4835	0.808	0.00201	0.00209	0.00249	0.451
Q15
	A1	B1	C1	D1	E1	F1	G1	H1	A2	B2	C2	D2	E2	F2	G2	H2	A3	B3	C3	D3	E3	F3	G3	H3	A4	B4	C4	D4	E4	F4	G4	H4
	Water	Pyruvic Acid Methyl Ester	Tween 40	Tween 80	α-Cyclodextrin	Glycogen	D-Cellobiose	α-D-Lactose	β-Methyl-D-Glucoside	D-Xylose	i-Erythritol	D-Mannitol	N-Acetyl-Glucosamine	D-Glucosamic Acid	Glucose-1-phosphate	D,L-α-Glycerol phosphate	D-Galactonic Acid γ-Lactone	D-Galacturonic Acid	2-Hydroxy Benzoic Acid	4-Hydroxy Benzoic Acid	γ-Amino Butyric Acid	Itaconic Acid	α-Keto Butyric Acid	D-Malic Acid	L-Arginine	L-Asparagine	L-Phenylalanine	L-Serine	L-Threonine	Glycyl-L-Glutamic Acid	Phenylethylamine	Putrescine
rep 1	0.0051	0.5297	0.4432	0.73	0.00208	0.00206	0.9512	0.00089	0.6375	0.5782	0.00264	0.6382	0.96	0.00108	0.4373	0.1136	0.6513	0.6838	0	0.1288	0.4337	0.0633	0.0046	0.0158	0.1797	0.3384	0.244	0.5339	0.00131	0.00109	0.003	0.2961
rep 2	0.005	0.3816	0.2893	0.7368	0.00254	0.00267	1.0634	0.00127	0.8412	0.5368	0.00263	0.4469	0.986	0.00099	0.4422	0.1317	0.8986	0.8524	0	0.1019	0.4882	0.071	0.0046	0.0246	0.2302	0.3412	0.2797	0.4675	0.00172	0.0015	0.0042	0.3342
rep 3	0.0087	0.3482	0.347	0.6115	0.00236	0.00218	1.006	0.00135	0.8993	0.5585	0.00259	0.5149	1.0126	0.00108	0.5529	0.148	0.9271	0.9179	0	0.1416	0.4634	0.0817	0.0047	0.0437	0.1963	0.3555	0.2757	0.5789	0.00132	0.00137	0.0029	0.3871
Q16
	A1	B1	C1	D1	E1	F1	G1	H1	A2	B2	C2	D2	E2	F2	G2	H2	A3	B3	C3	D3	E3	F3	G3	H3	A4	B4	C4	D4	E4	F4	G4	H4
	Water	Pyruvic Acid Methyl Ester	Tween 40	Tween 80	α-Cyclodextrin	Glycogen	D-Cellobiose	α-D-Lactose	β-Methyl-D-Glucoside	D-Xylose	i-Erythritol	D-Mannitol	N-Acetyl-Glucosamine	D-Glucosamic Acid	Glucose-1-phosphate	D,L-α-Glycerol phosphate	D-Galactonic Acid γ-Lactone	D-Galacturonic Acid	2-Hydroxy Benzoic Acid	4-Hydroxy Benzoic Acid	γ-Amino Butyric Acid	Itaconic Acid	α-Keto Butyric Acid	D-Malic Acid	L-Arginine	L-Asparagine	L-Phenylalanine	L-Serine	L-Threonine	Glycyl-L-Glutamic Acid	Phenylethylamine	Putrescine
rep 1	0.004	0.4881	0.4322	0.7549	0.00153	0.00129	0.6746	0.00086	0.8754	0.3349	0.00187	0.3076	0.8276	0.00054	0.676	0.1907	0.6272	0.6911	0	0.2548	0.5543	0.00081	0.00055	0.00086	0.1737	0.341	0.2955	0.323	0.00095	0.00061	0.0022	0.361
rep 2	0.004	0.3369	0.483	0.8104	0.00208	0.00247	0.8664	0.00063	0.8468	0.3227	0.00215	0.3618	1.0301	0.00049	0.5281	0.1353	0.7116	0.8075	0	0.2489	0.5519	0.00079	0.00043	0.0007	0.1685	0.2869	0.2934	0.4967	0.00132	0.00096	0.0016	0.3737
rep 3	0.004	0.453	0.5045	0.7755	0.00192	0.00176	0.7308	0.00073	0.9168	0.4224	0.00212	0.3871	1.0459	0.00071	0.5965	0.1565	0.8115	0.7365	0	0.2662	0.5532	0.00057	0.00078	0.00149	0.1666	0.3045	0.3407	0.4322	0.00092	0.0005	0.0022	0.428
Q1 + Q2
	A1	B1	C1	D1	E1	F1	G1	H1	A2	B2	C2	D2	E2	F2	G2	H2	A3	B3	C3	D3	E3	F3	G3	H3	A4	B4	C4	D4	E4	F4	G4	H4
	Water	Pyruvic Acid Methyl Ester	Tween 40	Tween 80	α-Cyclodextrin	Glycogen	D-Cellobiose	α-D-Lactose	β-Methyl-D-Glucoside	D-Xylose	i-Erythritol	D-Mannitol	N-Acetyl-Glucosamine	D-Glucosamic Acid	Glucose-1-phosphate	D,L-α-Glycerol phosphate	D-Galactonic Acid γ-Lactone	D-Galacturonic Acid	2-Hydroxy Benzoic Acid	4-Hydroxy Benzoic Acid	γ-Amino Butyric Acid	Itaconic Acid	α-Keto Butyric Acid	D-Malic Acid	L-Arginine	L-Asparagine	L-Phenylalanine	L-Serine	L-Threonine	Glycyl-L-Glutamic Acid	Phenylethylamine	Putrescine
rep 1	0.0072	0.3814	0.3124	0.3495	0.00283	0.00215	0.4812	0.0097	0.4798	0.2029	0.0286	0.4408	0.4314	0.0086	0.3958	0.1737	0.456	0.483	0	0.1351	0.5468	0.01	0.0065	0.0149	0.1354	0.3886	0.3377	0.1589	0.0149	0.0107	0.0031	0.4161
rep 2	0.0172	0.3603	0.4302	0.3198	0.00256	0.00198	0.5587	0.0071	0.4543	0.1977	0.0274	0.4328	0.4183	0.0139	0.4186	0.1883	0.5072	0.5907	0	0.1729	0.5359	0.0082	0.0091	0.0101	0.1655	0.3707	0.2982	0.1667	0.0146	0.0128	0.0054	0.3381
rep 3	0.0154	0.4405	0.3763	0.3038	0.00267	0.00225	0.4177	0.0099	0.4529	0.3939	0.0298	0.3604	0.4728	0.0092	0.4049	0.1694	0.4311	0.5163	0	0.1917	0.4294	0.0049	0.0075	0.0111	0.0948	0.2388	0.2503	0.3017	0.0069	0.0078	0.0028	0.3385
Q1 + Q3
	A1	B1	C1	D1	E1	F1	G1	H1	A2	B2	C2	D2	E2	F2	G2	H2	A3	B3	C3	D3	E3	F3	G3	H3	A4	B4	C4	D4	E4	F4	G4	H4
	Water	Pyruvic Acid Methyl Ester	Tween 40	Tween 80	α-Cyclodextrin	Glycogen	D-Cellobiose	α-D-Lactose	β-Methyl-D-Glucoside	D-Xylose	i-Erythritol	D-Mannitol	N-Acetyl-Glucosamine	D-Glucosamic Acid	Glucose-1-phosphate	D,L-α-Glycerol phosphate	D-Galactonic Acid γ-Lactone	D-Galacturonic Acid	2-Hydroxy Benzoic Acid	4-Hydroxy Benzoic Acid	γ-Amino Butyric Acid	Itaconic Acid	α-Keto Butyric Acid	D-Malic Acid	L-Arginine	L-Asparagine	L-Phenylalanine	L-Serine	L-Threonine	Glycyl-L-Glutamic Acid	Phenylethylamine	Putrescine
rep 1	0.0383	0.5079	0.5812	0.4817	0.0298	0.0265	0.8076	0.0332	0.794	0.2461	0.0326	0.6504	0.6111	0.0198	0.6005	0.1906	0.5048	0.5327	0.0066	0.1684	0.5793	0.0302	0.021	0.00651	0.1636	0.2818	0.2018	0.2051	0.0228	0.0282	0.0268	0.5651
rep 2	0.0109	0.3022	0.2819	0.3523	0.0242	0.0294	0.9034	0.0427	0.5674	0.2175	0.0227	0.3463	0.4839	0.0206	0.5042	0.1937	0.2718	0.3224	0.0039	0.1389	0.4859	0.0186	0.0203	0.00383	0.1428	0.2589	0.21	0.1766	0.0197	0.0248	0.0152	0.4593
rep 3	0.0202	0.2815	0.2547	0.4516	0.0247	0.0235	0.4166	0.0286	0.6064	0.2049	0.0274	0.1146	0.3699	0.0216	0.2784	0.1136	0.5223	0.5415	0.0044	0.1498	0.3913	0.0195	0.0112	0.00379	0.1063	0.2777	0.3933	0.1149	0.0164	0.0138	0.0126	0.438
Q1 + Q4
	A1	B1	C1	D1	E1	F1	G1	H1	A2	B2	C2	D2	E2	F2	G2	H2	A3	B3	C3	D3	E3	F3	G3	H3	A4	B4	C4	D4	E4	F4	G4	H4
	Water	Pyruvic Acid Methyl Ester	Tween 40	Tween 80	α-Cyclodextrin	Glycogen	D-Cellobiose	α-D-Lactose	β-Methyl-D-Glucoside	D-Xylose	i-Erythritol	D-Mannitol	N-Acetyl-Glucosamine	D-Glucosamic Acid	Glucose-1-phosphate	D,L-α-Glycerol phosphate	D-Galactonic Acid γ-Lactone	D-Galacturonic Acid	2-Hydroxy Benzoic Acid	4-Hydroxy Benzoic Acid	γ-Amino Butyric Acid	Itaconic Acid	α-Keto Butyric Acid	D-Malic Acid	L-Arginine	L-Asparagine	L-Phenylalanine	L-Serine	L-Threonine	Glycyl-L-Glutamic Acid	Phenylethylamine	Putrescine
rep 1	0.0067	0.4211	0.2981	0.4769	0.00252	0.0024	0.5444	0.0073	1.0343	0.2794	0.00251	0.2738	0.7535	0.0082	0.5577	0.1568	0.7826	1.06	0	0.1455	0.5141	0.0143	0.002	0.0108	0.1757	0.3953	0.2757	0.1925	0.00133	0.00111	0.0024	0.5052
rep 2	0.0091	0.4432	0.3581	0.6299	0.00271	0.00266	0.6589	0.0075	0.9908	0.2649	0.0028	0.5077	0.7368	0.0072	0.432	0.1212	0.911	1.09	0	0.1849	0.5669	0.0092	0.003	0.0088	0.1759	0.4365	0.2626	0.3536	0.0013	0.00138	0.0031	0.4745
rep 3	0.0092	0.5126	0.512	0.642	0.00293	0.00308	0.802	0.0109	1.0481	0.3549	0.00313	0.8122	0.8112	0.0111	0.4716	0.1933	0.8559	0.8092	0	0.1214	0.4867	0.0089	0.004	0.0106	0.1188	0.3322	0.3208	0.3893	0.00095	0.00113	0.005	0.528
Q1 + Q5
	A1	B1	C1	D1	E1	F1	G1	H1	A2	B2	C2	D2	E2	F2	G2	H2	A3	B3	C3	D3	E3	F3	G3	H3	A4	B4	C4	D4	E4	F4	G4	H4
	Water	Pyruvic Acid Methyl Ester	Tween 40	Tween 80	α-Cyclodextrin	Glycogen	D-Cellobiose	α-D-Lactose	β-Methyl-D-Glucoside	D-Xylose	i-Erythritol	D-Mannitol	N-Acetyl-Glucosamine	D-Glucosamic Acid	Glucose-1-phosphate	D,L-α-Glycerol phosphate	D-Galactonic Acid γ-Lactone	D-Galacturonic Acid	2-Hydroxy Benzoic Acid	4-Hydroxy Benzoic Acid	γ-Amino Butyric Acid	Itaconic Acid	α-Keto Butyric Acid	D-Malic Acid	L-Arginine	L-Asparagine	L-Phenylalanine	L-Serine	L-Threonine	Glycyl-L-Glutamic Acid	Phenylethylamine	Putrescine
rep 1	0.0095	0.5816	0.4792	0.7262	0.0283	0.027	0.7327	0.0081	1.0274	0.3853	0.0297	0.6132	0.6284	0.0064	0.5226	0.1388	0.9385	1.1498	0	0.229	0.4769	0.0102	0.0037	0.0097	0.194	0.464	0.3653	0.2793	0.013	0.0123	0.0021	0.3695
rep 2	0.0237	0.4633	0.5365	0.8103	0.0322	0.035	0.8668	0.0113	1.1687	0.3672	0.0329	0.4974	0.916	0.0104	0.4537	0.1749	0.9256	1.0097	0	0.2734	0.5955	0.0101	0.0057	0.0224	0.2478	0.4273	0.2539	0.4549	0.0132	0.0239	0.0039	0.4253
rep 3	0.0419	0.5337	0.6155	0.8238	0.0527	0.0453	0.8354	0.024	1.0753	0.5047	0.056	0.9135	0.8282	0.0269	0.4191	0.2022	0.912	0.901	0	0.1984	0.6574	0.022	0.0112	0.0341	0.1774	0.4347	0.4115	0.73	0.0114	0.0174	0.0054	0.4314
Q1 + Q6
	A1	B1	C1	D1	E1	F1	G1	H1	A2	B2	C2	D2	E2	F2	G2	H2	A3	B3	C3	D3	E3	F3	G3	H3	A4	B4	C4	D4	E4	F4	G4	H4
	Water	Pyruvic Acid Methyl Ester	Tween 40	Tween 80	α-Cyclodextrin	Glycogen	D-Cellobiose	α-D-Lactose	β-Methyl-D-Glucoside	D-Xylose	i-Erythritol	D-Mannitol	N-Acetyl-Glucosamine	D-Glucosamic Acid	Glucose-1-phosphate	D,L-α-Glycerol phosphate	D-Galactonic Acid γ-Lactone	D-Galacturonic Acid	2-Hydroxy Benzoic Acid	4-Hydroxy Benzoic Acid	γ-Amino Butyric Acid	Itaconic Acid	α-Keto Butyric Acid	D-Malic Acid	L-Arginine	L-Asparagine	L-Phenylalanine	L-Serine	L-Threonine	Glycyl-L-Glutamic Acid	Phenylethylamine	Putrescine
rep 1	0.0149	0.6293	0.7127	1.1856	0.00274	0.003	0.6138	0.00213	1.1803	0.9985	0.00604	0.9319	1.0804	0.0205	0.8732	0.1982	1.1255	1.0597	0.0001	0.3221	0.7967	0.00189	0.0045	1.5835	1.0876	1.2783	0.1051	0.9626	0.057	0.00458	0.5044	0.7161
rep 2	0.0108	0.3648	0.5125	0.6846	0.00393	0.00261	1.265	0.00217	1.0175	0.888	0.00338	1.1486	1.089	0.038	0.6846	0.3506	1.0497	1.1665	0	0.3553	0.7841	0.00853	0.0018	1.5717	1.0298	1.3161	0.1106	1.0405	0.051	0.00436	0.3465	0.6211
rep 3	0.0159	0.5284	0.647	0.7581	0.00236	0.00251	1.1029	0.0023	1.1639	0.6807	0.00258	0.9114	1.0984	0.0119	0.8215	0.2843	1.1124	1.0218	0	0.3505	0.59	0.00492	0.0028	1.4173	0.6548	0.9647	0.0479	0.7241	0.0323	0.00256	0.3228	0.4223
Q1 + Q7
	A1	B1	C1	D1	E1	F1	G1	H1	A2	B2	C2	D2	E2	F2	G2	H2	A3	B3	C3	D3	E3	F3	G3	H3	A4	B4	C4	D4	E4	F4	G4	H4
	Water	Pyruvic Acid Methyl Ester	Tween 40	Tween 80	α-Cyclodextrin	Glycogen	D-Cellobiose	α-D-Lactose	β-Methyl-D-Glucoside	D-Xylose	i-Erythritol	D-Mannitol	N-Acetyl-Glucosamine	D-Glucosamic Acid	Glucose-1-phosphate	D,L-α-Glycerol phosphate	D-Galactonic Acid γ-Lactone	D-Galacturonic Acid	2-Hydroxy Benzoic Acid	4-Hydroxy Benzoic Acid	γ-Amino Butyric Acid	Itaconic Acid	α-Keto Butyric Acid	D-Malic Acid	L-Arginine	L-Asparagine	L-Phenylalanine	L-Serine	L-Threonine	Glycyl-L-Glutamic Acid	Phenylethylamine	Putrescine
rep 1	0.031	0.5191	0.9512	1.2816	0.0349	0.0273	0.7708	0.0181	0.9941	1.0639	0.0247	1.269	0.8795	0.0158	0.445	0.192	0.9435	1.0885	0.0009	0.1026	0.4908	0.0119	0.0091	1.438	0.2113	0.6671	0.3636	0.8041	0.0155	0.0242	0.0096	0.3292
rep 2	0.0159	0.4843	0.5408	0.8728	0.0257	0.0266	1.2912	0.0129	0.9624	0.8813	0.0219	1.3261	0.947	0.0159	0.7894	0.3299	1.1516	1.2116	0	0.1193	0.6413	0.0132	0.0074	1.4281	0.2105	0.467	0.367	0.4617	0.0198	0.0239	0.0054	0.5658
rep 3	0.029	0.5265	0.6027	0.7845	0.0292	0.0316	1.1345	0.0112	1.106	0.6321	0.0217	1.326	1.2307	0.0154	0.7157	0.2638	1.0136	1.0636	0	0.1049	0.4318	0.0156	0.0079	1.2581	0.1659	0.3896	0.323	0.3318	0.0171	0.0303	0.0067	0.4773
Q1 + Q8
	A1	B1	C1	D1	E1	F1	G1	H1	A2	B2	C2	D2	E2	F2	G2	H2	A3	B3	C3	D3	E3	F3	G3	H3	A4	B4	C4	D4	E4	F4	G4	H4
	Water	Pyruvic Acid Methyl Ester	Tween 40	Tween 80	α-Cyclodextrin	Glycogen	D-Cellobiose	α-D-Lactose	β-Methyl-D-Glucoside	D-Xylose	i-Erythritol	D-Mannitol	N-Acetyl-Glucosamine	D-Glucosamic Acid	Glucose-1-phosphate	D,L-α-Glycerol phosphate	D-Galactonic Acid γ-Lactone	D-Galacturonic Acid	2-Hydroxy Benzoic Acid	4-Hydroxy Benzoic Acid	γ-Amino Butyric Acid	Itaconic Acid	α-Keto Butyric Acid	D-Malic Acid	L-Arginine	L-Asparagine	L-Phenylalanine	L-Serine	L-Threonine	Glycyl-L-Glutamic Acid	Phenylethylamine	Putrescine
rep 1	0.0382	0.8023	1.1843	1.3618	0.0207	0.0279	1.2498	0.0299	1.1203	0.8132	0.0244	1.2591	1.1843	0.0216	0.9348	0.3207	1.0429	1.0608	0	0.1166	0.6466	0.0228	0.0082	1.4852	0.1747	0.5921	0.432	0.6953	0.0192	0.0382	0.01	0.4315
rep 2	0.0377	0.4563	0.7472	0.853	0.0289	0.0258	1.3618	0.0363	0.9295	0.6829	0.0285	1.2565	1.2972	0.0278	0.795	0.3489	0.9495	1.142	0	0.1221	0.7767	0.0192	0.0129	1.3195	0.1663	0.5438	0.3013	0.4949	0.0209	0.0498	0.0064	0.5191
rep 3	0.0302	0.7032	0.6399	0.7435	0.0258	0.0206	1.2072	0.0252	1.1386	0.4672	0.0285	1.1155	1.2033	0.0317	0.7791	0.2544	1.1523	1.107	0	0.1001	0.6231	0.0187	0.0074	1.1704	0.1194	0.3144	0.2523	0.5689	0.0159	0.0367	0.0072	0.7265
Q1 + Q9
	A1	B1	C1	D1	E1	F1	G1	H1	A2	B2	C2	D2	E2	F2	G2	H2	A3	B3	C3	D3	E3	F3	G3	H3	A4	B4	C4	D4	E4	F4	G4	H4
	Water	Pyruvic Acid Methyl Ester	Tween 40	Tween 80	α-Cyclodextrin	Glycogen	D-Cellobiose	α-D-Lactose	β-Methyl-D-Glucoside	D-Xylose	i-Erythritol	D-Mannitol	N-Acetyl-Glucosamine	D-Glucosamic Acid	Glucose-1-phosphate	D,L-α-Glycerol phosphate	D-Galactonic Acid γ-Lactone	D-Galacturonic Acid	2-Hydroxy Benzoic Acid	4-Hydroxy Benzoic Acid	γ-Amino Butyric Acid	Itaconic Acid	α-Keto Butyric Acid	D-Malic Acid	L-Arginine	L-Asparagine	L-Phenylalanine	L-Serine	L-Threonine	Glycyl-L-Glutamic Acid	Phenylethylamine	Putrescine
rep 1	0.018	0.3559	0.1898	0.3499	0.0129	0.0239	0.6335	0.018	0.7681	0.3848	0.0115	0.646	0.6364	0.0159	0.575	0.3101	0.4982	0.524	0	0.0898	0.4803	0.0143	0.0067	1.4755	0.4324	0.7654	0.0723	0.562	0.0154	0.036	0.1777	0.4259
rep 2	0.0117	0.3405	0.1914	0.2635	0.0119	0.0162	0.7691	0.0114	0.6101	0.3938	0.0169	0.6751	0.6963	0.0152	0.4108	0.1795	0.4964	0.6938	0	0.0868	0.4789	0.008	0.0048	1.3661	0.3045	0.7083	0.0876	0.5055	0.0146	0.0243	0.2215	0.3868
rep 3	0.01	0.2629	0.1759	0.2523	0.0126	0.0192	0.8127	0.0105	0.6273	0.4165	0.0144	0.6725	0.6838	0.0129	0.4065	0.1256	0.5169	0.5453	0	0.0679	0.3206	0.0077	0.005	1.0148	0.2785	0.5936	0.0533	0.2526	0.0074	0.0251	0.1426	0.311
Q1 + Q10
	A1	B1	C1	D1	E1	F1	G1	H1	A2	B2	C2	D2	E2	F2	G2	H2	A3	B3	C3	D3	E3	F3	G3	H3	A4	B4	C4	D4	E4	F4	G4	H4
	Water	Pyruvic Acid Methyl Ester	Tween 40	Tween 80	α-Cyclodextrin	Glycogen	D-Cellobiose	α-D-Lactose	β-Methyl-D-Glucoside	D-Xylose	i-Erythritol	D-Mannitol	N-Acetyl-Glucosamine	D-Glucosamic Acid	Glucose-1-phosphate	D,L-α-Glycerol phosphate	D-Galactonic Acid γ-Lactone	D-Galacturonic Acid	2-Hydroxy Benzoic Acid	4-Hydroxy Benzoic Acid	γ-Amino Butyric Acid	Itaconic Acid	α-Keto Butyric Acid	D-Malic Acid	L-Arginine	L-Asparagine	L-Phenylalanine	L-Serine	L-Threonine	Glycyl-L-Glutamic Acid	Phenylethylamine	Putrescine
rep 1	0.0049	0.2094	0.0073	0.00236	0.0043	0.0171	0.2862	0.0047	0.2466	0.2458	0.0065	0.2579	0.2587	0.0012	0.2154	0.0999	0.3134	0.3092	0	0	0.0009	0.0026	0.0067	0.0088	0.0002	0.3669	0.0017	0.084	0	0.0528	0.0001	0.0947
rep 2	0.0021	0.1801	0.0848	0.00103	0.0023	0.0193	0.3754	0.0009	0.3094	0.2943	0.0082	0.3359	0.3246	0.0001	0.2465	0.0818	0.2735	0.2872	0	0.0006	0.002	0.0011	0.0004	0.0049	0.0015	0.0144	0	0.0948	0.0006	0.0051	0	0.1053
rep 3	0.0019	0.182	0.005	0.0021	0.0017	0.0166	0.3484	0.002	0.2461	0.3243	0.0791	0.299	0.289	0.0003	0.2654	0.073	0.2974	0.3658	0	0.0011	0.0016	0.0006	0.0017	0.0071	0.0017	0.0218	0.0032	0.0902	0.0007	0.0056	0.0011	0.1832
Q1 + Q11
	A1	B1	C1	D1	E1	F1	G1	H1	A2	B2	C2	D2	E2	F2	G2	H2	A3	B3	C3	D3	E3	F3	G3	H3	A4	B4	C4	D4	E4	F4	G4	H4
	Water	Pyruvic Acid Methyl Ester	Tween 40	Tween 80	α-Cyclodextrin	Glycogen	D-Cellobiose	α-D-Lactose	β-Methyl-D-Glucoside	D-Xylose	i-Erythritol	D-Mannitol	N-Acetyl-Glucosamine	D-Glucosamic Acid	Glucose-1-phosphate	D,L-α-Glycerol phosphate	D-Galactonic Acid γ-Lactone	D-Galacturonic Acid	2-Hydroxy Benzoic Acid	4-Hydroxy Benzoic Acid	γ-Amino Butyric Acid	Itaconic Acid	α-Keto Butyric Acid	D-Malic Acid	L-Arginine	L-Asparagine	L-Phenylalanine	L-Serine	L-Threonine	Glycyl-L-Glutamic Acid	Phenylethylamine	Putrescine
rep 1	0.0115	0.2881	0.3036	0.3659	0.00247	0.00273	0.2352	0.0125	0.3844	0.2264	0.00275	0.2168	0.2773	0.0107	0.2388	0.135	0.3267	0.4162	0.0002	0.1277	0.4556	0.1375	0.005	0.8212	0.1311	0.2716	0.2906	0.1485	0.00136	0.0155	0.003	0.2992
rep 2	0.0075	0.25	0.2534	0.3889	0.00274	0.0025	0.5021	0.0113	0.3708	0.263	0.00276	0.3154	0.421	0.0122	0.241	0.142	0.3177	0.4388	0.0003	0.1234	0.4977	0.5181	0.0077	0.7792	0.1124	0.241	0.2706	0.1672	0.00141	0.0168	0.0044	0.4167
rep 3	0.0089	0.2803	0.3719	0.3831	0.00294	0.00241	0.4443	0.0097	0.4825	0.2834	0.00293	0.3749	0.4169	0.011	0.2581	0.1654	0.3598	0.3467	0.0003	0.1058	0.3422	0.1785	0.0086	0.8417	0.0764	0.1714	0.2737	0.1579	0.0012	0.0129	0.0068	0.3043
Q1 + Q12
	A1	B1	C1	D1	E1	F1	G1	H1	A2	B2	C2	D2	E2	F2	G2	H2	A3	B3	C3	D3	E3	F3	G3	H3	A4	B4	C4	D4	E4	F4	G4	H4
	Water	Pyruvic Acid Methyl Ester	Tween 40	Tween 80	α-Cyclodextrin	Glycogen	D-Cellobiose	α-D-Lactose	β-Methyl-D-Glucoside	D-Xylose	i-Erythritol	D-Mannitol	N-Acetyl-Glucosamine	D-Glucosamic Acid	Glucose-1-phosphate	D,L-α-Glycerol phosphate	D-Galactonic Acid γ-Lactone	D-Galacturonic Acid	2-Hydroxy Benzoic Acid	4-Hydroxy Benzoic Acid	γ-Amino Butyric Acid	Itaconic Acid	α-Keto Butyric Acid	D-Malic Acid	L-Arginine	L-Asparagine	L-Phenylalanine	L-Serine	L-Threonine	Glycyl-L-Glutamic Acid	Phenylethylamine	Putrescine
rep 1	0.0216	0.6422	0.2117	0.3676	0.0912	0.0073	0.9896	0.0674	1.2307	0.686	0.0804	1.1012	1.0882	0.0243	0.783	0.243	0.8934	1.0268	0	0.0699	0.6094	0.3072	0.0068	1.4675	0.6626	1.1132	0.2587	0.8506	0.0495	0.0091	0.0146	0.5544
rep 2	0.0303	0.6494	0.3177	0.534	0.0162	0.00897	1.1595	0.1098	0.9917	0.7863	0.0979	1.0679	1.0217	0.0235	0.4988	0.2772	1.0457	1.0459	0.0011	0.0752	0.7164	0.3088	0.0055	1.4748	0.4758	1.1537	0.2253	0.8804	0.0339	0.0054	0.0341	0.5126
rep 3	0.0272	0.4524	0.2575	0.3356	0.0846	0.00526	0.7866	0.1322	1.0194	0.7358	0.0587	1.1724	0.4831	0.0201	0.4993	0.2158	0.7183	0.6915	0.0017	0.2756	0.5337	0.1204	0.0087	1.1098	0.1606	1.0091	0.2379	0.6297	0.0267	0.00513	0.0147	0.412
Q1 + Q13
	A1	B1	C1	D1	E1	F1	G1	H1	A2	B2	C2	D2	E2	F2	G2	H2	A3	B3	C3	D3	E3	F3	G3	H3	A4	B4	C4	D4	E4	F4	G4	H4
	Water	Pyruvic Acid Methyl Ester	Tween 40	Tween 80	α-Cyclodextrin	Glycogen	D-Cellobiose	α-D-Lactose	β-Methyl-D-Glucoside	D-Xylose	i-Erythritol	D-Mannitol	N-Acetyl-Glucosamine	D-Glucosamic Acid	Glucose-1-phosphate	D,L-α-Glycerol phosphate	D-Galactonic Acid γ-Lactone	D-Galacturonic Acid	2-Hydroxy Benzoic Acid	4-Hydroxy Benzoic Acid	γ-Amino Butyric Acid	Itaconic Acid	α-Keto Butyric Acid	D-Malic Acid	L-Arginine	L-Asparagine	L-Phenylalanine	L-Serine	L-Threonine	Glycyl-L-Glutamic Acid	Phenylethylamine	Putrescine
rep 1	0.0335	0.7116	0.6546	0.7613	0.00474	0.00516	0.8478	0.0296	1.2538	0.6336	0.00451	1.0115	1.0938	0.017	0.4809	0.2315	1.1589	1.1451	0	0.1619	0.682	0.0178	0.0036	0.0433	0.2139	0.5618	0.3535	0.5675	0.019	0.0236	0.0042	0.4089
rep 2	0.0374	0.6367	0.7238	0.7017	0.0043	0.00442	0.876	0.0307	1.1925	0.5334	0.00375	1.1366	1.0696	0.0204	0.426	0.2017	1.1325	1.1298	0	0.1329	0.6966	0.0203	0.0083	0.0427	0.1886	0.5221	0.2876	0.5858	0.0192	0.0402	0.0058	0.3132
rep 3	0.0363	0.4747	0.874	0.8183	0.00472	0.00501	0.823	0.0354	0.9925	0.5855	0.00618	1.143	0.5901	0.0337	0.3662	0.1497	0.7798	0.6211	0	0.131	0.4974	0.0347	0.0101	0.0569	0.1542	0.4838	0.4361	0.9013	0.018	0.0416	0.0062	0.4258
Q1 + Q14
	A1	B1	C1	D1	E1	F1	G1	H1	A2	B2	C2	D2	E2	F2	G2	H2	A3	B3	C3	D3	E3	F3	G3	H3	A4	B4	C4	D4	E4	F4	G4	H4
	Water	Pyruvic Acid Methyl Ester	Tween 40	Tween 80	α-Cyclodextrin	Glycogen	D-Cellobiose	α-D-Lactose	β-Methyl-D-Glucoside	D-Xylose	i-Erythritol	D-Mannitol	N-Acetyl-Glucosamine	D-Glucosamic Acid	Glucose-1-phosphate	D,L-α-Glycerol phosphate	D-Galactonic Acid γ-Lactone	D-Galacturonic Acid	2-Hydroxy Benzoic Acid	4-Hydroxy Benzoic Acid	γ-Amino Butyric Acid	Itaconic Acid	α-Keto Butyric Acid	D-Malic Acid	L-Arginine	L-Asparagine	L-Phenylalanine	L-Serine	L-Threonine	Glycyl-L-Glutamic Acid	Phenylethylamine	Putrescine
rep 1	0.0306	0.3136	0.4527	0.695	0.00595	0.00526	0.4744	0.0291	0.4927	0.399	0.00514	0.5522	0.797	0.0296	0.5921	0.2205	0.5201	0.5189	0.001	0.1438	0.6334	0.0167	0.0167	0.0435	0.1999	0.4481	0.3216	0.3611	0.0268	0.0298	0.0051	0.5568
rep 2	0.031	0.3666	0.5547	0.5478	0.00533	0.00452	0.6764	0.0346	0.5412	0.3007	0.00433	0.6678	0.9036	0.0254	0.5233	0.2079	0.5529	0.7191	0	0.1877	0.5576	0.0139	0.0188	1.1018	0.1858	0.4615	0.3022	0.4054	0.0267	0.0507	0.0078	0.4299
rep 3	0.0371	0.3702	0.5993	0.5599	0.00611	0.0049	0.6864	0.0401	0.5166	0.0404	0.00627	0.8744	0.7452	0.0287	0.5868	0.2297	0.6379	0.6012	0	0.1222	0.5632	0.0222	0.0133	1.1417	0.1818	0.3546	0.26	0.2736	0.0294	0.0374	0.0095	0.4372
Q1 + Q15
	A1	B1	C1	D1	E1	F1	G1	H1	A2	B2	C2	D2	E2	F2	G2	H2	A3	B3	C3	D3	E3	F3	G3	H3	A4	B4	C4	D4	E4	F4	G4	H4
	Water	Pyruvic Acid Methyl Ester	Tween 40	Tween 80	α-Cyclodextrin	Glycogen	D-Cellobiose	α-D-Lactose	β-Methyl-D-Glucoside	D-Xylose	i-Erythritol	D-Mannitol	N-Acetyl-Glucosamine	D-Glucosamic Acid	Glucose-1-phosphate	D,L-α-Glycerol phosphate	D-Galactonic Acid γ-Lactone	D-Galacturonic Acid	2-Hydroxy Benzoic Acid	4-Hydroxy Benzoic Acid	γ-Amino Butyric Acid	Itaconic Acid	α-Keto Butyric Acid	D-Malic Acid	L-Arginine	L-Asparagine	L-Phenylalanine	L-Serine	L-Threonine	Glycyl-L-Glutamic Acid	Phenylethylamine	Putrescine
rep 1	0.0459	0.5148	0.5169	0.7366	0.0357	0.0459	0.8824	0.0287	1.1059	0.5794	0.0783	0.9576	1.0483	0.0458	0.6212	0.2256	1.0282	1.0778	0	0.1184	0.6302	0.0771	0.0066	0.0543	0.2288	0.6343	0.2969	0.5193	0.0469	0.0434	0.0086	0.4721
rep 2	0.0482	0.6501	0.6344	0.7375	0.0324	0.0516	1.0041	0.0336	0.899	0.7418	0.0781	0.8107	1.0901	0.0536	0.4991	0.242	0.9795	1.0979	0	0.1089	0.5738	0.0578	0.0038	0.0562	0.269	0.6406	0.2948	0.5915	0.0363	0.0393	0.01	0.4779
rep 3	0.0401	0.8526	0.6689	0.677	0.0333	0.0449	0.954	0.0436	0.9175	0.7984	0.0835	1.2504	0.989	0.0469	0.6767	0.2811	0.9839	0.8473	0	0.0987	0.5595	0.0566	0.0051	0.0539	0.289	0.6666	0.3779	0.5836	0.0157	0.0333	0.0053	0.5184
Q1 + Q16
	A1	B1	C1	D1	E1	F1	G1	H1	A2	B2	C2	D2	E2	F2	G2	H2	A3	B3	C3	D3	E3	F3	G3	H3	A4	B4	C4	D4	E4	F4	G4	H4
	Water	Pyruvic Acid Methyl Ester	Tween 40	Tween 80	α-Cyclodextrin	Glycogen	D-Cellobiose	α-D-Lactose	β-Methyl-D-Glucoside	D-Xylose	i-Erythritol	D-Mannitol	N-Acetyl-Glucosamine	D-Glucosamic Acid	Glucose-1-phosphate	D,L-α-Glycerol phosphate	D-Galactonic Acid γ-Lactone	D-Galacturonic Acid	2-Hydroxy Benzoic Acid	4-Hydroxy Benzoic Acid	γ-Amino Butyric Acid	Itaconic Acid	α-Keto Butyric Acid	D-Malic Acid	L-Arginine	L-Asparagine	L-Phenylalanine	L-Serine	L-Threonine	Glycyl-L-Glutamic Acid	Phenylethylamine	Putrescine
rep 1	0.0267	0.5819	0.5912	0.7129	0.0051	0.00429	0.6498	0.0231	0.9558	0.5227	0.00471	0.7783	1.0545	0.0219	0.5124	0.1996	1.0062	1.0922	0	0.1327	0.7767	0.0185	0.0109	0.0354	0.2173	0.6264	0.3297	0.5407	0.0195	0.0232	0.0051	0.5188
rep 2	0.0234	0.4714	0.7311	0.7458	0.00486	0.00416	0.8216	0.0207	0.9897	0.5417	0.0043	0.9945	1.2122	0.0256	0.4162	0.2038	1.1217	1.1807	0	0.1589	0.6631	0.021	0.0109	0.0429	0.2522	0.545	0.2885	0.4867	0.0247	0.0352	0.0046	0.6189
rep 3	0.0408	0.6457	0.7745	0.6486	0.00461	0.00422	0.7991	0.0241	1.0977	0.58	0.00466	1.0747	1.1055	0.0239	0.5037	0.2311	1.0886	1.0614	0	0.1176	0.6464	0.0197	0.0091	0.0448	0.198	0.4608	0.3913	0.7042	0.0207	0.0352	0.0031	0.493
Q2 + Q3
	A1	B1	C1	D1	E1	F1	G1	H1	A2	B2	C2	D2	E2	F2	G2	H2	A3	B3	C3	D3	E3	F3	G3	H3	A4	B4	C4	D4	E4	F4	G4	H4
	Water	Pyruvic Acid Methyl Ester	Tween 40	Tween 80	α-Cyclodextrin	Glycogen	D-Cellobiose	α-D-Lactose	β-Methyl-D-Glucoside	D-Xylose	i-Erythritol	D-Mannitol	N-Acetyl-Glucosamine	D-Glucosamic Acid	Glucose-1-phosphate	D,L-α-Glycerol phosphate	D-Galactonic Acid γ-Lactone	D-Galacturonic Acid	2-Hydroxy Benzoic Acid	4-Hydroxy Benzoic Acid	γ-Amino Butyric Acid	Itaconic Acid	α-Keto Butyric Acid	D-Malic Acid	L-Arginine	L-Asparagine	L-Phenylalanine	L-Serine	L-Threonine	Glycyl-L-Glutamic Acid	Phenylethylamine	Putrescine
rep 1	0.0386	0.9212	0.5048	0.8328	0.00503	0.00565	1.2889	0.00705	1.2636	0.5512	0.0414	1.3218	1.2797	0.00494	0.8547	0.353	1.144	1.2006	0	0.2434	0.6661	0.0411	0.0107	0.3588	0.2519	0.7759	0.4134	0.784	0.00888	0.00561	0.016	0.5074
rep 2	0.0388	0.9102	0.5707	0.6402	0.00649	0.00629	1.2912	0.0085	1.2503	0.6125	0.0457	1.2157	1.3035	0.00557	0.7927	0.3396	1.1722	1.1738	0	0.2162	0.5542	0.0461	0.0164	0.2576	0.2506	0.7189	0.4043	0.7132	0.00875	0.00644	0.0166	0.5254
rep 3	0.0466	0.943	0.557	0.682	0.00665	0.0059	1.2156	0.00832	1.2769	0.5476	0.0427	1.2984	1.291	0.00592	0.844	0.2931	1.1229	1.0924	0	0.274	0.6603	0.046	0.0122	0.2184	0.2168	0.4149	0.4244	0.7373	0.00533	0.00521	0.0165	0.3931
Q2 + Q4
	A1	B1	C1	D1	E1	F1	G1	H1	A2	B2	C2	D2	E2	F2	G2	H2	A3	B3	C3	D3	E3	F3	G3	H3	A4	B4	C4	D4	E4	F4	G4	H4
	Water	Pyruvic Acid Methyl Ester	Tween 40	Tween 80	α-Cyclodextrin	Glycogen	D-Cellobiose	α-D-Lactose	β-Methyl-D-Glucoside	D-Xylose	i-Erythritol	D-Mannitol	N-Acetyl-Glucosamine	D-Glucosamic Acid	Glucose-1-phosphate	D,L-α-Glycerol phosphate	D-Galactonic Acid γ-Lactone	D-Galacturonic Acid	2-Hydroxy Benzoic Acid	4-Hydroxy Benzoic Acid	γ-Amino Butyric Acid	Itaconic Acid	α-Keto Butyric Acid	D-Malic Acid	L-Arginine	L-Asparagine	L-Phenylalanine	L-Serine	L-Threonine	Glycyl-L-Glutamic Acid	Phenylethylamine	Putrescine
rep 1	0.0352	0.9763	0.8171	0.8667	0.00584	0.00585	1.2602	0.00427	1.227	0.5664	0.00681	1.2844	1.2285	0.00502	0.9	0.2932	1.1081	1.2049	0	0.1569	0.6715	0.036	0.0096	0.0404	0.2408	0.7656	0.4123	0.7182	0.0458	0.00562	0.0137	0.5807
rep 2	0.0397	0.8579	0.7393	0.8732	0.00658	0.00623	1.2916	0.00448	1.2071	0.6622	0.00723	1.2889	1.2715	0.00526	0.7419	0.3538	1.185	1.1674	0	0.2053	0.6937	0.0384	0.0076	0.0388	0.2233	0.7813	0.4103	0.7538	0.0314	0.00554	0.0102	0.6168
rep 3	0.0422	0.8811	0.9221	0.8998	0.00683	0.00631	1.1898	0.00424	1.2494	0.602	0.00741	1.3672	1.2267	0.00581	0.7572	0.3572	1.1519	1.144	0	0.1522	0.6498	0.0379	0.0099	0.0436	0.1995	0.4384	0.3329	0.8469	0.0227	0.00425	0.0097	0.5268
Q2 + Q5
	A1	B1	C1	D1	E1	F1	G1	H1	A2	B2	C2	D2	E2	F2	G2	H2	A3	B3	C3	D3	E3	F3	G3	H3	A4	B4	C4	D4	E4	F4	G4	H4
	Water	Pyruvic Acid Methyl Ester	Tween 40	Tween 80	α-Cyclodextrin	Glycogen	D-Cellobiose	α-D-Lactose	β-Methyl-D-Glucoside	D-Xylose	i-Erythritol	D-Mannitol	N-Acetyl-Glucosamine	D-Glucosamic Acid	Glucose-1-phosphate	D,L-α-Glycerol phosphate	D-Galactonic Acid γ-Lactone	D-Galacturonic Acid	2-Hydroxy Benzoic Acid	4-Hydroxy Benzoic Acid	γ-Amino Butyric Acid	Itaconic Acid	α-Keto Butyric Acid	D-Malic Acid	L-Arginine	L-Asparagine	L-Phenylalanine	L-Serine	L-Threonine	Glycyl-L-Glutamic Acid	Phenylethylamine	Putrescine
rep 1	0.0065	0.6441	0.6602	1.052	0.0545	0.0111	1.1045	0.0105	1.2126	0.8861	0.0054	1.0991	1.1407	0.0061	0.863	0.4068	1.0945	1.1897	0.0008	0.4615	1.0089	0.0225	0.0044	1.434	1.1239	1.3045	0.1873	1.1014	0.00629	0.0022	0.06114	0.7468
rep 2	0.0095	0.8874	0.8406	0.9613	0.0232	0.0186	1.2455	0.0044	1.2071	1.0574	0.0273	1.1974	1.196	0.0103	0.8191	0.4421	1.1813	1.3144	0	0.4574	1.052	0.0299	0.0027	1.3708	1.269	1.2937	0.1873	1.0538	0.00589	0.00761	0.05094	0.7283
rep 3	0.0078	0.9244	0.8991	0.9427	0.0052	0.0088	1.0342	0.0055	1.1624	1.0991	0.0144	1.2105	1.1143	0.0046	0.897	0.4231	1.1315	1.2524	0.0002	0.5154	1.0385	0.0013	0.0042	1.3985	1.1825	1.3556	0.1595	1.0599	0.00676	0.00259	0.05182	0.5572
Q2 + Q6
	A1	B1	C1	D1	E1	F1	G1	H1	A2	B2	C2	D2	E2	F2	G2	H2	A3	B3	C3	D3	E3	F3	G3	H3	A4	B4	C4	D4	E4	F4	G4	H4
	Water	Pyruvic Acid Methyl Ester	Tween 40	Tween 80	α-Cyclodextrin	Glycogen	D-Cellobiose	α-D-Lactose	β-Methyl-D-Glucoside	D-Xylose	i-Erythritol	D-Mannitol	N-Acetyl-Glucosamine	D-Glucosamic Acid	Glucose-1-phosphate	D,L-α-Glycerol phosphate	D-Galactonic Acid γ-Lactone	D-Galacturonic Acid	2-Hydroxy Benzoic Acid	4-Hydroxy Benzoic Acid	γ-Amino Butyric Acid	Itaconic Acid	α-Keto Butyric Acid	D-Malic Acid	L-Arginine	L-Asparagine	L-Phenylalanine	L-Serine	L-Threonine	Glycyl-L-Glutamic Acid	Phenylethylamine	Putrescine
rep 1	0.0202	0.8323	0.7426	1.0766	0.00312	0.00284	1.1414	0.0209	1.3514	0.6222	0.00391	1.1723	1.0464	0.00247	0.6948	0.3839	1.1861	1.1701	0	0.1791	0.8272	0.00449	0.0075	1.4983	0.9106	1.3844	0.2753	1.2004	0.00231	0.00308	0.3366	0.6394
rep 2	0.0153	0.7391	1.0181	1.0372	0.00492	0.00356	1.2056	0.0367	1.0686	0.7828	0.00488	1.2042	1.2316	0.00301	0.6455	0.2667	1.1868	1.2462	0	0.2398	0.8734	0.0059	0.0032	1.3579	0.9671	1.3808	0.2744	1.1573	0.00315	0.00421	0.2336	0.5751
rep 3	0.0178	0.8687	1.0847	1.1695	0.00452	0.00343	1.1449	0.0188	1.1501	0.5728	0.00392	1.2616	1.0204	0.00301	0.7102	0.3977	1.1404	0.9804	0.0003	0.2104	0.6852	0.00403	0.0124	1.3158	0.6401	0.5278	0.2747	0.7536	0.00265	0.00224	0.1972	0.4432
Q2 + Q7
	A1	B1	C1	D1	E1	F1	G1	H1	A2	B2	C2	D2	E2	F2	G2	H2	A3	B3	C3	D3	E3	F3	G3	H3	A4	B4	C4	D4	E4	F4	G4	H4
	Water	Pyruvic Acid Methyl Ester	Tween 40	Tween 80	α-Cyclodextrin	Glycogen	D-Cellobiose	α-D-Lactose	β-Methyl-D-Glucoside	D-Xylose	i-Erythritol	D-Mannitol	N-Acetyl-Glucosamine	D-Glucosamic Acid	Glucose-1-phosphate	D,L-α-Glycerol phosphate	D-Galactonic Acid γ-Lactone	D-Galacturonic Acid	2-Hydroxy Benzoic Acid	4-Hydroxy Benzoic Acid	γ-Amino Butyric Acid	Itaconic Acid	α-Keto Butyric Acid	D-Malic Acid	L-Arginine	L-Asparagine	L-Phenylalanine	L-Serine	L-Threonine	Glycyl-L-Glutamic Acid	Phenylethylamine	Putrescine
rep 1	0.0341	0.3962	0.6452	1.1155	0.0434	0.0419	0.8019	0.0259	0.8411	0.6615	0.0434	0.8469	1.0162	0.0248	0.5169	0.177	0.7079	0.6574	0.0002	0.2157	1.0083	0.024	0.0227	1.3037	0.2217	0.8371	0.5684	0.6626	0.0287	0.0363	0.0083	0.3956
rep 2	0.0448	0.443	0.7011	0.9137	0.0581	0.0445	0.9022	0.0285	0.8244	0.4832	0.0428	0.9482	1.107	0.0283	0.4969	0.1818	0.8323	0.6929	0	0.27	0.9093	0.0323	0.0179	0.9587	0.2432	0.5289	0.5118	0.3926	0.0254	0.046	0.0057	0.3755
rep 3	0.0205	0.3183	0.5491	0.7413	0.0323	0.033	0.6783	0.0202	0.8908	0.8817	0.04162	1.0697	1.1265	0.0337	0.486	0.1464	0.7869	0.5802	0	0.2962	0.8803	0.0262	0.0168	0.8368	0.1089	0.5117	0.3116	0.665	0.0174	0.0107	0.0077	0.4475
Q2 + Q8
	A1	B1	C1	D1	E1	F1	G1	H1	A2	B2	C2	D2	E2	F2	G2	H2	A3	B3	C3	D3	E3	F3	G3	H3	A4	B4	C4	D4	E4	F4	G4	H4
	Water	Pyruvic Acid Methyl Ester	Tween 40	Tween 80	α-Cyclodextrin	Glycogen	D-Cellobiose	α-D-Lactose	β-Methyl-D-Glucoside	D-Xylose	i-Erythritol	D-Mannitol	N-Acetyl-Glucosamine	D-Glucosamic Acid	Glucose-1-phosphate	D,L-α-Glycerol phosphate	D-Galactonic Acid γ-Lactone	D-Galacturonic Acid	2-Hydroxy Benzoic Acid	4-Hydroxy Benzoic Acid	γ-Amino Butyric Acid	Itaconic Acid	α-Keto Butyric Acid	D-Malic Acid	L-Arginine	L-Asparagine	L-Phenylalanine	L-Serine	L-Threonine	Glycyl-L-Glutamic Acid	Phenylethylamine	Putrescine
rep 1	0.0081	0.5956	0.6699	0.9092	0.0220475	0.0394	0.5852	0.0136	0.5884	0.5855	0.0276	0.5337	0.6876	0.023	0.4609	0.09	0.6772	0.621	0	0.1434	0.5578	0.0106	0.0081	0.8999	0.169	0.3708	0.3534	0.3719	0.0185	0.0206	0.0037	0.2522
rep 2	0.0069	0.4701	0.5565	0.7012	0.0214	0.0287	0.4554	0.0234	0.7491	0.3428	0.0231	0.3955	0.7061	0.0208	0.3884	0.1229	0.542	0.5273	0	0.1925	0.5176	0.0097	0.0093	0.8051	0.2169	0.4178	0.3713	0.1872	0.0164	0.0212	0.0041	0.3542
rep 3	0.0302	0.3655	0.6104	0.6676	0.02031	0.0341	0.3751	0.0258	0.5519	0.3115	0.0205	0.3533	0.6729	0.0308	0.3676	0.1076	0.5235	0.4834	0	0.168	0.518	0.0082	0.0101	0.6961	0.1159	0.295	0.2604	0.2302	0.0137	0.0278	0.0031	0.4117
Q2 + Q9
	A1	B1	C1	D1	E1	F1	G1	H1	A2	B2	C2	D2	E2	F2	G2	H2	A3	B3	C3	D3	E3	F3	G3	H3	A4	B4	C4	D4	E4	F4	G4	H4
	Water	Pyruvic Acid Methyl Ester	Tween 40	Tween 80	α-Cyclodextrin	Glycogen	D-Cellobiose	α-D-Lactose	β-Methyl-D-Glucoside	D-Xylose	i-Erythritol	D-Mannitol	N-Acetyl-Glucosamine	D-Glucosamic Acid	Glucose-1-phosphate	D,L-α-Glycerol phosphate	D-Galactonic Acid γ-Lactone	D-Galacturonic Acid	2-Hydroxy Benzoic Acid	4-Hydroxy Benzoic Acid	γ-Amino Butyric Acid	Itaconic Acid	α-Keto Butyric Acid	D-Malic Acid	L-Arginine	L-Asparagine	L-Phenylalanine	L-Serine	L-Threonine	Glycyl-L-Glutamic Acid	Phenylethylamine	Putrescine
rep 1	0.0403	0.899	0.7683	0.8728	0.00501	0.00508	1.0618	0.0335	1.1812	0.7259	0.00605	1.167	1.1063	0.0406	0.7423	0.3432	1.1224	1.1526	0	0.1488	0.6898	0.0189	0.015	1.4124	0.1923	0.8714	0.3267	1.0691	0.0243	0.00507	0.0265	0.3658
rep 2	0.0336	0.6922	0.9025	0.9772	0.00628	0.00504	1.1114	0.0409	1.1821	0.7865	0.00557	1.1689	1.1863	0.0454	0.56	0.3382	1.118	1.079	0	0.136	0.529	0.0049	0	1.293	0.2096	0.8109	0.3102	0.7351	0.0347	0.00461	0.0231	0.3544
rep 3	0.0402	0.7502	0.9299	0.9805	0.0057	0.00547	0.972	0.035	1.0993	0.911	0.00654	1.1184	1.1169	0.0389	0.7709	0.3983	1.1138	1.0056	0	0.1223	0.3681	0.0353	0.0148	1.173	0.1404	0.4655	0.381	0.723	0.022	0.00533	0.0233	0.2686
Q2 + Q10
	A1	B1	C1	D1	E1	F1	G1	H1	A2	B2	C2	D2	E2	F2	G2	H2	A3	B3	C3	D3	E3	F3	G3	H3	A4	B4	C4	D4	E4	F4	G4	H4
	Water	Pyruvic Acid Methyl Ester	Tween 40	Tween 80	α-Cyclodextrin	Glycogen	D-Cellobiose	α-D-Lactose	β-Methyl-D-Glucoside	D-Xylose	i-Erythritol	D-Mannitol	N-Acetyl-Glucosamine	D-Glucosamic Acid	Glucose-1-phosphate	D,L-α-Glycerol phosphate	D-Galactonic Acid γ-Lactone	D-Galacturonic Acid	2-Hydroxy Benzoic Acid	4-Hydroxy Benzoic Acid	γ-Amino Butyric Acid	Itaconic Acid	α-Keto Butyric Acid	D-Malic Acid	L-Arginine	L-Asparagine	L-Phenylalanine	L-Serine	L-Threonine	Glycyl-L-Glutamic Acid	Phenylethylamine	Putrescine
rep 1	0.0371	0.8796	0.9995	0.8544	0.00452	0.00457	1.3327	0.0039	1.1546	0.9649	0.00716	1.2337	1.1317	0.00518	0.9158	0.3282	1.1325	1.1327	0	0.1657	0.7193	0.0245	0.0118	0.0359	0.2294	0.886	0.3426	1.079	0.0329	0.00488	0.0178	0.5508
rep 2	0.0364	0.7667	1.026	0.9338	0.0063	0.00555	1.0812	0.0039	1.224	0.9739	0.00839	1.2363	1.1651	0.00503	0.8279	0.3658	1.2084	1.1459	0	0.1392	0.7652	0.0392	0.0073	0.0346	0.2926	0.9227	0.3983	0.9064	0.0325	0.00547	0.0123	0.4764
rep 3	0.0361	0.797	1.0769	0.9169	0.00574	0.00545	1.0414	0.00416	1.2172	0.8178	0.00724	1.2594	1.2032	0.00513	0.933	0.2767	1.1437	0.9666	0	0.1509	0.6593	0.0439	0.0098	0.0405	0.1185	0.5911	0.3147	0.708	0.0153	0.00399	0.0068	0.3757
Q2 + Q11
	A1	B1	C1	D1	E1	F1	G1	H1	A2	B2	C2	D2	E2	F2	G2	H2	A3	B3	C3	D3	E3	F3	G3	H3	A4	B4	C4	D4	E4	F4	G4	H4
	Water	Pyruvic Acid Methyl Ester	Tween 40	Tween 80	α-Cyclodextrin	Glycogen	D-Cellobiose	α-D-Lactose	β-Methyl-D-Glucoside	D-Xylose	i-Erythritol	D-Mannitol	N-Acetyl-Glucosamine	D-Glucosamic Acid	Glucose-1-phosphate	D,L-α-Glycerol phosphate	D-Galactonic Acid γ-Lactone	D-Galacturonic Acid	2-Hydroxy Benzoic Acid	4-Hydroxy Benzoic Acid	γ-Amino Butyric Acid	Itaconic Acid	α-Keto Butyric Acid	D-Malic Acid	L-Arginine	L-Asparagine	L-Phenylalanine	L-Serine	L-Threonine	Glycyl-L-Glutamic Acid	Phenylethylamine	Putrescine
rep 1	0.0363	0.7864	0.9275	1.1556	0.00486	0.00451	1.1574	0.03	1.0606	0.8576	0.00714	1.2246	1.1592	0.0279	0.9382	0.2993	1.0021	0.9282	0.002	0.1495	0.4971	0.4651	0.0173	1.2801	0.2206	0.8342	0.3514	1.0541	0.035	0.0641	0.0197	0.3183
rep 2	0.0391	0.6522	0.9323	0.976	0.00582	0.00482	1.1882	0.038	1.0602	0.7165	0.00566	1.274	1.1883	0.0489	0.81	0.3142	1.1615	1.0902	0.001	0.1399	0.5945	0.5542	0.0175	1.193	0.1866	0.8984	0.3196	1.1262	0.0613	0.087	0.0249	0.3723
rep 3	0.0339	0.8736	1.047	1.0404	0.00662	0.00548	1.1657	0.0392	1.1921	0.5826	0.00695	1.2521	1.1155	0.0465	0.9174	0.378	1.0826	1.0843	0.0015	0.135	0.4052	0.3323	0.0123	1.1812	0.1412	0.459	0.2322	0.7769	0.0198	0.0456	0.0144	0.3226
Q2 + Q12
	A1	B1	C1	D1	E1	F1	G1	H1	A2	B2	C2	D2	E2	F2	G2	H2	A3	B3	C3	D3	E3	F3	G3	H3	A4	B4	C4	D4	E4	F4	G4	H4
	Water	Pyruvic Acid Methyl Ester	Tween 40	Tween 80	α-Cyclodextrin	Glycogen	D-Cellobiose	α-D-Lactose	β-Methyl-D-Glucoside	D-Xylose	i-Erythritol	D-Mannitol	N-Acetyl-Glucosamine	D-Glucosamic Acid	Glucose-1-phosphate	D,L-α-Glycerol phosphate	D-Galactonic Acid γ-Lactone	D-Galacturonic Acid	2-Hydroxy Benzoic Acid	4-Hydroxy Benzoic Acid	γ-Amino Butyric Acid	Itaconic Acid	α-Keto Butyric Acid	D-Malic Acid	L-Arginine	L-Asparagine	L-Phenylalanine	L-Serine	L-Threonine	Glycyl-L-Glutamic Acid	Phenylethylamine	Putrescine
rep 1	0.0097	0.524	0.8315	1.1935	0.00164	0.00189	0.6251	0.00173	0.8989	0.7913	0.002	0.4778	0.9656	0.0058	0.3244	0.1421	0.6879	0.4538	0	0.1997	0.6155	0.0683	0.0045	0.6521	0.12	0.7158	0.7764	0.1106	0.00117	0.0079	0.0019	0.6109
rep 2	0.0075	0.425	0.9968	1.0535	0.00257	0.00199	0.7553	0.00176	0.5732	0.7004	0.0032	0.3962	0.9669	0.0097	0.1288	0.0441	0.7387	0.4756	0	0.2413	0.6029	0.1289	0.0075	0.8976	0.0825	0.8306	0.5859	0.2057	0.0017	0.0118	0.0029	0.49
rep 3	0.0082	0.4189	0.811	0.6513	0.00271	0.00213	0.7515	0.00254	0.7355	0.5669	0.00339	0.4209	1.0648	0.0145	0.2212	0.0777	0.6746	0.4915	0	0.2104	0.639	0.0892	0.0068	1.2001	0.0634	0.4836	0.4098	0.2206	0.00097	0.008	0.003	0.5139
Q2 + Q13
	A1	B1	C1	D1	E1	F1	G1	H1	A2	B2	C2	D2	E2	F2	G2	H2	A3	B3	C3	D3	E3	F3	G3	H3	A4	B4	C4	D4	E4	F4	G4	H4
	Water	Pyruvic Acid Methyl Ester	Tween 40	Tween 80	α-Cyclodextrin	Glycogen	D-Cellobiose	α-D-Lactose	β-Methyl-D-Glucoside	D-Xylose	i-Erythritol	D-Mannitol	N-Acetyl-Glucosamine	D-Glucosamic Acid	Glucose-1-phosphate	D,L-α-Glycerol phosphate	D-Galactonic Acid γ-Lactone	D-Galacturonic Acid	2-Hydroxy Benzoic Acid	4-Hydroxy Benzoic Acid	γ-Amino Butyric Acid	Itaconic Acid	α-Keto Butyric Acid	D-Malic Acid	L-Arginine	L-Asparagine	L-Phenylalanine	L-Serine	L-Threonine	Glycyl-L-Glutamic Acid	Phenylethylamine	Putrescine
rep 1	0.0485	0.6494	1.1241	1.4588	0.0237	0.0307	1.0203	0.0063	0.9891	0.6248	0.0359	0.4574	0.8836	0.0121	0.3085	0.359	0.8789	0.5807	0	0.205	0.9155	0.0088	0.0041	0.0063	0.1414	0.6032	0.6638	0.5032	0.0186	0.0084	0.0016	0.5287
rep 2	0.0175	0.5074	0.7971	1.0532	0.0389	0.0325	0.9745	0.0061	0.777	0.6865	0.0366	0.411	1.016	0.0101	0.1703	0.3738	0.8495	0.6363	0	0.2304	0.7896	0.0123	0.0039	0.0048	0.1139	0.5568	0.5372	0.3276	0.022	0.0108	0.0031	0.5142
rep 3	0.0218	0.433	0.687	0.827	0.0292	0.027	0.8942	0.0062	0.8453	0.7125	0.0304	0.4476	1.1151	0.0109	0.2474	0.3878	0.7815	0.47	0	0.1303	0.7838	0.0104	0.0069	0.0049	0.0564	0.3927	0.2726	0.27	0.0133	0.0079	0.0033	0.5544
Q2 + Q14
	A1	B1	C1	D1	E1	F1	G1	H1	A2	B2	C2	D2	E2	F2	G2	H2	A3	B3	C3	D3	E3	F3	G3	H3	A4	B4	C4	D4	E4	F4	G4	H4
	Water	Pyruvic Acid Methyl Ester	Tween 40	Tween 80	α-Cyclodextrin	Glycogen	D-Cellobiose	α-D-Lactose	β-Methyl-D-Glucoside	D-Xylose	i-Erythritol	D-Mannitol	N-Acetyl-Glucosamine	D-Glucosamic Acid	Glucose-1-phosphate	D,L-α-Glycerol phosphate	D-Galactonic Acid γ-Lactone	D-Galacturonic Acid	2-Hydroxy Benzoic Acid	4-Hydroxy Benzoic Acid	γ-Amino Butyric Acid	Itaconic Acid	α-Keto Butyric Acid	D-Malic Acid	L-Arginine	L-Asparagine	L-Phenylalanine	L-Serine	L-Threonine	Glycyl-L-Glutamic Acid	Phenylethylamine	Putrescine
rep 1	0.0368	0.606	1.0932	1.5293	0.03487	0.036	0.8258	0.0366	0.7536	0.5003	0.0372	0.9362	0.8839	0.0168	0.327	0.2066	0.7916	0.6559	0	0.2072	0.8208	0.0222	0.017	1.1404	0.188	0.6987	0.459	0.8215	0.0231	0.0269	0.0051	0.5211
rep 2	0.0163	0.5043	0.7037	1.0749	0.03481	0.0453	1.0254	0.0285	0.9294	0.5559	0.03479	0.9218	1.2186	0.0278	0.4916	0.2423	1.0681	0.8856	0	0.2735	0.8902	0.0252	0.0224	1.114	0.1789	0.5919	0.4761	0.6814	0.0256	0.0289	0.0056	0.6023
rep 3	0.0333	0.4834	0.6201	1.0777	0.03481	0.0406	0.9128	0.0213	0.9869	0.7144	0.03559	0.4902	1.2941	0.0265	0.4916	0.2009	0.8651	0.5947	0	0.2831	0.7371	0.0163	0.0194	0.9663	0.0935	0.4973	0.5674	0.5401	0.0158	0.024	0.0075	0.5747
Q2 + Q15
	A1	B1	C1	D1	E1	F1	G1	H1	A2	B2	C2	D2	E2	F2	G2	H2	A3	B3	C3	D3	E3	F3	G3	H3	A4	B4	C4	D4	E4	F4	G4	H4
	Water	Pyruvic Acid Methyl Ester	Tween 40	Tween 80	α-Cyclodextrin	Glycogen	D-Cellobiose	α-D-Lactose	β-Methyl-D-Glucoside	D-Xylose	i-Erythritol	D-Mannitol	N-Acetyl-Glucosamine	D-Glucosamic Acid	Glucose-1-phosphate	D,L-α-Glycerol phosphate	D-Galactonic Acid γ-Lactone	D-Galacturonic Acid	2-Hydroxy Benzoic Acid	4-Hydroxy Benzoic Acid	γ-Amino Butyric Acid	Itaconic Acid	α-Keto Butyric Acid	D-Malic Acid	L-Arginine	L-Asparagine	L-Phenylalanine	L-Serine	L-Threonine	Glycyl-L-Glutamic Acid	Phenylethylamine	Putrescine
rep 1	0.0257	0.5445	0.8114	1.1159	0.03462	0.0437	0.8442	0.0225	1.1135	0.4782	0.0421	0.8104	0.8289	0.0392	0.447	0.1497	0.9958	0.8988	0	0.183	0.8444	0.287	0.0074	0.1797	0.1872	0.7914	0.4214	0.5534	0.0252	0.0467	0.0044	0.5387
rep 2	0.036	0.4047	0.7077	0.9788	0.03616	0.0491	0.8451	0.0363	0.8502	0.3248	0.043683	0.9135	1.1847	0.0499	0.4116	0.1326	1.2629	0.7153	0	0.2184	0.8756	0.243	0.0069	0.0701	0.1881	0.7281	0.5145	0.5897	0.0225	0.0489	0.003	0.5703
rep 3	0.0445	0.4264	0.698	0.9777	0.03626	0.0554	0.7892	0.0286	1.0025	0.3513	0.03665	0.7839	1.2123	0.0458	0.5084	0.1663	0.7513	0.574	0	0.2126	0.8432	0.1222	0.0059	0.1287	0.0874	0.5957	0.378	0.6129	0.0216	0.0112	0.0069	0.4887
Q2 + Q16
	A1	B1	C1	D1	E1	F1	G1	H1	A2	B2	C2	D2	E2	F2	G2	H2	A3	B3	C3	D3	E3	F3	G3	H3	A4	B4	C4	D4	E4	F4	G4	H4
	Water	Pyruvic Acid Methyl Ester	Tween 40	Tween 80	α-Cyclodextrin	Glycogen	D-Cellobiose	α-D-Lactose	β-Methyl-D-Glucoside	D-Xylose	i-Erythritol	D-Mannitol	N-Acetyl-Glucosamine	D-Glucosamic Acid	Glucose-1-phosphate	D,L-α-Glycerol phosphate	D-Galactonic Acid γ-Lactone	D-Galacturonic Acid	2-Hydroxy Benzoic Acid	4-Hydroxy Benzoic Acid	γ-Amino Butyric Acid	Itaconic Acid	α-Keto Butyric Acid	D-Malic Acid	L-Arginine	L-Asparagine	L-Phenylalanine	L-Serine	L-Threonine	Glycyl-L-Glutamic Acid	Phenylethylamine	Putrescine
rep 1	0.0382	0.7376	0.8665	1.3091	0.0378	0.0386	0.7357	0.0258	0.5812	0.9791	0.035	0.763	0.9161	0.0256	0.4733	0.1587	0.6159	0.5876	0	0.171	0.8064	0.0155	0.0102	0.0378	0.2074	0.7377	0.4201	0.8158	0.0225	0.0322	0.0048	0.4365
rep 2	0.0226	0.3292	0.7467	1.0818	0.0358	0.0399	0.8312	0.0202	0.6481	1.0881	0.038	0.9437	1.065	0.0341	0.5382	0.2115	0.9533	0.5843	0	0.3353	0.8544	0.0162	0.0116	0.0262	0.1977	0.5845	0.4966	0.7861	0.0185	0.0289	0.0044	0.5781
rep 3	0.0107	0.4955	0.6301	1.0713	0.0333	0.0348	0.8795	0.0179	0.6625	0.8492	0.0306	0.7346	1.1016	0.0257	0.4206	0.2206	0.5267	0.4878	0	0.3228	0.7721	0.0126	0.0183	0.0127	0.0873	0.5642	0.4738	0.7057	0.0128	0.0118	0.0026	0.4216
Q3 + Q4
	A1	B1	C1	D1	E1	F1	G1	H1	A2	B2	C2	D2	E2	F2	G2	H2	A3	B3	C3	D3	E3	F3	G3	H3	A4	B4	C4	D4	E4	F4	G4	H4
	Water	Pyruvic Acid Methyl Ester	Tween 40	Tween 80	α-Cyclodextrin	Glycogen	D-Cellobiose	α-D-Lactose	β-Methyl-D-Glucoside	D-Xylose	i-Erythritol	D-Mannitol	N-Acetyl-Glucosamine	D-Glucosamic Acid	Glucose-1-phosphate	D,L-α-Glycerol phosphate	D-Galactonic Acid γ-Lactone	D-Galacturonic Acid	2-Hydroxy Benzoic Acid	4-Hydroxy Benzoic Acid	γ-Amino Butyric Acid	Itaconic Acid	α-Keto Butyric Acid	D-Malic Acid	L-Arginine	L-Asparagine	L-Phenylalanine	L-Serine	L-Threonine	Glycyl-L-Glutamic Acid	Phenylethylamine	Putrescine
rep 1	0.037	0.6911	0.6711	0.9827	0.03484	0.03448	1.1542	0.0557	1.1593	0.6888	0.0355	1.0593	1.0894	0.0334	0.8602	0.3102	1.1445	1.0224	0	0.2771	0.5969	0.0225	0.0203	0.1152	0.235	0.8088	0.3554	0.7778	0.0596	0.0373	0.0115	0.4233
rep 2	0.0397	0.6418	0.6597	0.6727	0.03564	0.03516	1.1689	0.0621	1.1083	0.6002	0.0323	1.0515	1.1847	0.0438	0.6999	0.3059	1.1081	1.1509	0	0.1371	0.5298	0.0192	0.0207	0.0795	0.2762	0.7271	0.3536	0.7712	0.0425	0.0401	0.0099	0.3392
rep 3	0.0366	0.8402	0.5742	0.7332	0.03613	0.03503	1.0696	0.0599	1.2851	0.6793	0.0394	0.9996	1.2096	0.0412	0.7322	0.2552	1.1126	0.9779	0	0.2378	0.5715	0.0185	0.018	0.0741	0.1731	0.2996	0.3043	0.5356	0.0271	0.0319	0.0074	0.25
Q3 + Q5
	A1	B1	C1	D1	E1	F1	G1	H1	A2	B2	C2	D2	E2	F2	G2	H2	A3	B3	C3	D3	E3	F3	G3	H3	A4	B4	C4	D4	E4	F4	G4	H4
	Water	Pyruvic Acid Methyl Ester	Tween 40	Tween 80	α-Cyclodextrin	Glycogen	D-Cellobiose	α-D-Lactose	β-Methyl-D-Glucoside	D-Xylose	i-Erythritol	D-Mannitol	N-Acetyl-Glucosamine	D-Glucosamic Acid	Glucose-1-phosphate	D,L-α-Glycerol phosphate	D-Galactonic Acid γ-Lactone	D-Galacturonic Acid	2-Hydroxy Benzoic Acid	4-Hydroxy Benzoic Acid	γ-Amino Butyric Acid	Itaconic Acid	α-Keto Butyric Acid	D-Malic Acid	L-Arginine	L-Asparagine	L-Phenylalanine	L-Serine	L-Threonine	Glycyl-L-Glutamic Acid	Phenylethylamine	Putrescine
rep 1	0.0465	0.7355	0.7762	1.1217	0.04522	0.04508	0.9275	0.0649	1.0304	0.6111	0.04622	1.1115	1.1079	0.0495	0.7939	0.3429	1.0009	0.7456	0.0003	0.2144	0.5889	0.0355	0.0135	0.1574	0.2291	0.5873	0.3215	0.8558	0.0684	0.04505	0.0128	0.3324
rep 2	0.042	0.4865	0.6972	0.8385	0.04578	0.04555	1.0904	0.0722	1.1018	0.7602	0.04568	1.1354	1.1821	0.0501	0.6799	0.3111	1.1845	1.1399	0	0.2432	0.6078	0.0381	0.016	0.1289	0.2557	0.7802	0.3054	0.8277	0.0735	0.04549	0.0106	0.3454
rep 3	0.0504	0.7923	0.693	0.7801	0.04638	0.04568	0.9958	0.0653	1.1388	0.8543	0.04716	1.0877	1.1505	0.0474	0.7187	0.2991	1.0648	0.9513	0	0.274	0.6668	0.0359	0.0135	0.1251	0.1543	0.49	0.3513	0.6074	0.0676	0.04516	0.0107	0.2945
Q3 + Q6
	A1	B1	C1	D1	E1	F1	G1	H1	A2	B2	C2	D2	E2	F2	G2	H2	A3	B3	C3	D3	E3	F3	G3	H3	A4	B4	C4	D4	E4	F4	G4	H4
	Water	Pyruvic Acid Methyl Ester	Tween 40	Tween 80	α-Cyclodextrin	Glycogen	D-Cellobiose	α-D-Lactose	β-Methyl-D-Glucoside	D-Xylose	i-Erythritol	D-Mannitol	N-Acetyl-Glucosamine	D-Glucosamic Acid	Glucose-1-phosphate	D,L-α-Glycerol phosphate	D-Galactonic Acid γ-Lactone	D-Galacturonic Acid	2-Hydroxy Benzoic Acid	4-Hydroxy Benzoic Acid	γ-Amino Butyric Acid	Itaconic Acid	α-Keto Butyric Acid	D-Malic Acid	L-Arginine	L-Asparagine	L-Phenylalanine	L-Serine	L-Threonine	Glycyl-L-Glutamic Acid	Phenylethylamine	Putrescine
rep 1	0.0153	0.776	0.9271	0.9356	0.0196	0.019	0.6645	0.0469	0.8282	0.6983	0.0169	0.59	0.9504	0.0115	0.5858	0.2995	0.6461	0.7457	0	0.5523	1.0451	0.0363	0.0055	1.3735	1.0779	1.4357	0.1862	1.0801	0.0611	0.0151	0.094	0.6709
rep 2	0.0278	0.6881	1.0315	1.1954	0.0326	0.0184	0.8902	0.0347	0.6456	0.6782	0.0207	0.5281	1.1044	0.0115	0.4148	0.247	0.6618	0.642	0	0.4861	1.0085	0.059	0.004	1.1349	1.1212	1.4117	0.1707	0.9237	0.0382	0.0146	0.0955	0.6533
rep 3	0.0161	0.8198	0.9128	1.0176	0.0101	0.0141	0.7825	0.0383	0.4231	0.579	0.0142	0.3879	0.993	0.0077	0.4011	0.2424	0.6599	0.4603	0.0003	0.4019	0.8605	0.0391	0.0051	1.1307	0.5046	0.8855	0.1781	0.5385	0.0641	0.0251	0.0763	0.4033
Q3 + Q7
	A1	B1	C1	D1	E1	F1	G1	H1	A2	B2	C2	D2	E2	F2	G2	H2	A3	B3	C3	D3	E3	F3	G3	H3	A4	B4	C4	D4	E4	F4	G4	H4
	Water	Pyruvic Acid Methyl Ester	Tween 40	Tween 80	α-Cyclodextrin	Glycogen	D-Cellobiose	α-D-Lactose	β-Methyl-D-Glucoside	D-Xylose	i-Erythritol	D-Mannitol	N-Acetyl-Glucosamine	D-Glucosamic Acid	Glucose-1-phosphate	D,L-α-Glycerol phosphate	D-Galactonic Acid γ-Lactone	D-Galacturonic Acid	2-Hydroxy Benzoic Acid	4-Hydroxy Benzoic Acid	γ-Amino Butyric Acid	Itaconic Acid	α-Keto Butyric Acid	D-Malic Acid	L-Arginine	L-Asparagine	L-Phenylalanine	L-Serine	L-Threonine	Glycyl-L-Glutamic Acid	Phenylethylamine	Putrescine
rep 1	0.0117	0.7428	0.5959	0.8792	0.01235	0.00264	1.2102	0.0468	0.8557	1.0733	0.01135	1.2444	1.1904	0.0121	0.7641	0.3601	0.8886	1.0069	0.0013	0.2606	0.5125	0.00144	0.00146	1.419	0.1674	0.878	0.3423	0.9671	0.052	0.00246	0.0125	0.3164
rep 2	0.0105	0.6487	0.7025	0.8377	0.00331	0.00307	1.3123	0.0587	1.0866	0.9963	0.010407	1.3266	1.283	0.0205	0.8279	0.3836	1.0074	1.0923	0.0017	0.3483	0.4365	0.00176	0.00137	1.4066	0.1621	0.7946	0.3753	1.0205	0.0705	0.00359	0.0122	0.2886
rep 3	0.0127	0.8139	0.6894	0.8404	0.01044	0.00432	1.2548	0.0427	1.0785	1.0356	0.011429	1.3062	1.1908	0.0233	0.7793	0.3423	1.0051	0.8281	0.001	0.3248	0.4182	0.00146	0.00148	1.3083	0.2177	0.336	0.3919	0.7072	0.0271	0.00162	0.0087	0.2814
Q3 + Q8
	A1	B1	C1	D1	E1	F1	G1	H1	A2	B2	C2	D2	E2	F2	G2	H2	A3	B3	C3	D3	E3	F3	G3	H3	A4	B4	C4	D4	E4	F4	G4	H4
	Water	Pyruvic Acid Methyl Ester	Tween 40	Tween 80	α-Cyclodextrin	Glycogen	D-Cellobiose	α-D-Lactose	β-Methyl-D-Glucoside	D-Xylose	i-Erythritol	D-Mannitol	N-Acetyl-Glucosamine	D-Glucosamic Acid	Glucose-1-phosphate	D,L-α-Glycerol phosphate	D-Galactonic Acid γ-Lactone	D-Galacturonic Acid	2-Hydroxy Benzoic Acid	4-Hydroxy Benzoic Acid	γ-Amino Butyric Acid	Itaconic Acid	α-Keto Butyric Acid	D-Malic Acid	L-Arginine	L-Asparagine	L-Phenylalanine	L-Serine	L-Threonine	Glycyl-L-Glutamic Acid	Phenylethylamine	Putrescine
rep 1	0.0126	0.5741	0.6576	1.2025	0.00275	0.00239	0.8863	0.0338	1.1026	0.5858	0.00297	0.8538	1.2072	0.00196	0.6841	0.2755	1.0702	0.9815	0	0.2594	0.6249	0.0167	0.0182	1.3831	0.2558	0.7196	0.3801	0.509	0.0328	0.00223	0.0076	0.3314
rep 2	0.013	0.569	0.6311	0.801	0.00371	0.00294	0.8446	0.0357	0.8452	0.5454	0.00387	0.7789	1.1952	0.00212	0.5383	0.2645	0.9917	1.0726	0.0002	0.2531	0.4982	0.0183	0.0147	1.1884	0.2624	0.7749	0.3712	0.7518	0.0695	0.00212	0.0063	0.3897
rep 3	0.0113	0.6031	0.6897	0.7906	0.00328	0.00469	0.626	0.0338	0.9683	0.4754	0.00346	0.8792	1.2424	0.00145	0.5074	0.2523	0.8759	0.7861	0	0.2427	0.6376	0.0125	0.0096	1.2086	0.2038	0.504	0.4029	0.4036	0.0178	0.00151	0.0053	0.3459
Q3 + Q9
	A1	B1	C1	D1	E1	F1	G1	H1	A2	B2	C2	D2	E2	F2	G2	H2	A3	B3	C3	D3	E3	F3	G3	H3	A4	B4	C4	D4	E4	F4	G4	H4
	Water	Pyruvic Acid Methyl Ester	Tween 40	Tween 80	α-Cyclodextrin	Glycogen	D-Cellobiose	α-D-Lactose	β-Methyl-D-Glucoside	D-Xylose	i-Erythritol	D-Mannitol	N-Acetyl-Glucosamine	D-Glucosamic Acid	Glucose-1-phosphate	D,L-α-Glycerol phosphate	D-Galactonic Acid γ-Lactone	D-Galacturonic Acid	2-Hydroxy Benzoic Acid	4-Hydroxy Benzoic Acid	γ-Amino Butyric Acid	Itaconic Acid	α-Keto Butyric Acid	D-Malic Acid	L-Arginine	L-Asparagine	L-Phenylalanine	L-Serine	L-Threonine	Glycyl-L-Glutamic Acid	Phenylethylamine	Putrescine
rep 1	0.016	0.3483	0.3402	0.4224	0.0124	0.0157	0.5429	0.0303	0.3988	0.3209	0.01358	0.5341	0.6054	0.0159	0.3936	0.2155	0.4334	0.4812	0	0.1736	0.4093	0.0085	0.0059	1.2795	0.1869	0.4291	0.2536	0.3009	0.0235	0.0151	0.0066	0.3069
rep 2	0.0135	0.2958	0.396	0.5061	0.0127	0.01272	0.9004	0.0259	0.8106	0.4112	0.01362	0.5702	0.9715	0.0163	0.4669	0.2868	0.6749	0.7745	0	0.1533	0.3195	0.0142	0.0101	1.0784	0.1538	0.4978	0.2537	0.4749	0.0316	0.0223	0.0103	0.3169
rep 3	0.0188	0.3937	0.5087	0.5115	0.01295	0.01265	0.9198	0.0329	1.024	0.4863	0.01378	0.7387	1.0513	0.0183	0.4657	0.2482	0.6933	0.9149	0	0.1685	0.3498	0.012	0.0164	0.9558	0.1566	0.2914	0.2912	0.3356	0.0251	0.0183	0.0085	0.3302
Q3 + Q10
	A1	B1	C1	D1	E1	F1	G1	H1	A2	B2	C2	D2	E2	F2	G2	H2	A3	B3	C3	D3	E3	F3	G3	H3	A4	B4	C4	D4	E4	F4	G4	H4
	Water	Pyruvic Acid Methyl Ester	Tween 40	Tween 80	α-Cyclodextrin	Glycogen	D-Cellobiose	α-D-Lactose	β-Methyl-D-Glucoside	D-Xylose	i-Erythritol	D-Mannitol	N-Acetyl-Glucosamine	D-Glucosamic Acid	Glucose-1-phosphate	D,L-α-Glycerol phosphate	D-Galactonic Acid γ-Lactone	D-Galacturonic Acid	2-Hydroxy Benzoic Acid	4-Hydroxy Benzoic Acid	γ-Amino Butyric Acid	Itaconic Acid	α-Keto Butyric Acid	D-Malic Acid	L-Arginine	L-Asparagine	L-Phenylalanine	L-Serine	L-Threonine	Glycyl-L-Glutamic Acid	Phenylethylamine	Putrescine
rep 1	0.014	0.3493	0.4153	0.4583	0.00278	0.00267	0.6108	0.00263	0.6524	0.3372	0.00328	0.615	0.7091	0.00168	0.5401	0.2418	0.4747	0.6326	0.0003	0.1134	0.4865	0.011	0.0065	1.259	0.151	0.4576	0.2949	0.2956	0.00177	0.00174	0.0084	0.3673
rep 2	0.0135	0.3158	0.4511	0.53	0.0028	0.00303	0.8473	0.00269	0.537	0.3222	0.00349	0.6494	0.9422	0.00221	0.5075	0.2831	0.7207	0.7982	0	0.1458	0.5166	0.0195	0.0095	1.0662	0.2234	0.5585	0.3565	0.4278	0.00234	0.00246	0.0085	0.4499
rep 3	0.0153	0.3516	0.538	0.5177	0.003	0.00265	0.9735	0.00254	0.9975	0.423	0.00345	0.8364	0.9424	0.00213	0.6861	0.3071	0.7806	0.7489	0	0.1157	0.5455	0.0169	0.0076	0.0475	0.1295	0.3386	0.3062	0.4428	0.00219	0.00242	0.0125	0.4208
Q3 + Q11
	A1	B1	C1	D1	E1	F1	G1	H1	A2	B2	C2	D2	E2	F2	G2	H2	A3	B3	C3	D3	E3	F3	G3	H3	A4	B4	C4	D4	E4	F4	G4	H4
	Water	Pyruvic Acid Methyl Ester	Tween 40	Tween 80	α-Cyclodextrin	Glycogen	D-Cellobiose	α-D-Lactose	β-Methyl-D-Glucoside	D-Xylose	i-Erythritol	D-Mannitol	N-Acetyl-Glucosamine	D-Glucosamic Acid	Glucose-1-phosphate	D,L-α-Glycerol phosphate	D-Galactonic Acid γ-Lactone	D-Galacturonic Acid	2-Hydroxy Benzoic Acid	4-Hydroxy Benzoic Acid	γ-Amino Butyric Acid	Itaconic Acid	α-Keto Butyric Acid	D-Malic Acid	L-Arginine	L-Asparagine	L-Phenylalanine	L-Serine	L-Threonine	Glycyl-L-Glutamic Acid	Phenylethylamine	Putrescine
rep 1	0.0168	0.4761	0.4174	0.6265	0.00291	0.00302	0.6167	0.0259	0.6758	0.2703	0.00347	0.5563	0.7158	0.019	0.4404	0.237	0.7298	0.8175	0.0005	0.1732	0.3725	0.1868	0.0083	1.2885	0.1746	0.587	0.2411	0.3339	0.00212	0.00198	0.0097	0.3616
rep 2	0.0145	0.3684	0.4443	0.5511	0.00274	0.00316	0.9465	0.0275	0.771	0.3153	0.00349	0.6351	1.0143	0.0193	0.5209	0.2267	0.8701	0.9955	0	0.1641	0.39	0.3093	0.0093	1.138	0.2037	0.5027	0.2443	0.4537	0.0025	0.0029	0.0087	0.394
rep 3	0.016	0.4046	0.5098	0.6082	0.00288	0.003	1.0139	0.0362	1.0127	0.3651	0.00341	0.7802	1.0322	0.0167	0.543	0.2526	0.7652	0.7557	0	0.1498	0.4008	0.2271	0.0076	0.9704	0.115	0.2562	0.3009	0.4277	0.00179	0.00197	0.0079	0.3529
Q3 + Q12
	A1	B1	C1	D1	E1	F1	G1	H1	A2	B2	C2	D2	E2	F2	G2	H2	A3	B3	C3	D3	E3	F3	G3	H3	A4	B4	C4	D4	E4	F4	G4	H4
	Water	Pyruvic Acid Methyl Ester	Tween 40	Tween 80	α-Cyclodextrin	Glycogen	D-Cellobiose	α-D-Lactose	β-Methyl-D-Glucoside	D-Xylose	i-Erythritol	D-Mannitol	N-Acetyl-Glucosamine	D-Glucosamic Acid	Glucose-1-phosphate	D,L-α-Glycerol phosphate	D-Galactonic Acid γ-Lactone	D-Galacturonic Acid	2-Hydroxy Benzoic Acid	4-Hydroxy Benzoic Acid	γ-Amino Butyric Acid	Itaconic Acid	α-Keto Butyric Acid	D-Malic Acid	L-Arginine	L-Asparagine	L-Phenylalanine	L-Serine	L-Threonine	Glycyl-L-Glutamic Acid	Phenylethylamine	Putrescine
rep 1	0.0135	0.5328	0.3394	0.4941	0.00271	0.00278	0.9485	0.0695	1.2151	0.3355	0.00311	0.5969	0.9138	0.0168	0.6725	0.3414	0.9449	0.9231	0	0.1591	0.4439	0.0787	0.0063	1.2713	0.1825	0.5137	0.2142	0.4854	0.0242	0.00246	0.0106	0.3434
rep 2	0.0167	0.4444	0.4476	0.5268	0.003	0.00296	1.1331	0.0484	1.166	0.3435	0.00296	0.7714	1.1056	0.0217	0.6209	0.2646	0.9105	1.0399	0	0.1941	0.4108	0.1771	0.008	1.1928	0.17	0.5035	0.2489	0.452	0.0287	0.00403	0.0132	0.3053
rep 3	0.019	0.5642	0.4785	0.638	0.00289	0.00347	1.1609	0.0445	1.0298	0.458	0.00355	1.0229	1.0664	0.0193	0.6571	0.2622	0.8989	1.0636	0	0.1562	0.3274	0.1135	0.0073	1.0314	0.1612	0.2553	0.3931	0.5321	0.025	0.00253	0.0095	0.3315
Q3 + Q13
	A1	B1	C1	D1	E1	F1	G1	H1	A2	B2	C2	D2	E2	F2	G2	H2	A3	B3	C3	D3	E3	F3	G3	H3	A4	B4	C4	D4	E4	F4	G4	H4
	Water	Pyruvic Acid Methyl Ester	Tween 40	Tween 80	α-Cyclodextrin	Glycogen	D-Cellobiose	α-D-Lactose	β-Methyl-D-Glucoside	D-Xylose	i-Erythritol	D-Mannitol	N-Acetyl-Glucosamine	D-Glucosamic Acid	Glucose-1-phosphate	D,L-α-Glycerol phosphate	D-Galactonic Acid γ-Lactone	D-Galacturonic Acid	2-Hydroxy Benzoic Acid	4-Hydroxy Benzoic Acid	γ-Amino Butyric Acid	Itaconic Acid	α-Keto Butyric Acid	D-Malic Acid	L-Arginine	L-Asparagine	L-Phenylalanine	L-Serine	L-Threonine	Glycyl-L-Glutamic Acid	Phenylethylamine	Putrescine
rep 1	0.037	0.8626	0.7984	1.1739	0.00494	0.00489	0.6941	0.0711	0.8143	0.6896	0.00537	0.8475	0.8346	0.0443	0.7919	0.3574	0.5578	0.3452	0.0002	0.2642	0.4303	0.0166	0.0108	0.2434	0.2455	0.3976	0.3397	0.9141	0.0721	0.0436	0.0114	0.3614
rep 2	0.0431	0.5825	0.5642	0.7877	0.00603	0.00517	0.8524	0.0889	0.9636	0.9017	0.00577	1.09	1.0986	0.0481	0.7061	0.3602	1.0138	0.8653	0	0.3579	0.6167	0.0322	0.0228	0.1659	0.2417	0.4099	0.2697	0.7768	0.0756	0.0503	0.0129	0.3013
rep 3	0.0468	0.7054	0.5707	0.7716	0.00635	0.00637	0.822	0.08	1.0347	0.758	0.00692	1.0067	0.9953	0.0515	0.7329	0.3662	0.989	0.7788	0.0002	0.3111	0.5228	0.0206	0.0092	0.1236	0.1896	0.3582	0.4223	0.6631	0.0573	0.0498	0.0088	0.2935
Q3 + Q14
	A1	B1	C1	D1	E1	F1	G1	H1	A2	B2	C2	D2	E2	F2	G2	H2	A3	B3	C3	D3	E3	F3	G3	H3	A4	B4	C4	D4	E4	F4	G4	H4
	Water	Pyruvic Acid Methyl Ester	Tween 40	Tween 80	α-Cyclodextrin	Glycogen	D-Cellobiose	α-D-Lactose	β-Methyl-D-Glucoside	D-Xylose	i-Erythritol	D-Mannitol	N-Acetyl-Glucosamine	D-Glucosamic Acid	Glucose-1-phosphate	D,L-α-Glycerol phosphate	D-Galactonic Acid γ-Lactone	D-Galacturonic Acid	2-Hydroxy Benzoic Acid	4-Hydroxy Benzoic Acid	γ-Amino Butyric Acid	Itaconic Acid	α-Keto Butyric Acid	D-Malic Acid	L-Arginine	L-Asparagine	L-Phenylalanine	L-Serine	L-Threonine	Glycyl-L-Glutamic Acid	Phenylethylamine	Putrescine
rep 1	0.0449	0.9224	0.9964	0.9682	0.04549	0.0461	0.6951	0.0741	0.6472	0.5982	0.03688	0.6407	0.6752	0.0418	0.7166	0.3916	0.4799	0.4973	0	0.3109	0.4868	0.0382	0.0102	1.3735	0.2054	0.3548	0.3846	0.7652	0.1406	0.051	0.0127	0.3081
rep 2	0.0429	0.4227	0.5022	0.7827	0.03675	0.04658	0.8531	0.0876	0.7035	0.5239	0.03684	0.8686	0.9888	0.0539	0.7127	0.3741	0.8286	0.8078	0	0.2533	0.4181	0.0404	0.0209	1.355	0.2346	0.3996	0.3105	0.791	0.0823	0.0536	0.0126	0.3134
rep 3	0.0463	0.7734	0.5047	0.8508	0.03647	0.0387	0.933	0.0687	1.0656	0.7361	0.03632	0.9594	1.0438	0.0482	0.7282	0.383	0.9726	0.75	0	0.3169	0.4527	0.0282	0.0185	1.2848	0.2224	0.2437	0.3119	0.6994	0.0712	0.0428	0.0087	0.2671
Q3 + Q15
	A1	B1	C1	D1	E1	F1	G1	H1	A2	B2	C2	D2	E2	F2	G2	H2	A3	B3	C3	D3	E3	F3	G3	H3	A4	B4	C4	D4	E4	F4	G4	H4
	Water	Pyruvic Acid Methyl Ester	Tween 40	Tween 80	α-Cyclodextrin	Glycogen	D-Cellobiose	α-D-Lactose	β-Methyl-D-Glucoside	D-Xylose	i-Erythritol	D-Mannitol	N-Acetyl-Glucosamine	D-Glucosamic Acid	Glucose-1-phosphate	D,L-α-Glycerol phosphate	D-Galactonic Acid γ-Lactone	D-Galacturonic Acid	2-Hydroxy Benzoic Acid	4-Hydroxy Benzoic Acid	γ-Amino Butyric Acid	Itaconic Acid	α-Keto Butyric Acid	D-Malic Acid	L-Arginine	L-Asparagine	L-Phenylalanine	L-Serine	L-Threonine	Glycyl-L-Glutamic Acid	Phenylethylamine	Putrescine
rep 1	0.0215	1.0555	1.1223	0.7709	0.022479	0.026	0.5089	0.0835	0.5025	0.9016	0.02539	1.1468	0.4112	0.0321	0.3868	0.2544	0.4721	0.5854	0	0.1865	0.4681	0.0723	0.0081	0.3246	0.2099	0.6012	0.326	0.8657	0.0593	0.0406	0.0118	0.2203
rep 2	0.0358	0.3786	0.7297	0.7599	0.02474	0.03607	0.824	0.0826	0.6562	0.5983	0.02482	0.8877	0.9428	0.0374	0.6437	0.3425	0.8962	0.7157	0	0.1929	0.5572	0.0846	0.0123	0.1971	0.2152	0.3947	0.2278	0.7934	0.0615	0.0424	0.0114	0.2152
rep 3	0.04	0.5219	0.5376	0.6764	0.02449	0.02533	0.8651	0.076	0.8961	0.6293	0.02485	1.1247	0.9941	0.023	0.7691	0.2804	0.9416	0.8368	0	0.177	0.4728	0.0646	0.0099	0.1361	0.2249	0.2862	0.3873	0.6408	0.06	0.0198	0.0102	0.344
Q3 + Q16
	A1	B1	C1	D1	E1	F1	G1	H1	A2	B2	C2	D2	E2	F2	G2	H2	A3	B3	C3	D3	E3	F3	G3	H3	A4	B4	C4	D4	E4	F4	G4	H4
	Water	Pyruvic Acid Methyl Ester	Tween 40	Tween 80	α-Cyclodextrin	Glycogen	D-Cellobiose	α-D-Lactose	β-Methyl-D-Glucoside	D-Xylose	i-Erythritol	D-Mannitol	N-Acetyl-Glucosamine	D-Glucosamic Acid	Glucose-1-phosphate	D,L-α-Glycerol phosphate	D-Galactonic Acid γ-Lactone	D-Galacturonic Acid	2-Hydroxy Benzoic Acid	4-Hydroxy Benzoic Acid	γ-Amino Butyric Acid	Itaconic Acid	α-Keto Butyric Acid	D-Malic Acid	L-Arginine	L-Asparagine	L-Phenylalanine	L-Serine	L-Threonine	Glycyl-L-Glutamic Acid	Phenylethylamine	Putrescine
rep 1	0.0494	0.8262	1.1879	1.4051	0.00504	0.00616	0.5566	0.0804	0.8417	0.9102	0.03673	0.8287	0.4824	0.0466	0.5968	0.3169	0.8629	0.6084	0	0.3215	0.5557	0.0435	0.0093	0.3434	0.1908	0.255	0.3319	0.6065	0.088	0.0276	0.0103	0.2891
rep 2	0.0425	0.4137	0.6017	0.7419	0.00603	0.0064	0.8037	0.0954	0.7341	0.7598	0.03695	0.8884	0.8866	0.0535	0.6125	0.3231	0.9199	0.818	0	0.2274	0.5663	0.0429	0.0104	0.248	0.2553	0.3884	0.3836	0.742	0.0746	0.0511	0.0115	0.3723
rep 3	0.0452	0.6076	0.5859	0.6857	0.00614	0.00557	0.8394	0.0856	0.8329	0.609	0.03679	0.8555	0.9388	0.0456	0.8113	0.3195	0.8293	0.7841	0	0.3934	0.6187	0.0289	0.0109	0.1587	0.2289	0.3226	0.4241	0.6697	0.081	0.0413	0.006	0.331
Q4 + Q5
	A1	B1	C1	D1	E1	F1	G1	H1	A2	B2	C2	D2	E2	F2	G2	H2	A3	B3	C3	D3	E3	F3	G3	H3	A4	B4	C4	D4	E4	F4	G4	H4
	Water	Pyruvic Acid Methyl Ester	Tween 40	Tween 80	α-Cyclodextrin	Glycogen	D-Cellobiose	α-D-Lactose	β-Methyl-D-Glucoside	D-Xylose	i-Erythritol	D-Mannitol	N-Acetyl-Glucosamine	D-Glucosamic Acid	Glucose-1-phosphate	D,L-α-Glycerol phosphate	D-Galactonic Acid γ-Lactone	D-Galacturonic Acid	2-Hydroxy Benzoic Acid	4-Hydroxy Benzoic Acid	γ-Amino Butyric Acid	Itaconic Acid	α-Keto Butyric Acid	D-Malic Acid	L-Arginine	L-Asparagine	L-Phenylalanine	L-Serine	L-Threonine	Glycyl-L-Glutamic Acid	Phenylethylamine	Putrescine
rep 1	0.01	0.4994	0.724	1.0936	0.00334	0.00386	0.8659	0.0336	0.8902	0.8376	0.003	1.1057	0.878	0.0079	0.5534	0.3423	0.8089	0.8159	0	0.3644	0.7045	0.0147	0.0057	0.0395	0.1936	0.5341	0.3197	0.5986	0.00168	0.00166	0.0028	0.504
rep 2	0.0065	0.5061	0.6587	0.8491	0.0022	0.00288	0.9871	0.0144	0.994	0.9343	0.00284	1.0583	1.082	0.0137	0.496	0.202	0.7874	1.0531	0	0.4083	0.6142	0.0146	0.0072	0.0132	0.2256	0.4896	0.4008	0.5101	0.00151	0.00257	0.005	0.5404
rep 3	0.0089	0.4829	0.5805	0.8711	0.0025	0.0025	0.9714	0.0085	0.9212	0.882	0.00282	1.0793	0.9895	0.0128	0.5559	0.2139	0.7493	0.7845	0	0.3374	0.612	0.0077	0.0077	0.0111	0.2082	0.4998	0.4461	1.052	0.00135	0.00138	0.0053	0.635
Q4 + Q6
	A1	B1	C1	D1	E1	F1	G1	H1	A2	B2	C2	D2	E2	F2	G2	H2	A3	B3	C3	D3	E3	F3	G3	H3	A4	B4	C4	D4	E4	F4	G4	H4
	Water	Pyruvic Acid Methyl Ester	Tween 40	Tween 80	α-Cyclodextrin	Glycogen	D-Cellobiose	α-D-Lactose	β-Methyl-D-Glucoside	D-Xylose	i-Erythritol	D-Mannitol	N-Acetyl-Glucosamine	D-Glucosamic Acid	Glucose-1-phosphate	D,L-α-Glycerol phosphate	D-Galactonic Acid γ-Lactone	D-Galacturonic Acid	2-Hydroxy Benzoic Acid	4-Hydroxy Benzoic Acid	γ-Amino Butyric Acid	Itaconic Acid	α-Keto Butyric Acid	D-Malic Acid	L-Arginine	L-Asparagine	L-Phenylalanine	L-Serine	L-Threonine	Glycyl-L-Glutamic Acid	Phenylethylamine	Putrescine
rep 1	0.0115	0.4488	0.4784	0.6932	0.00237	0.00207	0.8547	0.0164	1.1544	0.4204	0.00389	0.7873	0.9551	0.01048	0.444	0.3388	0.9054	0.6844	0.0002	0.1974	0.7217	0.0606	0.0046	1.488	0.8418	0.8954	0.2698	0.8596	0.00215	0.017	0.1009	0.6304
rep 2	0.0087	0.1482	0.4365	0.7169	0.00297	0.00236	0.9757	0.0075	1.0541	0.4716	0.00272	1.0906	1.0315	0.01038	0.3938	0.1703	0.7537	0.9464	0	0.2225	0.8351	0.0853	0.0033	1.3186	0.8618	1.126	0.2569	0.955	0.00201	0.0167	0.069	0.536
rep 3	0.0074	0.243	0.5612	0.6859	0.00252	0.00218	0.8585	0.0088	0.7855	0.5462	0.00289	0.9	1.0102	0.01024	0.3554	0.1654	0.682	0.7317	0	0.2272	0.7011	0.0858	0.0037	1.1602	0.6452	0.6268	0.2793	0.4201	0.00137	0.0106	0.032	0.5463
Q4 + Q7
	A1	B1	C1	D1	E1	F1	G1	H1	A2	B2	C2	D2	E2	F2	G2	H2	A3	B3	C3	D3	E3	F3	G3	H3	A4	B4	C4	D4	E4	F4	G4	H4
	Water	Pyruvic Acid Methyl Ester	Tween 40	Tween 80	α-Cyclodextrin	Glycogen	D-Cellobiose	α-D-Lactose	β-Methyl-D-Glucoside	D-Xylose	i-Erythritol	D-Mannitol	N-Acetyl-Glucosamine	D-Glucosamic Acid	Glucose-1-phosphate	D,L-α-Glycerol phosphate	D-Galactonic Acid γ-Lactone	D-Galacturonic Acid	2-Hydroxy Benzoic Acid	4-Hydroxy Benzoic Acid	γ-Amino Butyric Acid	Itaconic Acid	α-Keto Butyric Acid	D-Malic Acid	L-Arginine	L-Asparagine	L-Phenylalanine	L-Serine	L-Threonine	Glycyl-L-Glutamic Acid	Phenylethylamine	Putrescine
rep 1	0.0325	0.3671	0.7296	0.8027	0.00499	0.00487	0.5474	0.0244	0.9396	0.5149	0.0042	0.7239	0.8891	0.0238	0.5152	0.2988	0.6935	0.5621	0.0001	0.0974	0.5149	0.0218	0.0137	1.2797	0.2142	0.5673	0.2983	0.5459	0.0206	0.0304	0.0202	0.4563
rep 2	0.0356	0.2367	0.7503	0.7821	0.00519	0.00455	1.1063	0.0199	0.4475	0.5782	0.00356	0.7218	0.8097	0.0246	0.5605	0.1636	0.7053	0.4605	0	0.1102	0.4083	0.0173	0.0134	0.8938	0.2857	0.4837	0.2707	0.5913	0.0235	0.0298	0.0138	0.4061
rep 3	0.0303	0.272	0.7659	0.6107	0.00415	0.00419	1.0154	0.013	0.3531	0.487	0.00374	0.5656	0.8726	0.0165	0.5103	0.1657	0.5556	0.4045	0.0001	0.0911	0.3927	0.0118	0.0184	0.8143	0.1975	0.3935	0.3279	0.4305	0.0124	0.0125	0.0105	0.2809
Q4 + Q8
	A1	B1	C1	D1	E1	F1	G1	H1	A2	B2	C2	D2	E2	F2	G2	H2	A3	B3	C3	D3	E3	F3	G3	H3	A4	B4	C4	D4	E4	F4	G4	H4
	Water	Pyruvic Acid Methyl Ester	Tween 40	Tween 80	α-Cyclodextrin	Glycogen	D-Cellobiose	α-D-Lactose	β-Methyl-D-Glucoside	D-Xylose	i-Erythritol	D-Mannitol	N-Acetyl-Glucosamine	D-Glucosamic Acid	Glucose-1-phosphate	D,L-α-Glycerol phosphate	D-Galactonic Acid γ-Lactone	D-Galacturonic Acid	2-Hydroxy Benzoic Acid	4-Hydroxy Benzoic Acid	γ-Amino Butyric Acid	Itaconic Acid	α-Keto Butyric Acid	D-Malic Acid	L-Arginine	L-Asparagine	L-Phenylalanine	L-Serine	L-Threonine	Glycyl-L-Glutamic Acid	Phenylethylamine	Putrescine
rep 1	0.0356	0.3628	0.7013	1.2409	0.0416	0.02443	0.4686	0.0291	0.5803	0.3304	0.0397	0.4254	0.6047	0.0199	0.4819	0.1927	0.6365	0.4545	0	0.1078	0.5554	0.0135	0.0085	1.2634	0.1489	0.6369	0.3417	0.4775	0.0178	0.0175	0.0165	0.5213
rep 2	0.0209	0.2709	0.739	0.7472	0.0324	0.02414	0.557	0.0341	0.3526	0.3871	0.0299	0.572	1.005	0.0176	0.4294	0.1786	0.7246	0.4184	0	0.1143	0.3848	0.0168	0.0143	0.9746	0.1458	0.6776	0.4143	0.4145	0.0486	0.0289	0.0131	0.2958
rep 3	0.0134	0.3135	0.7653	0.6878	0.0364	0.02421	0.5105	0.0147	0.4664	0.4201	0.0362	0.5498	0.907	0.0181	0.4272	0.2132	0.6875	0.5124	0	0.1085	0.4925	0.0128	0.0157	1.0646	0.1397	0.6082	0.3624	0.5904	0.0155	0.0177	0.0096	0.4543
Q4 + Q9
	A1	B1	C1	D1	E1	F1	G1	H1	A2	B2	C2	D2	E2	F2	G2	H2	A3	B3	C3	D3	E3	F3	G3	H3	A4	B4	C4	D4	E4	F4	G4	H4
	Water	Pyruvic Acid Methyl Ester	Tween 40	Tween 80	α-Cyclodextrin	Glycogen	D-Cellobiose	α-D-Lactose	β-Methyl-D-Glucoside	D-Xylose	i-Erythritol	D-Mannitol	N-Acetyl-Glucosamine	D-Glucosamic Acid	Glucose-1-phosphate	D,L-α-Glycerol phosphate	D-Galactonic Acid γ-Lactone	D-Galacturonic Acid	2-Hydroxy Benzoic Acid	4-Hydroxy Benzoic Acid	γ-Amino Butyric Acid	Itaconic Acid	α-Keto Butyric Acid	D-Malic Acid	L-Arginine	L-Asparagine	L-Phenylalanine	L-Serine	L-Threonine	Glycyl-L-Glutamic Acid	Phenylethylamine	Putrescine
rep 1	0.0157	0.4867	0.7293	0.7963	0.00414	0.00441	0.6711	0.0298	1.1949	0.5039	0.00395	0.7951	1.0642	0.019	0.5739	0.3794	0.7483	0.7313	0	0.1088	0.4315	0.0102	0.0148	1.3113	0.1554	0.598	0.2558	0.4808	0.0176	0.0176	0.0104	0.4264
rep 2	0.0132	0.2683	0.6905	0.6925	0.00237	0.004	1.1185	0.016	0.8739	0.7164	0.00321	0.903	1.1091	0.0144	0.435	0.182	0.6476	0.9617	0	0.1	0.3634	0.0102	0.0121	1.0309	0.1385	0.6264	0.243	0.4567	0.0412	0.0181	0.008	0.4545
rep 3	0.0132	0.3541	0.7079	0.7242	0.00216	0.00329	1.0794	0.0101	0.7828	0.59	0.0033	0.8951	0.9546	0.0131	0.5032	0.1822	0.6224	0.5427	0	0.1063	0.4665	0.0096	0.0129	1.0243	0.1194	0.4704	0.3426	0.3159	0.0126	0.0117	0.009	0.2821
Q4 + Q10
	A1	B1	C1	D1	E1	F1	G1	H1	A2	B2	C2	D2	E2	F2	G2	H2	A3	B3	C3	D3	E3	F3	G3	H3	A4	B4	C4	D4	E4	F4	G4	H4
	Water	Pyruvic Acid Methyl Ester	Tween 40	Tween 80	α-Cyclodextrin	Glycogen	D-Cellobiose	α-D-Lactose	β-Methyl-D-Glucoside	D-Xylose	i-Erythritol	D-Mannitol	N-Acetyl-Glucosamine	D-Glucosamic Acid	Glucose-1-phosphate	D,L-α-Glycerol phosphate	D-Galactonic Acid γ-Lactone	D-Galacturonic Acid	2-Hydroxy Benzoic Acid	4-Hydroxy Benzoic Acid	γ-Amino Butyric Acid	Itaconic Acid	α-Keto Butyric Acid	D-Malic Acid	L-Arginine	L-Asparagine	L-Phenylalanine	L-Serine	L-Threonine	Glycyl-L-Glutamic Acid	Phenylethylamine	Putrescine
rep 1	0.0331	0.5562	0.7111	0.699	0.0468	0.02453	0.9011	0.0183	1.2003	0.6731	0.01457	1.0669	1.2419	0.0245	0.8112	0.3729	1.0084	1.1041	0.0006	0.0954	0.6337	0.0151	0.0088	0.0267	0.2004	0.6618	0.342	0.591	0.0201	0.0252	0.0073	0.5116
rep 2	0.0168	0.5589	0.6806	0.687	0.0259	0.02443	1.3171	0.0151	1.0935	0.5648	0.01364	1.066	1.2895	0.0189	0.8596	0.2025	0.8699	1.1816	0	0.1229	0.6369	0.0162	0.0076	0.0178	0.2044	0.6965	0.2935	0.6302	0.0171	0.0239	0.0034	0.5437
rep 3	0.0149	0.4706	0.7079	0.7272	0.0237	0.0331	1.2503	0.0139	1.2024	0.5074	0.01367	1.1966	1.1977	0.0182	0.5879	0.2141	1.0857	1.0045	0	0.1106	0.6517	0.017	0.0067	0.0162	0.1182	0.5474	0.3549	0.5697	0.0136	0.0112	0.0048	0.6169
Q4 + Q11
	A1	B1	C1	D1	E1	F1	G1	H1	A2	B2	C2	D2	E2	F2	G2	H2	A3	B3	C3	D3	E3	F3	G3	H3	A4	B4	C4	D4	E4	F4	G4	H4
	Water	Pyruvic Acid Methyl Ester	Tween 40	Tween 80	α-Cyclodextrin	Glycogen	D-Cellobiose	α-D-Lactose	β-Methyl-D-Glucoside	D-Xylose	i-Erythritol	D-Mannitol	N-Acetyl-Glucosamine	D-Glucosamic Acid	Glucose-1-phosphate	D,L-α-Glycerol phosphate	D-Galactonic Acid γ-Lactone	D-Galacturonic Acid	2-Hydroxy Benzoic Acid	4-Hydroxy Benzoic Acid	γ-Amino Butyric Acid	Itaconic Acid	α-Keto Butyric Acid	D-Malic Acid	L-Arginine	L-Asparagine	L-Phenylalanine	L-Serine	L-Threonine	Glycyl-L-Glutamic Acid	Phenylethylamine	Putrescine
rep 1	0.0132	0.6858	0.3475	0.834	0.00303	0.00273	1.0373	0.0113	1.2259	0.5028	0.00382	0.7995	0.8954	0.0098	0.4752	0.1606	1.0322	1.096	0.0008	0.0939	0.4821	0.3036	0.009	1.1866	0.1354	0.3826	0.3001	0.2706	0.00144	0.00161	0.0053	0.4577
rep 2	0.0104	0.3416	0.4932	0.6722	0.00242	0.00295	0.9442	0.0102	1.1289	0.6746	0.00373	1.009	1.1468	0.0105	0.356	0.1452	1.1377	0.7333	0	0.1318	0.5933	0.8342	0.0124	1.0976	0.1904	0.4837	0.36	0.506	0.00172	0.00241	0.0065	0.4729
rep 3	0.0125	0.305	0.4321	0.6588	0.00264	0.0032	0.8331	0.0117	0.7448	0.5905	0.00444	0.7283	0.7449	0.0164	0.4244	0.1899	1.167	0.6376	0.0008	0.1274	0.5472	0.3067	0.0162	1.0788	0.0944	0.6308	0.4271	0.8118	0.00162	0.00149	0.0079	0.3212
Q4 + Q12
	A1	B1	C1	D1	E1	F1	G1	H1	A2	B2	C2	D2	E2	F2	G2	H2	A3	B3	C3	D3	E3	F3	G3	H3	A4	B4	C4	D4	E4	F4	G4	H4
	Water	Pyruvic Acid Methyl Ester	Tween 40	Tween 80	α-Cyclodextrin	Glycogen	D-Cellobiose	α-D-Lactose	β-Methyl-D-Glucoside	D-Xylose	i-Erythritol	D-Mannitol	N-Acetyl-Glucosamine	D-Glucosamic Acid	Glucose-1-phosphate	D,L-α-Glycerol phosphate	D-Galactonic Acid γ-Lactone	D-Galacturonic Acid	2-Hydroxy Benzoic Acid	4-Hydroxy Benzoic Acid	γ-Amino Butyric Acid	Itaconic Acid	α-Keto Butyric Acid	D-Malic Acid	L-Arginine	L-Asparagine	L-Phenylalanine	L-Serine	L-Threonine	Glycyl-L-Glutamic Acid	Phenylethylamine	Putrescine
rep 1	0.0328	0.7407	0.7162	0.6599	0.003537	0.03518	1.1501	0.003657	0.992	0.9818	0.03669	1.2542	1.2291	0.0406	0.805	0.3614	1.0682	1.1167	0	0.1339	0.6174	0.2021	0.012	1.4528	0.1758	0.8656	0.3631	0.8172	0.0296	0.0575	0.0096	0.3915
rep 2	0.033	0.6268	0.7576	0.7729	0.003566	0.02511	1.3393	0.003575	0.9225	0.8575	0.02539	1.3087	1.1604	0.0265	0.6751	0.2814	1.1223	1.1153	0	0.1205	0.5788	0.2294	0.0088	1.3189	0.1595	0.8277	0.359	0.9147	0.0262	0.0562	0.0088	0.4453
rep 3	0.0317	0.7168	0.7305	0.7593	0.003419	0.02464	1.2341	0.003508	1.1642	0.7486	0.02541	1.323	1.1429	0.0206	0.6476	0.29	0.9942	1.0181	0	0.1091	0.6606	0.1653	0.0114	1.2764	0.148	0.4504	0.3517	0.5327	0.0123	0.0158	0.0068	0.5208
Q4 + Q13
	A1	B1	C1	D1	E1	F1	G1	H1	A2	B2	C2	D2	E2	F2	G2	H2	A3	B3	C3	D3	E3	F3	G3	H3	A4	B4	C4	D4	E4	F4	G4	H4
	Water	Pyruvic Acid Methyl Ester	Tween 40	Tween 80	α-Cyclodextrin	Glycogen	D-Cellobiose	α-D-Lactose	β-Methyl-D-Glucoside	D-Xylose	i-Erythritol	D-Mannitol	N-Acetyl-Glucosamine	D-Glucosamic Acid	Glucose-1-phosphate	D,L-α-Glycerol phosphate	D-Galactonic Acid γ-Lactone	D-Galacturonic Acid	2-Hydroxy Benzoic Acid	4-Hydroxy Benzoic Acid	γ-Amino Butyric Acid	Itaconic Acid	α-Keto Butyric Acid	D-Malic Acid	L-Arginine	L-Asparagine	L-Phenylalanine	L-Serine	L-Threonine	Glycyl-L-Glutamic Acid	Phenylethylamine	Putrescine
rep 1	0.0391	0.738	0.7358	0.9878	0.0496	0.0399	1.149	0.0244	1.2036	0.9076	0.03551	1.2569	1.2096	0.0172	0.7519	0.2918	1.1127	1.1378	0	0.1542	0.6825	0.0138	0.0081	0.0333	0.1776	0.8386	0.3393	0.8402	0.0211	0.019	0.0041	0.3827
rep 2	0.0273	0.7011	0.8334	0.9436	0.0355	0.0341	0.9193	0.015	1.068	0.9897	0.02456	1.3294	1.2765	0.0149	0.5529	0.2748	1.116	1.2261	0	0.2065	0.7728	0.0145	0.0066	0.0131	0.1902	0.712	0.3847	0.6843	0.0232	0.0182	0.0029	0.4981
rep 3	0.026	0.8618	0.891	0.9379	0.0303	0.037	0.8319	0.0144	1.1232	0.8121	0.03449	1.2663	1.2886	0.015	0.5503	0.2763	1.029	1.0121	0	0.1513	0.7619	0.0125	0.0106	0.0137	0.154	0.4397	0.4154	0.8102	0.0139	0.0123	0.0029	0.4487
Q4 + Q14
	A1	B1	C1	D1	E1	F1	G1	H1	A2	B2	C2	D2	E2	F2	G2	H2	A3	B3	C3	D3	E3	F3	G3	H3	A4	B4	C4	D4	E4	F4	G4	H4
	Water	Pyruvic Acid Methyl Ester	Tween 40	Tween 80	α-Cyclodextrin	Glycogen	D-Cellobiose	α-D-Lactose	β-Methyl-D-Glucoside	D-Xylose	i-Erythritol	D-Mannitol	N-Acetyl-Glucosamine	D-Glucosamic Acid	Glucose-1-phosphate	D,L-α-Glycerol phosphate	D-Galactonic Acid γ-Lactone	D-Galacturonic Acid	2-Hydroxy Benzoic Acid	4-Hydroxy Benzoic Acid	γ-Amino Butyric Acid	Itaconic Acid	α-Keto Butyric Acid	D-Malic Acid	L-Arginine	L-Asparagine	L-Phenylalanine	L-Serine	L-Threonine	Glycyl-L-Glutamic Acid	Phenylethylamine	Putrescine
rep 1	0.03	0.6114	0.5674	0.7831	0.01522	0.03446	1.0265	0.0296	1.1172	0.6037	0.02569	1.1062	1.0599	0.0368	0.7499	0.3954	0.984	0.9565	0.0001	0.1288	0.6607	0.0207	0.0126	1.3856	0.1645	0.7359	0.3284	0.7084	0.0315	0.039	0.0097	0.4967
rep 2	0.0307	0.4453	0.6234	0.7317	0.01579	0.02474	1.2204	0.0253	0.9647	0.5285	0.02482	1.0649	1.212	0.0326	0.7101	0.328	0.9445	1.0138	0	0.1417	0.7291	0.0251	0.0099	1.2585	0.182	0.645	0.3467	0.6881	0.0345	0.048	0.0069	0.3383
rep 3	0.0298	0.5159	0.6476	0.6775	0.01635	0.02479	1.1936	0.0263	1.1034	0.4949	0.02503	1.1751	1.1906	0.0276	0.7284	0.3549	0.8974	0.9021	0	0.1101	0.6809	0.0216	0.0147	1.1884	0.1383	0.4507	0.3848	0.7619	0.0126	0.0254	0.006	0.4528
Q4 + Q15
	A1	B1	C1	D1	E1	F1	G1	H1	A2	B2	C2	D2	E2	F2	G2	H2	A3	B3	C3	D3	E3	F3	G3	H3	A4	B4	C4	D4	E4	F4	G4	H4
	Water	Pyruvic Acid Methyl Ester	Tween 40	Tween 80	α-Cyclodextrin	Glycogen	D-Cellobiose	α-D-Lactose	β-Methyl-D-Glucoside	D-Xylose	i-Erythritol	D-Mannitol	N-Acetyl-Glucosamine	D-Glucosamic Acid	Glucose-1-phosphate	D,L-α-Glycerol phosphate	D-Galactonic Acid γ-Lactone	D-Galacturonic Acid	2-Hydroxy Benzoic Acid	4-Hydroxy Benzoic Acid	γ-Amino Butyric Acid	Itaconic Acid	α-Keto Butyric Acid	D-Malic Acid	L-Arginine	L-Asparagine	L-Phenylalanine	L-Serine	L-Threonine	Glycyl-L-Glutamic Acid	Phenylethylamine	Putrescine
rep 1	0.0353	0.6364	0.5532	0.474	0.03499	0.02448	1.0025	0.0178	1.0218	0.7414	0.0298	1.041	1.1368	0.0194	0.7295	0.3606	0.8931	1.0347	0	0.1227	0.6347	0.0887	0.0057	0.0507	0.1428	0.7507	0.299	0.5234	0.0204	0.0307	0.0065	0.5496
rep 2	0.0258	0.5122	0.5002	0.6285	0.027	0.02441	1.2718	0.0153	1.0018	0.5954	0.0345	1.0631	1.1422	0.0187	0.6276	0.2792	0.9303	1.0964	0	0.1186	0.5099	0.1691	0.0052	0.05291	0.1476	0.6257	0.3096	0.5384	0.0224	0.0397	0.003	0.4641
rep 3	0.0201	0.5403	0.4997	0.6174	0.031	0.03464	1.093	0.0143	1.1183	0.561	0.0347	1.0996	1.1079	0.0184	0.6869	0.3126	1.0285	1.0065	0	0.1006	0.5792	0.0998	0.0088	0.0564	0.1835	0.4744	0.3661	0.4088	0.0144	0.0117	0.0032	0.492
Q4 + Q16
	A1	B1	C1	D1	E1	F1	G1	H1	A2	B2	C2	D2	E2	F2	G2	H2	A3	B3	C3	D3	E3	F3	G3	H3	A4	B4	C4	D4	E4	F4	G4	H4
	Water	Pyruvic Acid Methyl Ester	Tween 40	Tween 80	α-Cyclodextrin	Glycogen	D-Cellobiose	α-D-Lactose	β-Methyl-D-Glucoside	D-Xylose	i-Erythritol	D-Mannitol	N-Acetyl-Glucosamine	D-Glucosamic Acid	Glucose-1-phosphate	D,L-α-Glycerol phosphate	D-Galactonic Acid γ-Lactone	D-Galacturonic Acid	2-Hydroxy Benzoic Acid	4-Hydroxy Benzoic Acid	γ-Amino Butyric Acid	Itaconic Acid	α-Keto Butyric Acid	D-Malic Acid	L-Arginine	L-Asparagine	L-Phenylalanine	L-Serine	L-Threonine	Glycyl-L-Glutamic Acid	Phenylethylamine	Putrescine
rep 1	0.0325	0.5483	0.5264	0.7359	0.0352	0.00448	1.0658	0.0347	0.8974	0.6279	0.0499	1.0883	1.1279	0.0355	0.783	0.4235	0.9402	0.9909	0	0.2401	0.6002	0.0144	0.0057	0.0381	0.1742	0.6026	0.3449	0.6101	0.0224	0.0289	0.0054	0.4717
rep 2	0.0193	0.6543	0.4793	0.6628	0.0273	0.00357	1.256	0.0222	0.7945	0.8288	0.0282	1.0125	1.2056	0.0147	0.6528	0.3419	0.8514	1.0289	0	0.2772	0.6525	0.0133	0.009	0.026	0.1639	0.5678	0.3149	0.5702	0.018	0.0285	0.0076	0.4451
rep 3	0.0156	0.578	0.608	0.7118	0.02402	0.00377	1.1218	0.0146	0.7923	0.5678	0.0366	1.0913	1.0878	0.0194	0.6927	0.337	0.8385	0.8568	0	0.1431	0.5638	0.013	0.0068	0.0161	0.1887	0.3401	0.2851	0.6315	0.0113	0.0091	0.0041	0.4821
Q5+ Q6
	A1	B1	C1	D1	E1	F1	G1	H1	A2	B2	C2	D2	E2	F2	G2	H2	A3	B3	C3	D3	E3	F3	G3	H3	A4	B4	C4	D4	E4	F4	G4	H4
	Water	Pyruvic Acid Methyl Ester	Tween 40	Tween 80	α-Cyclodextrin	Glycogen	D-Cellobiose	α-D-Lactose	β-Methyl-D-Glucoside	D-Xylose	i-Erythritol	D-Mannitol	N-Acetyl-Glucosamine	D-Glucosamic Acid	Glucose-1-phosphate	D,L-α-Glycerol phosphate	D-Galactonic Acid γ-Lactone	D-Galacturonic Acid	2-Hydroxy Benzoic Acid	4-Hydroxy Benzoic Acid	γ-Amino Butyric Acid	Itaconic Acid	α-Keto Butyric Acid	D-Malic Acid	L-Arginine	L-Asparagine	L-Phenylalanine	L-Serine	L-Threonine	Glycyl-L-Glutamic Acid	Phenylethylamine	Putrescine
rep 1	0.0911	0.805	0.4523	0.6033	0.0163	0.0208	0.71	0.0274	1.2515	0.4208	0.0569	0.3218	0.8082	0.0168	0.3532	0.1618	0.619	0.5623	0.0019	0.3204	0.7224	0.0462	0.0058	1.1199	0.6287	0.5448	0.2961	0.6161	0.007	0.01	0.0193	0.6996
rep 2	0.0511	0.4144	0.5005	0.3916	0.0269	0.0086	1.0795	0.008	0.9748	0.3318	0.0146	0.5813	1.0684	0	0.2889	0.1131	0.7675	0.5819	0.0093	0.2849	0.474	0.0506	0.0081	1.06	0.6222	0.6483	0.1564	0.6261	0.0408	0.01	0.0276	0.6772
rep 3	0.0682	0.6197	0.5443	0.497	0.0196	0.0294	0.9052	0.0035	1.0407	0.6841	0.063	1.0719	0.9993	0.0396	0.2826	0.1318	0.5587	0.3502	0.0483	0.3287	0.123	0.0555	0.0447	1.0582	0.4689	0.2584	0.3214	1.0061	0.047	0.0269	0.0858	0.6283
Q5+ Q7
	A1	B1	C1	D1	E1	F1	G1	H1	A2	B2	C2	D2	E2	F2	G2	H2	A3	B3	C3	D3	E3	F3	G3	H3	A4	B4	C4	D4	E4	F4	G4	H4
	Water	Pyruvic Acid Methyl Ester	Tween 40	Tween 80	α-Cyclodextrin	Glycogen	D-Cellobiose	α-D-Lactose	β-Methyl-D-Glucoside	D-Xylose	i-Erythritol	D-Mannitol	N-Acetyl-Glucosamine	D-Glucosamic Acid	Glucose-1-phosphate	D,L-α-Glycerol phosphate	D-Galactonic Acid γ-Lactone	D-Galacturonic Acid	2-Hydroxy Benzoic Acid	4-Hydroxy Benzoic Acid	γ-Amino Butyric Acid	Itaconic Acid	α-Keto Butyric Acid	D-Malic Acid	L-Arginine	L-Asparagine	L-Phenylalanine	L-Serine	L-Threonine	Glycyl-L-Glutamic Acid	Phenylethylamine	Putrescine
rep 1	0.0087	0.4696	0.3683	0.8123	0.00202	0.00252	0.9189	0.0105	0.6488	0.502	0.00277	0.6146	1.1378	0.0077	0.5099	0.3222	0.7924	0.7493	0	0.1773	0.645	0.00159	0.00101	1.3535	0.1231	0.5266	0.3932	0.5374	0.00151	0.00131	0.0055	0.5527
rep 2	0.0077	0.3066	0.3688	0.6609	0.00233	0.00254	0.8834	0.0086	0.8944	0.6374	0.00285	0.9342	1.133	0.0085	0.4006	0.1489	0.758	0.7336	0	0.2014	0.5644	0.00173	0.00121	1.2773	0.1029	0.579	0.3265	0.7521	0.00158	0.00164	0.0073	0.3813
rep 3	0.0096	0.2897	0.5097	0.8247	0.00203	0.00239	0.8055	0.0084	0.6692	0.7852	0.00309	0.9771	0.8604	0.0128	0.5163	0.1171	0.6089	0.7314	0	0.2659	0.6034	0.00108	0.00216	1.0264	0.13	0.5018	0.3749	0.851	0.00223	0.00165	0.0243	0.5605
Q5+ Q8
	A1	B1	C1	D1	E1	F1	G1	H1	A2	B2	C2	D2	E2	F2	G2	H2	A3	B3	C3	D3	E3	F3	G3	H3	A4	B4	C4	D4	E4	F4	G4	H4
	Water	Pyruvic Acid Methyl Ester	Tween 40	Tween 80	α-Cyclodextrin	Glycogen	D-Cellobiose	α-D-Lactose	β-Methyl-D-Glucoside	D-Xylose	i-Erythritol	D-Mannitol	N-Acetyl-Glucosamine	D-Glucosamic Acid	Glucose-1-phosphate	D,L-α-Glycerol phosphate	D-Galactonic Acid γ-Lactone	D-Galacturonic Acid	2-Hydroxy Benzoic Acid	4-Hydroxy Benzoic Acid	γ-Amino Butyric Acid	Itaconic Acid	α-Keto Butyric Acid	D-Malic Acid	L-Arginine	L-Asparagine	L-Phenylalanine	L-Serine	L-Threonine	Glycyl-L-Glutamic Acid	Phenylethylamine	Putrescine
rep 1	0.0077	0.5591	0.5198	0.916	0.00194	0.00218	1.0086	0.0072	1.1316	0.4782	0.00252	0.3247	1.1274	0.005	0.4768	0.1509	0.9588	0.7431	0.0003	0.2154	0.6936	0.0066	0.00083	1.5202	0.1201	0.5064	0.4112	0.4918	0.00117	0.0064	0.004	0.3846
rep 2	0.0067	0.4193	0.4754	0.851	0.00255	0.00222	1.1364	0.0077	0.9655	0.6425	0.00301	0.8993	0.9699	0.0083	0.3282	0.154	0.9811	0.8463	0	0.2773	0.8234	0.0095	0.00094	1.2788	0.106	0.5857	0.4443	0.6274	0.00141	0.0112	0.0038	0.4689
rep 3	0.006	0.4665	0.5819	0.8197	0.00282	0.00237	0.7475	0.0086	1.0136	0.5609	0.00292	1.1785	1.0282	0.0082	0.5363	0.2182	0.7959	0.7208	0.0003	0.2301	0.7067	0.0082	0.00146	1.1734	0.1491	0.4289	0.4327	0.8264	0.00156	0.016	0.0217	0.4322
Q5+ Q9
	A1	B1	C1	D1	E1	F1	G1	H1	A2	B2	C2	D2	E2	F2	G2	H2	A3	B3	C3	D3	E3	F3	G3	H3	A4	B4	C4	D4	E4	F4	G4	H4
	Water	Pyruvic Acid Methyl Ester	Tween 40	Tween 80	α-Cyclodextrin	Glycogen	D-Cellobiose	α-D-Lactose	β-Methyl-D-Glucoside	D-Xylose	i-Erythritol	D-Mannitol	N-Acetyl-Glucosamine	D-Glucosamic Acid	Glucose-1-phosphate	D,L-α-Glycerol phosphate	D-Galactonic Acid γ-Lactone	D-Galacturonic Acid	2-Hydroxy Benzoic Acid	4-Hydroxy Benzoic Acid	γ-Amino Butyric Acid	Itaconic Acid	α-Keto Butyric Acid	D-Malic Acid	L-Arginine	L-Asparagine	L-Phenylalanine	L-Serine	L-Threonine	Glycyl-L-Glutamic Acid	Phenylethylamine	Putrescine
rep 1	0.0066	0.6804	0.3449	0.6597	0.00212	0.00207	0.8869	0.0073	1.1051	0.4622	0.00264	0.3439	1.0314	0.0054	0.4273	0.1149	1.0286	0.8054	0	0.2031	0.6737	0.0059	0.0077	1.3486	0.1009	0.5048	0.4441	0.5083	0.009	0.0097	0.0044	0.5887
rep 2	0.0088	0.3411	0.5673	0.789	0.00233	0.00259	1.2011	0.0077	1.0717	0.8633	0.00279	0.9792	1.0597	0.0049	0.3603	0.1424	1.1065	0.9778	0	0.2912	0.8457	0.0047	0.0083	0.7996	0.1212	0.6308	0.476	0.8638	0.013	0.0099	0.0063	0.5317
rep 3	0.0105	0.4052	0.5327	0.6793	0.00248	0.00257	0.9671	0.0083	1.2196	0.7704	0.00353	1.3554	1.0814	0.0083	0.5094	0.2519	1.0822	0.9313	0.0002	0.1225	0.5463	0.0068	0.0146	0.0346	0.1213	0.4986	0.4575	0.9765	0.0208	0.0276	0.0145	0.5525
Q5+ Q10
	A1	B1	C1	D1	E1	F1	G1	H1	A2	B2	C2	D2	E2	F2	G2	H2	A3	B3	C3	D3	E3	F3	G3	H3	A4	B4	C4	D4	E4	F4	G4	H4
	Water	Pyruvic Acid Methyl Ester	Tween 40	Tween 80	α-Cyclodextrin	Glycogen	D-Cellobiose	α-D-Lactose	β-Methyl-D-Glucoside	D-Xylose	i-Erythritol	D-Mannitol	N-Acetyl-Glucosamine	D-Glucosamic Acid	Glucose-1-phosphate	D,L-α-Glycerol phosphate	D-Galactonic Acid γ-Lactone	D-Galacturonic Acid	2-Hydroxy Benzoic Acid	4-Hydroxy Benzoic Acid	γ-Amino Butyric Acid	Itaconic Acid	α-Keto Butyric Acid	D-Malic Acid	L-Arginine	L-Asparagine	L-Phenylalanine	L-Serine	L-Threonine	Glycyl-L-Glutamic Acid	Phenylethylamine	Putrescine
rep 1	0.0058	0.4966	0.669	0.9985	0.0017	0.00161	0.9569	0.0072	1.1028	0.5489	0.00255	0.9431	1.0095	0.0057	0.4255	0.1329	0.9417	0.9385	0.0013	0.215	0.6649	0.0044	0.0053	0.0111	0.1218	0.5234	0.5624	0.8094	0.00135	0.00115	0.0037	0.6992
rep 2	0.006	0.48	0.7664	0.8527	0.00211	0.0018	1.1287	0.0069	0.956	1.0621	0.00257	1.163	0.7927	0.006	0.3069	0.0948	1.0871	1.066	0.0001	0.2566	0.7657	0.0058	0.0085	0.0078	0.1785	0.6993	0.5061	0.8744	0.00128	0.00193	0.0041	0.4406
rep 3	0.0097	0.5162	0.9416	0.8246	0.00211	0.00267	1.0849	0.0107	1.2823	0.6501	0.00311	1.3043	0.9584	0.0094	0.4624	0.2102	0.9962	0.9601	0.0011	0.1853	0.5092	0.007	0.0106	0.0137	0.2162	0.7053	0.4789	1.142	0.00237	0.00196	0.007	0.4282
Q5+ Q11
	A1	B1	C1	D1	E1	F1	G1	H1	A2	B2	C2	D2	E2	F2	G2	H2	A3	B3	C3	D3	E3	F3	G3	H3	A4	B4	C4	D4	E4	F4	G4	H4
	Water	Pyruvic Acid Methyl Ester	Tween 40	Tween 80	α-Cyclodextrin	Glycogen	D-Cellobiose	α-D-Lactose	β-Methyl-D-Glucoside	D-Xylose	i-Erythritol	D-Mannitol	N-Acetyl-Glucosamine	D-Glucosamic Acid	Glucose-1-phosphate	D,L-α-Glycerol phosphate	D-Galactonic Acid γ-Lactone	D-Galacturonic Acid	2-Hydroxy Benzoic Acid	4-Hydroxy Benzoic Acid	γ-Amino Butyric Acid	Itaconic Acid	α-Keto Butyric Acid	D-Malic Acid	L-Arginine	L-Asparagine	L-Phenylalanine	L-Serine	L-Threonine	Glycyl-L-Glutamic Acid	Phenylethylamine	Putrescine
rep 1	0.0316	0.7657	0.853	1.1027	0.0252	0.01436	0.9801	0.0337	0.738	0.7361	0.0237	1.2011	0.6887	0.034	0.6902	0.2411	0.8697	1.1709	0.0023	0.1515	0.5445	0.2283	0.0104	1.4256	0.0902	0.6108	0.3203	0.9434	0.0239	0.0545	0.0291	0.3522
rep 2	0.0145	0.557	0.6438	1.112	0.01512	0.02462	0.9707	0.035	0.9142	0.9977	0.02458	1.2611	0.8665	0.0195	0.5381	0.1928	1.0239	1.1448	0.0023	0.19	0.6641	0.4936	0.0111	1.3349	0.2215	0.6088	0.4455	1.1784	0.02	0.034	0.0102	0.4644
rep 3	0.0126	0.6073	0.644	0.916	0.02431	0.0237	0.7911	0.0127	1.0037	1.1687	0.0142	1.2732	0.6264	0.0131	0.4863	0.1907	0.9626	0.88	0.0002	0.1716	0.6806	0.3529	0.0093	1.2791	0.1126	0.4679	0.3525	0.551	0.0132	0.018	0.0077	0.3338
Q5+ Q12
	A1	B1	C1	D1	E1	F1	G1	H1	A2	B2	C2	D2	E2	F2	G2	H2	A3	B3	C3	D3	E3	F3	G3	H3	A4	B4	C4	D4	E4	F4	G4	H4
	Water	Pyruvic Acid Methyl Ester	Tween 40	Tween 80	α-Cyclodextrin	Glycogen	D-Cellobiose	α-D-Lactose	β-Methyl-D-Glucoside	D-Xylose	i-Erythritol	D-Mannitol	N-Acetyl-Glucosamine	D-Glucosamic Acid	Glucose-1-phosphate	D,L-α-Glycerol phosphate	D-Galactonic Acid γ-Lactone	D-Galacturonic Acid	2-Hydroxy Benzoic Acid	4-Hydroxy Benzoic Acid	γ-Amino Butyric Acid	Itaconic Acid	α-Keto Butyric Acid	D-Malic Acid	L-Arginine	L-Asparagine	L-Phenylalanine	L-Serine	L-Threonine	Glycyl-L-Glutamic Acid	Phenylethylamine	Putrescine
rep 1	0.037	0.8212	0.8654	1.4235	0.02518	0.01466	0.9197	0.0422	0.9772	1.093	0.0167	1.0479	1.2061	0.0397	0.7494	0.3362	1.0402	1.0938	0.0023	0.152	0.6997	0.2028	0.0125	1.2664	0.179	0.7524	0.5205	1.1584	0.0259	0.0447	0.0084	0.4996
rep 2	0.0363	0.5882	0.8027	1.0972	0.01543	0.01466	1.0652	0.0498	1.0494	1.1359	0.02574	1.0411	0.9888	0.0207	0.5319	0.2396	1.1187	1.0286	0.0013	0.1896	0.717	0.3611	0.0115	1.0669	0.2204	0.7655	0.5497	1.1194	0.0221	0.0464	0.0085	0.6344
rep 3	0.0205	0.4898	0.7972	1.03	0.0244	0.01399	0.7111	0.032	0.9465	1.1001	0.02511	1.0591	0.9694	0.0167	0.4493	0.237	0.9892	0.823	0.0005	0.1881	0.6764	0.25	0.0104	0.9731	0.2184	0.4657	0.4576	0.7126	0.0187	0.0289	0.0164	0.5527
Q5+ Q13
	A1	B1	C1	D1	E1	F1	G1	H1	A2	B2	C2	D2	E2	F2	G2	H2	A3	B3	C3	D3	E3	F3	G3	H3	A4	B4	C4	D4	E4	F4	G4	H4
	Water	Pyruvic Acid Methyl Ester	Tween 40	Tween 80	α-Cyclodextrin	Glycogen	D-Cellobiose	α-D-Lactose	β-Methyl-D-Glucoside	D-Xylose	i-Erythritol	D-Mannitol	N-Acetyl-Glucosamine	D-Glucosamic Acid	Glucose-1-phosphate	D,L-α-Glycerol phosphate	D-Galactonic Acid γ-Lactone	D-Galacturonic Acid	2-Hydroxy Benzoic Acid	4-Hydroxy Benzoic Acid	γ-Amino Butyric Acid	Itaconic Acid	α-Keto Butyric Acid	D-Malic Acid	L-Arginine	L-Asparagine	L-Phenylalanine	L-Serine	L-Threonine	Glycyl-L-Glutamic Acid	Phenylethylamine	Putrescine
rep 1	0.0344	0.8704	0.945	1.4098	0.0349	0.0325	0.8694	0.0212	1.0654	1.0573	0.02432	1.0479	1.1631	0.0152	0.6782	0.2419	1.0939	1.1692	0	0.2102	1.0156	0.0127	0.0091	0.0222	0.1821	0.7989	0.5135	1.2771	0.0225	0.0193	0.0039	0.4846
rep 2	0.0225	0.6099	0.9442	1.1527	0.0269	0.0245	0.9582	0.0096	0.989	1.0062	0.02445	1.1033	0.8907	0.0114	0.5039	0.283	1.0634	1.2131	0	0.2716	0.8645	0.0086	0.006	0.0096	0.2571	0.7336	0.5814	1.1603	0.016	0.0144	0.003	0.6994
rep 3	0.0138	0.5503	0.8838	1.127	0.0251	0.0249	0.8786	0.0134	0.8345	1.0749	0.02366	1.0983	0.809	0.01	0.4146	0.2242	0.9894	0.7618	0	0.2708	0.8375	0.0056	0.0054	0.0096	0.2305	0.5773	0.5069	0.7924	0.0177	0.0168	0.0061	0.6147
Q5+ Q14
	A1	B1	C1	D1	E1	F1	G1	H1	A2	B2	C2	D2	E2	F2	G2	H2	A3	B3	C3	D3	E3	F3	G3	H3	A4	B4	C4	D4	E4	F4	G4	H4
	Water	Pyruvic Acid Methyl Ester	Tween 40	Tween 80	α-Cyclodextrin	Glycogen	D-Cellobiose	α-D-Lactose	β-Methyl-D-Glucoside	D-Xylose	i-Erythritol	D-Mannitol	N-Acetyl-Glucosamine	D-Glucosamic Acid	Glucose-1-phosphate	D,L-α-Glycerol phosphate	D-Galactonic Acid γ-Lactone	D-Galacturonic Acid	2-Hydroxy Benzoic Acid	4-Hydroxy Benzoic Acid	γ-Amino Butyric Acid	Itaconic Acid	α-Keto Butyric Acid	D-Malic Acid	L-Arginine	L-Asparagine	L-Phenylalanine	L-Serine	L-Threonine	Glycyl-L-Glutamic Acid	Phenylethylamine	Putrescine
rep 1	0.0357	0.6243	0.98	1.4752	0.0441	0.0391	0.6834	0.0237	0.9788	1.1491	0.02624	0.9393	1.2907	0.0131	0.7749	0.3253	1.1847	1.2121	0	0.2106	0.9583	0.0102	0.0159	0.9924	0.2282	0.8217	0.5446	1.1287	0.0215	0.0194	0.0104	0.4864
rep 2	0.0312	0.629	0.8712	1.0611	0.0421	0.0379	1.0162	0.012	0.9155	0.9572	0.02496	1.0301	1.0302	0.0101	0.4965	0.2296	0.4075	0.5722	0.0017	0.2609	0.6055	0.0049	0.0105	0.5437	0.3473	0.7143	0.5799	1.0819	0.0219	0.0229	0.013	0.5565
rep 3	0.0099	0.5955	0.881	1.0329	0.0239	0.0208	0.7734	0.0066	0.9391	0.8856	0.02367	0.8684	0.7875	0.007	0.3883	0.1843	0.7993	0.6544	0.0003	0.2609	0.72	0.0046	0.0147	0.759	0.1804	0.6283	0.5056	0.4813	0.0087	0.0099	0.0068	0.5956
Q5+ Q15
	A1	B1	C1	D1	E1	F1	G1	H1	A2	B2	C2	D2	E2	F2	G2	H2	A3	B3	C3	D3	E3	F3	G3	H3	A4	B4	C4	D4	E4	F4	G4	H4
	Water	Pyruvic Acid Methyl Ester	Tween 40	Tween 80	α-Cyclodextrin	Glycogen	D-Cellobiose	α-D-Lactose	β-Methyl-D-Glucoside	D-Xylose	i-Erythritol	D-Mannitol	N-Acetyl-Glucosamine	D-Glucosamic Acid	Glucose-1-phosphate	D,L-α-Glycerol phosphate	D-Galactonic Acid γ-Lactone	D-Galacturonic Acid	2-Hydroxy Benzoic Acid	4-Hydroxy Benzoic Acid	γ-Amino Butyric Acid	Itaconic Acid	α-Keto Butyric Acid	D-Malic Acid	L-Arginine	L-Asparagine	L-Phenylalanine	L-Serine	L-Threonine	Glycyl-L-Glutamic Acid	Phenylethylamine	Putrescine
rep 1	0.0363	0.831	1.127	1.0501	0.0503	0.0443	1.2388	0.0303	1.1374	0.8589	0.0551	1.2377	1.1986	0.0215	0.5578	0.2565	1.1095	1.0265	0.0005	0.176	0.9768	0.1441	0.0076	0.3233	0.2294	0.8779	0.5708	1.1622	0.0203	0.0298	0.0058	0.6098
rep 2	0.029	0.6579	1.0774	1.4593	0.0423	0.0553	1.1382	0.0249	1.0594	1.0112	0.0541	1.3085	1.0438	0.0121	0.4962	0.2541	1.1105	1.051	0.0002	0.2201	0.8351	0.1538	0.0072	0.0738	0.2199	0.7075	0.6077	1.0189	0.02	0.0234	0.0047	0.4771
rep 3	0.0147	0.5098	1.1282	1.3576	0.0221	0.0303	0.8071	0.0175	0.9671	0.9854	0.0324	1.0981	0.7909	0.0076	0.3806	0.193	0.8548	0.6616	0.0004	0.2333	0.7526	0.109	0.0085	0.0162	0.1244	0.8026	0.6353	0.7338	0.0109	0.01	0.0082	0.6518
Q5+ Q16
	A1	B1	C1	D1	E1	F1	G1	H1	A2	B2	C2	D2	E2	F2	G2	H2	A3	B3	C3	D3	E3	F3	G3	H3	A4	B4	C4	D4	E4	F4	G4	H4
	Water	Pyruvic Acid Methyl Ester	Tween 40	Tween 80	α-Cyclodextrin	Glycogen	D-Cellobiose	α-D-Lactose	β-Methyl-D-Glucoside	D-Xylose	i-Erythritol	D-Mannitol	N-Acetyl-Glucosamine	D-Glucosamic Acid	Glucose-1-phosphate	D,L-α-Glycerol phosphate	D-Galactonic Acid γ-Lactone	D-Galacturonic Acid	2-Hydroxy Benzoic Acid	4-Hydroxy Benzoic Acid	γ-Amino Butyric Acid	Itaconic Acid	α-Keto Butyric Acid	D-Malic Acid	L-Arginine	L-Asparagine	L-Phenylalanine	L-Serine	L-Threonine	Glycyl-L-Glutamic Acid	Phenylethylamine	Putrescine
rep 1	0.0337	0.5426	1.1443	1.1851	0.01482	0.0405	1.0318	0.0393	0.9955	1.1207	0.0499	1.0516	0.9246	0.0291	0.7141	0.3181	0.8881	0.7345	0.0016	0.2615	0.8911	0.0222	0.0092	0.0623	0.1453	0.7555	0.5514	0.9838	0.0289	0.0279	0.0086	0.6276
rep 2	0.0103	0.5235	1.1583	1.2192	0.02448	0.0381	1.0415	0.0287	0.6892	1.1706	0.0494	1.0059	0.8319	0.0137	0.4543	0.2683	0.768	0.8469	0.001	0.2748	0.7089	0.0117	0.0102	0.0823	0.3186	0.6331	0.6488	0.8974	0.019	0.0237	0.0082	0.4441
rep 3	0.0076	0.4461	1.158	1.1194	0.02389	0.0208	0.8012	0.0087	0.5685	1.0499	0.0271	0.9069	0.6936	0.0089	0.3835	0.2703	0.5809	0.553	0.0014	0.2859	0.7081	0.0064	0.0104	0.0723	0.1051	0.5131	0.5234	0.5699	0.0045	0.0095	0.0058	0.5516
Q6+ Q7
	A1	B1	C1	D1	E1	F1	G1	H1	A2	B2	C2	D2	E2	F2	G2	H2	A3	B3	C3	D3	E3	F3	G3	H3	A4	B4	C4	D4	E4	F4	G4	H4
	Water	Pyruvic Acid Methyl Ester	Tween 40	Tween 80	α-Cyclodextrin	Glycogen	D-Cellobiose	α-D-Lactose	β-Methyl-D-Glucoside	D-Xylose	i-Erythritol	D-Mannitol	N-Acetyl-Glucosamine	D-Glucosamic Acid	Glucose-1-phosphate	D,L-α-Glycerol phosphate	D-Galactonic Acid γ-Lactone	D-Galacturonic Acid	2-Hydroxy Benzoic Acid	4-Hydroxy Benzoic Acid	γ-Amino Butyric Acid	Itaconic Acid	α-Keto Butyric Acid	D-Malic Acid	L-Arginine	L-Asparagine	L-Phenylalanine	L-Serine	L-Threonine	Glycyl-L-Glutamic Acid	Phenylethylamine	Putrescine
rep 1	0.0132	0.7634	0.5702	0.975	0.00192	0.0022	0.9331	0.0096	1.0176	0.9892	0.00342	1.1097	0.8563	0.0114	0.5885	0.3263	1.1358	1.1336	0.001	0.2393	0.6994	0.00284	0.0091	1.4057	0.8842	1.1604	0.2661	1.0403	0.0021	0.0151	0.2816	0.5959
rep 2	0.0116	0.7189	0.8673	0.888	0.00224	0.00258	1.2417	0.0084	0.7014	1.2467	0.00532	1.221	1.2646	0.009	0.5594	0.2307	1.1776	1.1384	0	0.257	0.6792	0.00535	0.0017	1.4213	0.8714	1.1707	0.311	1.0623	0.00285	0.0146	0.1698	0.6093
rep 3	0.0118	0.8875	0.9799	0.9116	0.00264	0.00282	1.4929	0.0045	1.2173	1.091	0.00569	1.274	1.209	0.014	0.7284	0.2684	1.1867	1.0825	0.0001	0.2298	0.7266	0.00628	0.0046	1.4757	0.924	1.2809	0.2339	1.0059	0.00175	0.0094	0.2013	0.5603
Q6+ Q8
	A1	B1	C1	D1	E1	F1	G1	H1	A2	B2	C2	D2	E2	F2	G2	H2	A3	B3	C3	D3	E3	F3	G3	H3	A4	B4	C4	D4	E4	F4	G4	H4
	Water	Pyruvic Acid Methyl Ester	Tween 40	Tween 80	α-Cyclodextrin	Glycogen	D-Cellobiose	α-D-Lactose	β-Methyl-D-Glucoside	D-Xylose	i-Erythritol	D-Mannitol	N-Acetyl-Glucosamine	D-Glucosamic Acid	Glucose-1-phosphate	D,L-α-Glycerol phosphate	D-Galactonic Acid γ-Lactone	D-Galacturonic Acid	2-Hydroxy Benzoic Acid	4-Hydroxy Benzoic Acid	γ-Amino Butyric Acid	Itaconic Acid	α-Keto Butyric Acid	D-Malic Acid	L-Arginine	L-Asparagine	L-Phenylalanine	L-Serine	L-Threonine	Glycyl-L-Glutamic Acid	Phenylethylamine	Putrescine
rep 1	0.0117	0.7507	0.6457	1.1232	0.0196	0.0185	1.0923	0.0094	1.2628	0.6807	0.0296	1.2243	1.1064	0.0099	0.7537	0.3348	1.1599	1.1493	0	0.2325	0.8072	0.0589	0.0042	1.4424	0.9063	1.3752	0.2491	1.1533	0.016	0.0186	0.3782	0.6109
rep 2	0.0111	0.7985	1.014	1.001	0.0293	0.0214	1.2455	0.009	1.2012	0.9087	0.0259	1.2646	1.168	0.0141	0.6296	0.3305	1.0955	1.2132	0.0001	0.2844	0.7738	0.0103	0.0031	1.4229	0.9836	1.3299	0.1926	1.1596	0.0236	0.0191	0.388	0.5656
rep 3	0.0119	0.8729	0.9878	1.0487	0.0244	0.0204	1.091	0.0056	1.1448	0.9586	0.0456	1.2917	1.1737	0.0096	0.7776	0.3984	1.1191	1.08	0.0004	0.2187	0.8132	0.0453	0.0034	1.3677	0.7729	1.3189	0.1941	1.0561	0.0207	0.0119	0.1661	0.5041
Q6+ Q9
	A1	B1	C1	D1	E1	F1	G1	H1	A2	B2	C2	D2	E2	F2	G2	H2	A3	B3	C3	D3	E3	F3	G3	H3	A4	B4	C4	D4	E4	F4	G4	H4
	Water	Pyruvic Acid Methyl Ester	Tween 40	Tween 80	α-Cyclodextrin	Glycogen	D-Cellobiose	α-D-Lactose	β-Methyl-D-Glucoside	D-Xylose	i-Erythritol	D-Mannitol	N-Acetyl-Glucosamine	D-Glucosamic Acid	Glucose-1-phosphate	D,L-α-Glycerol phosphate	D-Galactonic Acid γ-Lactone	D-Galacturonic Acid	2-Hydroxy Benzoic Acid	4-Hydroxy Benzoic Acid	γ-Amino Butyric Acid	Itaconic Acid	α-Keto Butyric Acid	D-Malic Acid	L-Arginine	L-Asparagine	L-Phenylalanine	L-Serine	L-Threonine	Glycyl-L-Glutamic Acid	Phenylethylamine	Putrescine
rep 1	0.006	0.632	0.6863	1.0668	0.0513	0.00102	1.1221	0.0088	1.2088	0.9284	0.0051	1.1009	1.1352	0.0059	0.842	0.4014	1.072	1.2328	0.0003	0.5134	1.0675	0.0222	0.0036	1.4282	1.109	1.3481	0.2064	1.16	0.0653	0.00256	0.61	0.7656
rep 2	0.0086	0.8573	0.8783	0.9724	0.0228	0.00183	1.2357	0.0044	1.2064	1.0856	0.0402	1.2264	1.1657	0.0108	0.7373	0.4399	1.136	1.328	0	0.5299	1.0734	0.03	0.0025	1.297	1.2402	1.3702	0.2174	1.0832	0.0516	0.00766	0.4999	0.7528
rep 3	0.008	0.9108	0.9637	0.9425	0.0057	0.00093	1.0138	0.005	1.1526	1.1242	0.0139	1.2492	1.0991	0.0024	1.0078	0.4291	1.139	1.2412	0	0.5255	1.0711	0.026	0.0036	1.3232	1.1538	1.3465	0.1867	1.1729	0.0608	0.00239	0.514	0.5706
Q6+ Q10
	A1	B1	C1	D1	E1	F1	G1	H1	A2	B2	C2	D2	E2	F2	G2	H2	A3	B3	C3	D3	E3	F3	G3	H3	A4	B4	C4	D4	E4	F4	G4	H4
	Water	Pyruvic Acid Methyl Ester	Tween 40	Tween 80	α-Cyclodextrin	Glycogen	D-Cellobiose	α-D-Lactose	β-Methyl-D-Glucoside	D-Xylose	i-Erythritol	D-Mannitol	N-Acetyl-Glucosamine	D-Glucosamic Acid	Glucose-1-phosphate	D,L-α-Glycerol phosphate	D-Galactonic Acid γ-Lactone	D-Galacturonic Acid	2-Hydroxy Benzoic Acid	4-Hydroxy Benzoic Acid	γ-Amino Butyric Acid	Itaconic Acid	α-Keto Butyric Acid	D-Malic Acid	L-Arginine	L-Asparagine	L-Phenylalanine	L-Serine	L-Threonine	Glycyl-L-Glutamic Acid	Phenylethylamine	Putrescine
rep 1	0.0099	0.8447	0.7953	1.013	0.0139	0.0109	1.148	0.0158	1.2383	0.901	0.0069	1.0107	1.0449	0.0085	0.885	0.3822	1.1763	1.1191	0.0005	0.3723	1.1912	0.0267	0.0045	1.3816	1.1522	1.3261	0.2381	0.9902	0.0314	0.0322	0.5955	0.7276
rep 2	0.0106	0.661	0.8995	0.9337	0.0064	0.0542	1.2122	0.0089	1.1833	1.1642	0.009	1.1536	1.1625	0.0066	0.8966	0.4612	1.1748	1.1435	0.0005	0.4582	1.1358	0.027	0.0035	1.341	1.1461	1.3414	0.2088	1.1195	0.0386	0.0414	0.4261	0.8551
rep 3	0.0074	0.8951	0.9733	1.0133	0.0077	0.0093	0.9454	0.0082	1.1671	1.196	0.0163	1.2556	1.1722	0.0045	0.8429	0.379	1.1412	1.1906	0	0.4663	1.0839	0.0271	0.0041	1.2595	1.1161	1.3412	0.3501	1.1534	0.0659	0.0567	0.604	0.5732
Q6+ Q11
	A1	B1	C1	D1	E1	F1	G1	H1	A2	B2	C2	D2	E2	F2	G2	H2	A3	B3	C3	D3	E3	F3	G3	H3	A4	B4	C4	D4	E4	F4	G4	H4
	Water	Pyruvic Acid Methyl Ester	Tween 40	Tween 80	α-Cyclodextrin	Glycogen	D-Cellobiose	α-D-Lactose	β-Methyl-D-Glucoside	D-Xylose	i-Erythritol	D-Mannitol	N-Acetyl-Glucosamine	D-Glucosamic Acid	Glucose-1-phosphate	D,L-α-Glycerol phosphate	D-Galactonic Acid γ-Lactone	D-Galacturonic Acid	2-Hydroxy Benzoic Acid	4-Hydroxy Benzoic Acid	γ-Amino Butyric Acid	Itaconic Acid	α-Keto Butyric Acid	D-Malic Acid	L-Arginine	L-Asparagine	L-Phenylalanine	L-Serine	L-Threonine	Glycyl-L-Glutamic Acid	Phenylethylamine	Putrescine
rep 1	0.0175	0.8037	1.0272	0.899	0.00359	0.00305	1.2014	0.023	1.228	1.0253	0.00388	1.1743	1.0785	0.00269	0.8984	0.3884	0.9189	1.1208	0.0004	0.2296	1.0961	0.321	0.0058	1.3819	1.0809	1.3152	0.1976	1.1799	0.055	0.00469	0.43	0.8512
rep 2	0.0162	0.5899	0.9397	0.9401	0.00285	0.00309	1.2439	0.0179	1.049	1.108	0.00379	1.2263	1.1419	0.00196	0.805	0.362	1.1431	1.0632	0	0.2978	1.1044	0.3302	0.0044	1.3405	1.084	1.4363	0.2053	1.1043	0.0451	0.00433	0.2272	0.7885
rep 3	0.0148	0.914	0.9934	1.0768	0.00298	0.00274	1.0571	0.0168	1.1354	0.9554	0.00445	1.1938	1.0923	0.00242	0.9088	0.3764	1.0874	1.0725	0.0002	0.3135	1.0913	0.224	0.0058	1.3646	0.8472	1.3401	0.2268	1.3075	0.0305	0.00374	0.227	0.6713
Q6+ Q12
	A1	B1	C1	D1	E1	F1	G1	H1	A2	B2	C2	D2	E2	F2	G2	H2	A3	B3	C3	D3	E3	F3	G3	H3	A4	B4	C4	D4	E4	F4	G4	H4
	Water	Pyruvic Acid Methyl Ester	Tween 40	Tween 80	α-Cyclodextrin	Glycogen	D-Cellobiose	α-D-Lactose	β-Methyl-D-Glucoside	D-Xylose	i-Erythritol	D-Mannitol	N-Acetyl-Glucosamine	D-Glucosamic Acid	Glucose-1-phosphate	D,L-α-Glycerol phosphate	D-Galactonic Acid γ-Lactone	D-Galacturonic Acid	2-Hydroxy Benzoic Acid	4-Hydroxy Benzoic Acid	γ-Amino Butyric Acid	Itaconic Acid	α-Keto Butyric Acid	D-Malic Acid	L-Arginine	L-Asparagine	L-Phenylalanine	L-Serine	L-Threonine	Glycyl-L-Glutamic Acid	Phenylethylamine	Putrescine
rep 1	0.0068	0.6346	0.5333	0.6925	0.00242	0.00185	0.8392	0.0446	1.069	0.6759	0.00285	0.4375	1.1477	0.00224	0.3973	0.2312	0.8069	0.6956	0.0018	0.3711	0.6832	0.1261	0.0082	1.5293	1.0052	1.09	0.2563	0.8729	0.0686	0.00217	0.2386	0.3518
rep 2	0.0096	0.2331	0.6614	0.6433	0.00203	0.0018	1.1421	0.0714	0.7708	0.8247	0.00475	0.7485	1.2186	0.00162	0.4015	0.1942	0.7912	0.8799	0	0.3729	0.6966	0.1214	0.0049	1.4869	0.9727	1.2873	0.1506	0.9287	0.0246	0.00196	0.3253	0.3635
rep 3	0.0105	0.2588	0.7393	0.679	0.00153	0.00166	1.044	0.0578	0.9495	0.8237	0.00283	1.0358	1.112	0.00177	0.4657	0.1871	0.8532	0.7367	0.0004	0.4408	0.7135	0.1765	0.0103	1.2826	0.7279	0.9789	0.321	0.8225	0.0181	0.00171	0.1736	0.3713
Q6+ Q13
	A1	B1	C1	D1	E1	F1	G1	H1	A2	B2	C2	D2	E2	F2	G2	H2	A3	B3	C3	D3	E3	F3	G3	H3	A4	B4	C4	D4	E4	F4	G4	H4
	Water	Pyruvic Acid Methyl Ester	Tween 40	Tween 80	α-Cyclodextrin	Glycogen	D-Cellobiose	α-D-Lactose	β-Methyl-D-Glucoside	D-Xylose	i-Erythritol	D-Mannitol	N-Acetyl-Glucosamine	D-Glucosamic Acid	Glucose-1-phosphate	D,L-α-Glycerol phosphate	D-Galactonic Acid γ-Lactone	D-Galacturonic Acid	2-Hydroxy Benzoic Acid	4-Hydroxy Benzoic Acid	γ-Amino Butyric Acid	Itaconic Acid	α-Keto Butyric Acid	D-Malic Acid	L-Arginine	L-Asparagine	L-Phenylalanine	L-Serine	L-Threonine	Glycyl-L-Glutamic Acid	Phenylethylamine	Putrescine
rep 1	0.006	0.3279	0.4502	0.54	0.00164	0.00167	0.5493	0.0042	0.6342	0.4877	0.00213	0.3641	0.8343	0.00104	0.4138	0.1189	0.5897	0.4181	0.0006	0.3421	0.544	0.0485	0.0091	1.4333	0.4023	0.5132	0.2055	0.4884	0.00098	0.0095	0.0715	0.505
rep 2	0.0045	0.2644	0.4306	0.3593	0.00167	0.00172	0.6337	0.0041	0.637	0.1772	0.0021	0.3625	1.0165	0.00106	0.3877	0.2489	0.528	0.5883	0	0.3512	0.5063	0.0466	0.0028	1.2713	0.2728	0.2337	0.2224	0.4267	0.00108	0.0173	0.0389	0.4445
rep 3	0.0058	0.1654	0.4086	0.3865	0.00155	0.0016	0.4382	0.004	0.578	0.4629	0.00301	0.3666	0.8592	0.00083	0.4185	0.1445	0.5719	0.4515	0	0.3245	0.3906	0.0367	0.0041	1.2474	0.2307	0.3001	0.2675	0.2601	0.00085	0.0052	0.0243	0.3514
Q6+ Q14
	A1	B1	C1	D1	E1	F1	G1	H1	A2	B2	C2	D2	E2	F2	G2	H2	A3	B3	C3	D3	E3	F3	G3	H3	A4	B4	C4	D4	E4	F4	G4	H4
	Water	Pyruvic Acid Methyl Ester	Tween 40	Tween 80	α-Cyclodextrin	Glycogen	D-Cellobiose	α-D-Lactose	β-Methyl-D-Glucoside	D-Xylose	i-Erythritol	D-Mannitol	N-Acetyl-Glucosamine	D-Glucosamic Acid	Glucose-1-phosphate	D,L-α-Glycerol phosphate	D-Galactonic Acid γ-Lactone	D-Galacturonic Acid	2-Hydroxy Benzoic Acid	4-Hydroxy Benzoic Acid	γ-Amino Butyric Acid	Itaconic Acid	α-Keto Butyric Acid	D-Malic Acid	L-Arginine	L-Asparagine	L-Phenylalanine	L-Serine	L-Threonine	Glycyl-L-Glutamic Acid	Phenylethylamine	Putrescine
rep 1	0.0097	0.3188	0.4755	0.758	0.00149	0.00145	0.527	0.0071	0.5336	0.3802	0.00264	0.3602	0.6682	0.0077	0.4088	0.2526	0.5026	0.4832	0.0005	0.2969	0.4165	0.0494	0.0053	1.3745	0.3553	0.2274	0.252	0.2519	0.0117	0.0073	0.0439	0.3339
rep 2	0.0039	0.1992	0.4079	0.3685	0.00132	0.00153	0.4965	0.0177	0.466	0.4321	0.00199	0.357	0.5561	0.0065	0.3238	0.1517	0.4675	0.4519	0	0.2795	0.4394	0.0303	0.0039	1.0597	0.4056	0.4403	0.235	0.235	0.0088	0.0118	0.0228	0.374
rep 3	0.0042	0.1684	0.4823	0.3981	0.00104	0.00145	0.3017	0.0063	0.3907	0.4347	0.00189	0.3893	0.6712	0.0075	0.3466	0.184	0.3964	0.4768	0	0.27	0.4695	0.0268	0.0061	1.2125	0.1732	0.3124	0.2546	0.1968	0.0094	0.0059	0.0185	0.325
Q6+ Q15
	A1	B1	C1	D1	E1	F1	G1	H1	A2	B2	C2	D2	E2	F2	G2	H2	A3	B3	C3	D3	E3	F3	G3	H3	A4	B4	C4	D4	E4	F4	G4	H4
	Water	Pyruvic Acid Methyl Ester	Tween 40	Tween 80	α-Cyclodextrin	Glycogen	D-Cellobiose	α-D-Lactose	β-Methyl-D-Glucoside	D-Xylose	i-Erythritol	D-Mannitol	N-Acetyl-Glucosamine	D-Glucosamic Acid	Glucose-1-phosphate	D,L-α-Glycerol phosphate	D-Galactonic Acid γ-Lactone	D-Galacturonic Acid	2-Hydroxy Benzoic Acid	4-Hydroxy Benzoic Acid	γ-Amino Butyric Acid	Itaconic Acid	α-Keto Butyric Acid	D-Malic Acid	L-Arginine	L-Asparagine	L-Phenylalanine	L-Serine	L-Threonine	Glycyl-L-Glutamic Acid	Phenylethylamine	Putrescine
rep 1	0.0047	0.2123	0.2773	0.4049	0.00137	0.00184	0.6862	0.0091	0.989	0.3216	0.00165	0.3498	0.9278	0.00077	0.4735	0.1477	0.6508	0.8534	0	0.215	0.4269	0.0457	0.0026	1.5349	0.5203	0.7789	0.1485	0.5321	0.0007	0.0094	0.094	0.3221
rep 2	0.0054	0.2074	0.2582	0.4999	0.00141	0.00154	0.6831	0.0058	0.9295	0.3716	0.00174	0.3865	0.9262	0.00092	0.444	0.1383	0.7672	0.7727	0	0.1982	0.438	0.0237	0.0034	1.3113	0.4864	0.6972	0.136	0.4368	0.0012	0.0119	0.0608	0.3382
rep 3	0.0068	0.1484	0.2907	0.4619	0.00174	0.00156	0.5967	0.0058	0.8512	0.306	0.0018	0.371	0.8961	0.0014	0.4843	0.1102	0.6166	0.548	0	0.2405	0.2479	0.018	0.0073	0.7998	0.3689	0.531	0.2128	0.258	0.0021	0.0049	0.0417	0.3127
Q6+ Q16
	A1	B1	C1	D1	E1	F1	G1	H1	A2	B2	C2	D2	E2	F2	G2	H2	A3	B3	C3	D3	E3	F3	G3	H3	A4	B4	C4	D4	E4	F4	G4	H4
	Water	Pyruvic Acid Methyl Ester	Tween 40	Tween 80	α-Cyclodextrin	Glycogen	D-Cellobiose	α-D-Lactose	β-Methyl-D-Glucoside	D-Xylose	i-Erythritol	D-Mannitol	N-Acetyl-Glucosamine	D-Glucosamic Acid	Glucose-1-phosphate	D,L-α-Glycerol phosphate	D-Galactonic Acid γ-Lactone	D-Galacturonic Acid	2-Hydroxy Benzoic Acid	4-Hydroxy Benzoic Acid	γ-Amino Butyric Acid	Itaconic Acid	α-Keto Butyric Acid	D-Malic Acid	L-Arginine	L-Asparagine	L-Phenylalanine	L-Serine	L-Threonine	Glycyl-L-Glutamic Acid	Phenylethylamine	Putrescine
rep 1	0.0188	0.2518	0.3855	0.5605	0.0089	0.0125	0.3753	0.0088	0.6593	0.3307	0.0313	0.3454	0.7805	0.017	0.4147	0.211	0.6988	0.5657	0	0.3649	0.3672	0.0184	0.0164	1.504	0.4177	0.3959	0.2554	0.3783	0.0214	0.0086	0.0346	0.4398
rep 2	0.0148	0.259	0.3995	0.4856	0.0232	0.0167	0.4785	0.0086	0.625	0.477	0.0344	0.3551	0.9274	0.0107	0.4658	0.2227	0.6812	0.6139	0	0.269	0.3774	0.0339	0.005	1.3178	0.4034	0.5961	0.2503	0.4295	0.0332	0.0099	0.0385	0.4404
rep 3	0.0051	0.2745	0.495	0.4944	0.022	0.0158	0.5488	0.0057	0.6546	0.3573	0.024	0.384	0.8886	0.0072	0.4718	0.2159	0.7221	0.5663	0	0.3075	0.4433	0.0205	0.0033	1.3345	0.2729	0.264	0.2462	0.2637	0.0064	0.0043	0.0141	0.4101
Q7+ Q8
	A1	B1	C1	D1	E1	F1	G1	H1	A2	B2	C2	D2	E2	F2	G2	H2	A3	B3	C3	D3	E3	F3	G3	H3	A4	B4	C4	D4	E4	F4	G4	H4
	Water	Pyruvic Acid Methyl Ester	Tween 40	Tween 80	α-Cyclodextrin	Glycogen	D-Cellobiose	α-D-Lactose	β-Methyl-D-Glucoside	D-Xylose	i-Erythritol	D-Mannitol	N-Acetyl-Glucosamine	D-Glucosamic Acid	Glucose-1-phosphate	D,L-α-Glycerol phosphate	D-Galactonic Acid γ-Lactone	D-Galacturonic Acid	2-Hydroxy Benzoic Acid	4-Hydroxy Benzoic Acid	γ-Amino Butyric Acid	Itaconic Acid	α-Keto Butyric Acid	D-Malic Acid	L-Arginine	L-Asparagine	L-Phenylalanine	L-Serine	L-Threonine	Glycyl-L-Glutamic Acid	Phenylethylamine	Putrescine
rep 1	0.0055	0.5769	0.6494	1.0042	0.00224	0.00214	1.2221	0.00131	1.2	0.5242	0.00263	1.2729	1.196	0.00148	0.9253	0.3045	1.1019	1.0808	0.001	0.1788	0.5427	0.00135	0.00219	1.4653	0.2865	0.6745	0.3549	0.827	0.00206	0.00282	0.00166	0.3951
rep 2	0.0073	0.6319	0.914	0.8902	0.00313	0.00224	1.349	0.00132	1.1413	0.6485	0.00302	1.3301	1.2782	0.00159	0.7822	0.2949	1.0999	1.1728	0	0.1937	0.5037	0.00155	0.00227	1.436	0.1672	0.6724	0.3312	0.8178	0.00228	0.00298	0.00172	0.366
rep 3	0.0054	0.6325	0.8182	0.914	0.00274	0.00229	1.2668	0.00113	0.9865	0.7752	0.00317	1.3938	1.1148	0.00128	0.911	0.3999	0.8474	1.0095	0	0.1276	0.3959	0.00086	0.00176	1.2207	0.1896	0.4454	0.4167	0.7073	0.00179	0.00257	0.00186	0.4417
Q7+ Q9
	A1	B1	C1	D1	E1	F1	G1	H1	A2	B2	C2	D2	E2	F2	G2	H2	A3	B3	C3	D3	E3	F3	G3	H3	A4	B4	C4	D4	E4	F4	G4	H4
	Water	Pyruvic Acid Methyl Ester	Tween 40	Tween 80	α-Cyclodextrin	Glycogen	D-Cellobiose	α-D-Lactose	β-Methyl-D-Glucoside	D-Xylose	i-Erythritol	D-Mannitol	N-Acetyl-Glucosamine	D-Glucosamic Acid	Glucose-1-phosphate	D,L-α-Glycerol phosphate	D-Galactonic Acid γ-Lactone	D-Galacturonic Acid	2-Hydroxy Benzoic Acid	4-Hydroxy Benzoic Acid	γ-Amino Butyric Acid	Itaconic Acid	α-Keto Butyric Acid	D-Malic Acid	L-Arginine	L-Asparagine	L-Phenylalanine	L-Serine	L-Threonine	Glycyl-L-Glutamic Acid	Phenylethylamine	Putrescine
rep 1	0.0112	0.6575	0.571	0.7122	0.025	0.0331	1.1301	0.0151	1.1047	0.8438	0.0442	1.2323	1.1173	0.0144	0.933	0.3509	0.9967	1.0902	0	0.1501	0.574	0.0248	0.0163	1.5417	0.1644	0.8221	0.3695	0.9761	0.0168	0.0277	0.0191	0.3795
rep 2	0.0162	0.7203	0.7434	0.8142	0.034	0.0313	1.1992	0.0147	1.0523	0.7535	0.0403	1.2942	1.1453	0.0206	0.7771	0.2787	1.0812	1.1292	0	0.1625	0.5555	0.0142	0.0152	1.4146	0.1654	0.8296	0.291	0.9489	0.0168	0.0229	0.0217	0.4426
rep 3	0.0134	0.8064	0.7823	0.7997	0.0337	0.0324	1.0914	0.0119	0.9486	0.5744	0.0366	1.305	1.0565	0.019	0.7777	0.3943	0.9183	1.0036	0	0.1374	0.381	0.0166	0.0169	1.3266	0.2125	0.2929	0.3823	0.6245	0.0132	0.0154	0.0216	0.4376
Q7+ Q10
	A1	B1	C1	D1	E1	F1	G1	H1	A2	B2	C2	D2	E2	F2	G2	H2	A3	B3	C3	D3	E3	F3	G3	H3	A4	B4	C4	D4	E4	F4	G4	H4
	Water	Pyruvic Acid Methyl Ester	Tween 40	Tween 80	α-Cyclodextrin	Glycogen	D-Cellobiose	α-D-Lactose	β-Methyl-D-Glucoside	D-Xylose	i-Erythritol	D-Mannitol	N-Acetyl-Glucosamine	D-Glucosamic Acid	Glucose-1-phosphate	D,L-α-Glycerol phosphate	D-Galactonic Acid γ-Lactone	D-Galacturonic Acid	2-Hydroxy Benzoic Acid	4-Hydroxy Benzoic Acid	γ-Amino Butyric Acid	Itaconic Acid	α-Keto Butyric Acid	D-Malic Acid	L-Arginine	L-Asparagine	L-Phenylalanine	L-Serine	L-Threonine	Glycyl-L-Glutamic Acid	Phenylethylamine	Putrescine
rep 1	0.0067	0.0148	0.0225	0.0139	0.006291	0.003225	0.6002	0.002348	1.4239	0.0199	0.00175	0.5702	0.1887	0	1.0239	1.0049	0.4143	0.8427	0.00244	1.0501	1.1789	0.00433	0.006142	0.991	0.0121	1.1871	0.0292	0.0354	0.00526	0.00714	0.006472	0.0106
rep 2	0.0067	0.0167	0.0227	0.0296	0.008314	0.003523	0.7055	0.001637	1.4423	0.014	0.00182	0.6378	0.1596	0	1.0884	0.9134	0.2231	0.7029	0.00258	1.1904	1.1963	0.00424	0.006728	0.8639	0.0147	1.2593	0.0277	0.0343	0.005247	0.006405	0.007864	0.0134
rep 3	0.0067	0.0211	0.0254	0.02	0.00947	0.003471	0.7904	0.001654	1.4361	0.0233	0.00144	0.605	0.133	0	0.9815	1.0167	0.2299	0.8406	0.00181	1.0979	1.1528	0.00427	0.006868	0.985	0.0125	1.2476	0.0273	0.0344	0.005804	0.00539	0.005418	0.0125
Q7+ Q11
	A1	B1	C1	D1	E1	F1	G1	H1	A2	B2	C2	D2	E2	F2	G2	H2	A3	B3	C3	D3	E3	F3	G3	H3	A4	B4	C4	D4	E4	F4	G4	H4
	Water	Pyruvic Acid Methyl Ester	Tween 40	Tween 80	α-Cyclodextrin	Glycogen	D-Cellobiose	α-D-Lactose	β-Methyl-D-Glucoside	D-Xylose	i-Erythritol	D-Mannitol	N-Acetyl-Glucosamine	D-Glucosamic Acid	Glucose-1-phosphate	D,L-α-Glycerol phosphate	D-Galactonic Acid γ-Lactone	D-Galacturonic Acid	2-Hydroxy Benzoic Acid	4-Hydroxy Benzoic Acid	γ-Amino Butyric Acid	Itaconic Acid	α-Keto Butyric Acid	D-Malic Acid	L-Arginine	L-Asparagine	L-Phenylalanine	L-Serine	L-Threonine	Glycyl-L-Glutamic Acid	Phenylethylamine	Putrescine
rep 1	0.0125	0.8247	0.5506	0.7502	0.00214	0.00264	1.1964	0.0092	1.289	0.7388	0.00364	1.1598	1.0556	0.0108	0.8161	0.3228	1.1439	1.1575	0	0.1468	0.6098	0.443	0.0145	1.4377	0.1599	0.8215	0.2962	0.7414	0.00158	0.00323	0.008	0.3997
rep 2	0.0138	0.7562	0.672	0.7574	0.0025	0.00242	1.2055	0.0112	1.2887	1.0245	0.00564	1.3041	1.1477	0.016	0.6699	0.2149	1.1922	1.2449	0	0.1386	0.5626	0.6697	0.0137	1.3064	0.1582	0.8317	0.2418	0.8805	0.00163	0.00441	0.0065	0.3946
rep 3	0.0128	0.8338	0.7566	0.79	0.00247	0.00185	1.0514	0.0097	1.2529	0.8011	0.00343	1.2933	1.0948	0.0098	0.7007	0.2345	1.1508	1.111	0	0.1284	0.4128	0.2786	0.0138	1.2423	0.154	0.4404	0.3934	0.6898	0.00146	0.00313	0.0102	0.4315
Q7+ Q12
	A1	B1	C1	D1	E1	F1	G1	H1	A2	B2	C2	D2	E2	F2	G2	H2	A3	B3	C3	D3	E3	F3	G3	H3	A4	B4	C4	D4	E4	F4	G4	H4
	Water	Pyruvic Acid Methyl Ester	Tween 40	Tween 80	α-Cyclodextrin	Glycogen	D-Cellobiose	α-D-Lactose	β-Methyl-D-Glucoside	D-Xylose	i-Erythritol	D-Mannitol	N-Acetyl-Glucosamine	D-Glucosamic Acid	Glucose-1-phosphate	D,L-α-Glycerol phosphate	D-Galactonic Acid γ-Lactone	D-Galacturonic Acid	2-Hydroxy Benzoic Acid	4-Hydroxy Benzoic Acid	γ-Amino Butyric Acid	Itaconic Acid	α-Keto Butyric Acid	D-Malic Acid	L-Arginine	L-Asparagine	L-Phenylalanine	L-Serine	L-Threonine	Glycyl-L-Glutamic Acid	Phenylethylamine	Putrescine
rep 1	0.0119	0.6391	0.459	0.72	0.00247	0.00265	1.3217	0.00768	1.0659	0.6919	0.00489	1.2456	1.1749	0.00124	0.9064	0.4198	1.0687	1.117	0.0014	0.1511	0.5811	0.1503	0.00127	0.3757	0.1704	0.7728	0.2777	0.8401	0.00163	0.00349	0.0159	0.6099
rep 2	0.0076	0.623	0.6518	0.715	0.00213	0.0024	1.3418	0.00352	0.6478	0.8309	0.00334	1.1474	1.2586	0.00119	0.8236	0.3178	0.853	1.1435	0.0011	0.1786	0.6374	0.1946	0.00145	1.3832	0.1326	0.7304	0.2955	0.9088	0.00211	0.00331	0.0104	0.4867
rep 3	0.0081	0.6048	0.732	0.78	0.00228	0.00271	1.3344	0.00671	0.7393	0.8378	0.00354	1.312	1.165	0.00247	0.8587	0.3149	0.9679	1.051	0.0024	0.1231	0.4315	0.1413	0.00159	1.304	0.21	0.3021	0.4413	0.7693	0.00123	0.00225	0.0096	0.474
Q7+ Q13
	A1	B1	C1	D1	E1	F1	G1	H1	A2	B2	C2	D2	E2	F2	G2	H2	A3	B3	C3	D3	E3	F3	G3	H3	A4	B4	C4	D4	E4	F4	G4	H4
	Water	Pyruvic Acid Methyl Ester	Tween 40	Tween 80	α-Cyclodextrin	Glycogen	D-Cellobiose	α-D-Lactose	β-Methyl-D-Glucoside	D-Xylose	i-Erythritol	D-Mannitol	N-Acetyl-Glucosamine	D-Glucosamic Acid	Glucose-1-phosphate	D,L-α-Glycerol phosphate	D-Galactonic Acid γ-Lactone	D-Galacturonic Acid	2-Hydroxy Benzoic Acid	4-Hydroxy Benzoic Acid	γ-Amino Butyric Acid	Itaconic Acid	α-Keto Butyric Acid	D-Malic Acid	L-Arginine	L-Asparagine	L-Phenylalanine	L-Serine	L-Threonine	Glycyl-L-Glutamic Acid	Phenylethylamine	Putrescine
rep 1	0	0.5164	0.6351	1.0018	0.00472	0.0034	0.8366	0.0301	0.6768	0.239	0.0764	1.1166	0.8433	0.0246	0.6692	0.2768	0.7299	0.7276	0.0032	0.1025	0.7166	0.0289	0.0156	1.3654	0.6655	0.8935	0.372	0.9401	0.0489	0.0464	0.03162	0.4356
rep 2	0.0211	0.5826	0.7051	0.9845	0.00526	0.00315	1.08	0.0217	0.7956	0.247	0.0682	1.0397	0.7277	0.0191	0.3934	0.2152	0.4727	0.5801	0.0026	0.1793	0.5646	0.0106	0.0101	0.9222	0.4407	0.6096	0.4185	0.8898	0.0341	0.0268	0.00211	0.4074
rep 3	0.01	0.4796	0.4573	0.8915	0.00322	0.0024	0.7875	0.0161	0.6299	0.257	0.0405	1.1439	0.5688	0.0144	0.4557	0.2231	0.7051	0.6331	0.0021	0.1786	0.7199	0.017	0.0129	1.1704	0.3799	0.7596	0.3753	0.687	0.0189	0.0129	0.00127	0.4647
Q7+ Q14
	A1	B1	C1	D1	E1	F1	G1	H1	A2	B2	C2	D2	E2	F2	G2	H2	A3	B3	C3	D3	E3	F3	G3	H3	A4	B4	C4	D4	E4	F4	G4	H4
	Water	Pyruvic Acid Methyl Ester	Tween 40	Tween 80	α-Cyclodextrin	Glycogen	D-Cellobiose	α-D-Lactose	β-Methyl-D-Glucoside	D-Xylose	i-Erythritol	D-Mannitol	N-Acetyl-Glucosamine	D-Glucosamic Acid	Glucose-1-phosphate	D,L-α-Glycerol phosphate	D-Galactonic Acid γ-Lactone	D-Galacturonic Acid	2-Hydroxy Benzoic Acid	4-Hydroxy Benzoic Acid	γ-Amino Butyric Acid	Itaconic Acid	α-Keto Butyric Acid	D-Malic Acid	L-Arginine	L-Asparagine	L-Phenylalanine	L-Serine	L-Threonine	Glycyl-L-Glutamic Acid	Phenylethylamine	Putrescine
rep 1	0	0.5694	0.6659	0.9229	0.00468	0.00314	0.9956	0.0187	0.7653	0.0742	0.00879	0.9678	0.6019	0.0223	0.6996	0.2385	0.8845	0.7544	0	0.1553	0.6256	0.0256	0.0147	1.1966	0.9074	0.7172	0.332	1.0987	0.0044	0.0376	0.0397	0.3938
rep 2	0.019	0.5406	0.4845	1.0513	0.0059	0.00324	0.8367	0.0174	0.8093	0.7399	0.00828	1.023	0.7401	0.0189	0.3888	0.1728	0.7535	0.9475	0.0026	0.219	0.6393	0.0209	0.0144	1.084	0.5465	0.7102	0.3135	0.9178	0.00272	0.0245	0.0304	0.4239
rep 3	0.0093	0.5706	0.5347	1.24	0.00327	0.00237	0.6883	0.0268	0.6758	0.0253	0.00383	1.0804	0.5894	0.0144	0.4475	0.1787	0.5745	0.7328	0	0.2229	0.7144	0.0117	0.0121	0.9417	0.1732	0.6147	0.3544	0.8133	0.00201	0.0133	0.0103	0.5389
Q7+ Q15
	A1	B1	C1	D1	E1	F1	G1	H1	A2	B2	C2	D2	E2	F2	G2	H2	A3	B3	C3	D3	E3	F3	G3	H3	A4	B4	C4	D4	E4	F4	G4	H4
	Water	Pyruvic Acid Methyl Ester	Tween 40	Tween 80	α-Cyclodextrin	Glycogen	D-Cellobiose	α-D-Lactose	β-Methyl-D-Glucoside	D-Xylose	i-Erythritol	D-Mannitol	N-Acetyl-Glucosamine	D-Glucosamic Acid	Glucose-1-phosphate	D,L-α-Glycerol phosphate	D-Galactonic Acid γ-Lactone	D-Galacturonic Acid	2-Hydroxy Benzoic Acid	4-Hydroxy Benzoic Acid	γ-Amino Butyric Acid	Itaconic Acid	α-Keto Butyric Acid	D-Malic Acid	L-Arginine	L-Asparagine	L-Phenylalanine	L-Serine	L-Threonine	Glycyl-L-Glutamic Acid	Phenylethylamine	Putrescine
rep 1	0.0364	0.4589	0.6513	1.0288	0.0379	0.0371	0.9282	0.0196	0.6106	1.128	0.037	1.0228	0.7209	0.0273	0.7732	0.3867	0.9123	0.6301	0	0.1003	0.6828	0.182	0.0119	1.2737	1.1259	1.028	0.3244	1.0241	0.0684	0.0593	0.704	0.5765
rep 2	0.0442	0.6842	0.7932	1.122	0.0513	0.0365	1.0949	0.0182	0.8607	1.2009	0.03815	1.2023	0.9654	0.0204	0.546	0.292	1.1203	0.9213	0	0.1902	0.8291	0.2566	0.0108	0.086	0.6842	0.733	0.339	1.0672	0.0399	0.0577	0.604	0.4823
rep 3	0.0198	0.5878	0.5591	1.113	0.0248	0.0237	0.9043	0.0192	0.7327	1.0546	0.03552	1.1838	0.5381	0.0134	0.5043	0.2747	0.7292	0.7915	0	0.1744	0.8555	0.1078	0.0101	0.9699	0.2312	0.7207	0.5006	0.9628	0.0229	0.0144	0.704	0.4258
Q7+ Q16
	A1	B1	C1	D1	E1	F1	G1	H1	A2	B2	C2	D2	E2	F2	G2	H2	A3	B3	C3	D3	E3	F3	G3	H3	A4	B4	C4	D4	E4	F4	G4	H4
	Water	Pyruvic Acid Methyl Ester	Tween 40	Tween 80	α-Cyclodextrin	Glycogen	D-Cellobiose	α-D-Lactose	β-Methyl-D-Glucoside	D-Xylose	i-Erythritol	D-Mannitol	N-Acetyl-Glucosamine	D-Glucosamic Acid	Glucose-1-phosphate	D,L-α-Glycerol phosphate	D-Galactonic Acid γ-Lactone	D-Galacturonic Acid	2-Hydroxy Benzoic Acid	4-Hydroxy Benzoic Acid	γ-Amino Butyric Acid	Itaconic Acid	α-Keto Butyric Acid	D-Malic Acid	L-Arginine	L-Asparagine	L-Phenylalanine	L-Serine	L-Threonine	Glycyl-L-Glutamic Acid	Phenylethylamine	Putrescine
rep 1	0.0137	0.5299	0.6196	0.8439	0.00444	0.0036	1.0155	0.0223	0.7249	0.0253	0.00726	1.0842	1.039	0.0302	0.8608	0.4201	0.8108	0.7857	0.0003	0.1847	0.6743	0.0378	0.012	1.0667	0.3809	0.6859	0.3741	1.1453	0.0586	0.0522	0.8629	0.4622
rep 2	0.0174	0.7249	0.9218	1.1912	0.00507	0.00285	0.9657	0.0217	0.8772	0.0234	0.00603	1.2222	0.738	0.0198	0.5333	0.2435	0.7332	0.9066	0	0.2334	0.6752	0.0208	0.0137	1.1168	0.2846	0.6136	0.5621	1.1489	0.0291	0.0278	0.359	0.5077
rep 3	0.0103	0.632	0.9385	1.309	0.00332	0.00252	0.9771	0.0097	0.533	0.0251	0.00338	1.2248	0.8849	0.0158	0.6193	0.3463	0.5213	0.6206	0	0.3677	0.7939	0.0137	0.0122	1.0148	0.1657	0.7382	0.4066	0.9182	0.0141	0.0121	0.533	0.4581
Q8+ Q9
	A1	B1	C1	D1	E1	F1	G1	H1	A2	B2	C2	D2	E2	F2	G2	H2	A3	B3	C3	D3	E3	F3	G3	H3	A4	B4	C4	D4	E4	F4	G4	H4
	Water	Pyruvic Acid Methyl Ester	Tween 40	Tween 80	α-Cyclodextrin	Glycogen	D-Cellobiose	α-D-Lactose	β-Methyl-D-Glucoside	D-Xylose	i-Erythritol	D-Mannitol	N-Acetyl-Glucosamine	D-Glucosamic Acid	Glucose-1-phosphate	D,L-α-Glycerol phosphate	D-Galactonic Acid γ-Lactone	D-Galacturonic Acid	2-Hydroxy Benzoic Acid	4-Hydroxy Benzoic Acid	γ-Amino Butyric Acid	Itaconic Acid	α-Keto Butyric Acid	D-Malic Acid	L-Arginine	L-Asparagine	L-Phenylalanine	L-Serine	L-Threonine	Glycyl-L-Glutamic Acid	Phenylethylamine	Putrescine
rep 1	0.0072	0.2906	0.2163	0.577	0.00216	0.00217	0.7551	0.00083	0.8668	0.26	0.00239	0.6608	0.9273	0.0071	0.5151	0.1795	0.698	0.8549	0	0.1507	0.5694	0.0067	0.0073	1.3431	0.1723	0.4147	0.245	0.2226	0.00109	0.0101	0.0023	0.4498
rep 2	0.004	0.3306	0.2355	0.5173	0.00237	0.0023	0.8055	0.00082	0.7782	0.3387	0.0023	0.577	0.9163	0.0123	0.47	0.1826	0.5154	0.7856	0	0.2205	0.53	0.0084	0.007	1.1974	0.1708	0.3996	0.309	0.2282	0.00157	0.012	0.0135	0.4875
rep 3	0.0036	0.358	0.2423	0.4978	0.0024	0.00182	0.6432	0.00073	0.4188	0.3863	0.00221	0.3483	0.9583	0.01	0.5458	0.2102	0.5167	0.6543	0.0009	0.1965	0.4764	0.0047	0.0084	0.8512	0.2028	0.4339	0.3934	0.1392	0.00104	0.0068	0.0049	0.4544
Q8+ Q10
	A1	B1	C1	D1	E1	F1	G1	H1	A2	B2	C2	D2	E2	F2	G2	H2	A3	B3	C3	D3	E3	F3	G3	H3	A4	B4	C4	D4	E4	F4	G4	H4
	Water	Pyruvic Acid Methyl Ester	Tween 40	Tween 80	α-Cyclodextrin	Glycogen	D-Cellobiose	α-D-Lactose	β-Methyl-D-Glucoside	D-Xylose	i-Erythritol	D-Mannitol	N-Acetyl-Glucosamine	D-Glucosamic Acid	Glucose-1-phosphate	D,L-α-Glycerol phosphate	D-Galactonic Acid γ-Lactone	D-Galacturonic Acid	2-Hydroxy Benzoic Acid	4-Hydroxy Benzoic Acid	γ-Amino Butyric Acid	Itaconic Acid	α-Keto Butyric Acid	D-Malic Acid	L-Arginine	L-Asparagine	L-Phenylalanine	L-Serine	L-Threonine	Glycyl-L-Glutamic Acid	Phenylethylamine	Putrescine
rep 1	0.0048	0.3668	0.2443	0.5003	0.00192	0.00186	0.8549	0.00082	0.9009	0.3105	0.00227	0.7411	0.93	0.00059	0.5822	0.2289	0.6641	0.8361	0	0.1668	0.5832	0.00064	0.00083	1.2628	0.1623	0.4452	0.2554	0.265	0.00112	0.00096	0.0037	0.5118
rep 2	0.0033	0.4025	0.3045	0.5123	0.00221	0.00219	0.9352	0.00074	0.852	0.3673	0.00249	0.7824	0.9614	0.00103	0.5371	0.2122	0.6471	0.8379	0	0.217	0.5588	0.00076	0.00072	1.0791	0.1987	0.4235	0.2729	0.2009	0.00124	0.00192	0.0088	0.4924
rep 3	0.0029	0.3964	0.253	0.5245	0.00239	0.00176	0.8517	0.00077	0.78	0.3428	0.00247	0.5492	0.8693	0.00108	0.5791	0.233	0.5747	0.7932	0	0.1908	0.5429	0.00063	0.00084	0.8321	0.2042	0.3704	0.3148	0.3273	0.00086	0.00067	0.0033	0.5012
Q8+ Q11
	A1	B1	C1	D1	E1	F1	G1	H1	A2	B2	C2	D2	E2	F2	G2	H2	A3	B3	C3	D3	E3	F3	G3	H3	A4	B4	C4	D4	E4	F4	G4	H4
	Water	Pyruvic Acid Methyl Ester	Tween 40	Tween 80	α-Cyclodextrin	Glycogen	D-Cellobiose	α-D-Lactose	β-Methyl-D-Glucoside	D-Xylose	i-Erythritol	D-Mannitol	N-Acetyl-Glucosamine	D-Glucosamic Acid	Glucose-1-phosphate	D,L-α-Glycerol phosphate	D-Galactonic Acid γ-Lactone	D-Galacturonic Acid	2-Hydroxy Benzoic Acid	4-Hydroxy Benzoic Acid	γ-Amino Butyric Acid	Itaconic Acid	α-Keto Butyric Acid	D-Malic Acid	L-Arginine	L-Asparagine	L-Phenylalanine	L-Serine	L-Threonine	Glycyl-L-Glutamic Acid	Phenylethylamine	Putrescine
rep 1	0.0087	0.8002	0.3822	0.8144	0.00201	0.00206	1.0731	0.0085	1.2923	0.3498	0.0021	0.9675	1.0223	0.007	0.7489	0.2854	1.0219	1.0653	0.0003	0.1287	0.4863	0.194	0.00094	1.3904	0.1672	0.3729	0.2822	0.3124	0.0097	0.00163	0.0056	0.39
rep 2	0.0073	0.6829	0.4949	0.6626	0.00195	0.00173	1.0564	0.0073	1.2166	0.5763	0.0023	0.2118	1.0722	0.0067	0.6255	0.2428	0.9563	1.1291	0	0.1847	0.4491	0.3122	0.00098	1.156	0.1697	0.4224	0.2311	0.1807	0.0138	0.00238	0.0072	0.422
rep 3	0.0058	0.7108	0.4296	0.5085	0.00198	0.00142	0.9501	0.0073	1.2452	0.027	0.00232	0.448	1.0875	0.0087	0.668	0.1644	1.0057	0.8418	0	0.081	0.4041	0.193	0.00091	0.9794	0.1474	0.3822	0.3887	0.4398	0.0086	0.00106	0.0048	0.4652
Q8+ Q12
	A1	B1	C1	D1	E1	F1	G1	H1	A2	B2	C2	D2	E2	F2	G2	H2	A3	B3	C3	D3	E3	F3	G3	H3	A4	B4	C4	D4	E4	F4	G4	H4
	Water	Pyruvic Acid Methyl Ester	Tween 40	Tween 80	α-Cyclodextrin	Glycogen	D-Cellobiose	α-D-Lactose	β-Methyl-D-Glucoside	D-Xylose	i-Erythritol	D-Mannitol	N-Acetyl-Glucosamine	D-Glucosamic Acid	Glucose-1-phosphate	D,L-α-Glycerol phosphate	D-Galactonic Acid γ-Lactone	D-Galacturonic Acid	2-Hydroxy Benzoic Acid	4-Hydroxy Benzoic Acid	γ-Amino Butyric Acid	Itaconic Acid	α-Keto Butyric Acid	D-Malic Acid	L-Arginine	L-Asparagine	L-Phenylalanine	L-Serine	L-Threonine	Glycyl-L-Glutamic Acid	Phenylethylamine	Putrescine
rep 1	0.0072	0.7425	0.404	0.6206	0.0026	0.00261	1.2143	0.00537	1.242	0.3849	0.00274	1.0146	0.971	0.0142	0.7017	0.2173	1.0689	1.0235	0	0.1822	0.6143	0.1268	0.0085	1.3445	0.2051	0.4472	0.3319	0.4129	0.0165	0.02	0.0098	0.433
rep 2	0.01	0.5349	0.4829	0.6298	0.00277	0.00235	1.1489	0.00409	1.1521	0.388	0.00238	1.041	1.0971	0.0126	0.6633	0.2269	0.9577	0.9292	0	0.2243	0.4952	0.1448	0.0071	1.2553	0.2068	0.4796	0.3335	0.353	0.0117	0.0235	0.01	0.5525
rep 3	0.014	0.5622	0.472	0.6587	0.00253	0.00221	1.0511	0.00409	1.164	0.5204	0.00301	0.9549	1.1496	0.0137	0.6947	0.2567	0.9651	0.9013	0.0011	0.1617	0.4961	0.1197	0.0071	1.0089	0.1585	0.2879	0.3285	0.5383	0.0102	0.0109	0.0056	0.4253
Q8+ Q13
	A1	B1	C1	D1	E1	F1	G1	H1	A2	B2	C2	D2	E2	F2	G2	H2	A3	B3	C3	D3	E3	F3	G3	H3	A4	B4	C4	D4	E4	F4	G4	H4
	Water	Pyruvic Acid Methyl Ester	Tween 40	Tween 80	α-Cyclodextrin	Glycogen	D-Cellobiose	α-D-Lactose	β-Methyl-D-Glucoside	D-Xylose	i-Erythritol	D-Mannitol	N-Acetyl-Glucosamine	D-Glucosamic Acid	Glucose-1-phosphate	D,L-α-Glycerol phosphate	D-Galactonic Acid γ-Lactone	D-Galacturonic Acid	2-Hydroxy Benzoic Acid	4-Hydroxy Benzoic Acid	γ-Amino Butyric Acid	Itaconic Acid	α-Keto Butyric Acid	D-Malic Acid	L-Arginine	L-Asparagine	L-Phenylalanine	L-Serine	L-Threonine	Glycyl-L-Glutamic Acid	Phenylethylamine	Putrescine
rep 1	0.0072	0.4888	0.6272	0.8394	0.0051	0.00492	0.8238	0.00462	0.7018	0.6161	0.00478	0.8401	0.9652	0.00206	0.6098	0.2504	0.7871	0.8308	0	0.2068	0.5658	0.00202	0.00152	1.4297	0.2379	0.5603	0.3176	0.7648	0.00314	0.00296	0.0027	0.4227
rep 2	0.0057	0.554	0.6697	0.868	0.00514	0.00466	1.0523	0.00282	0.7288	0.7517	0.00562	1.1224	1.1264	0.00272	0.7261	0.236	0.8588	1.0267	0	0.2798	0.7654	0.00238	0.00194	1.267	0.2091	0.7429	0.3234	0.8078	0.00342	0.00548	0.00366	0.5144
rep 3	0.0064	0.569	0.7227	0.8209	0.0052	0.00468	0.8614	0.00274	0.6184	0.7534	0.00498	1.0001	0.9065	0.0026	0.6448	0.2967	0.862	0.8222	0.0004	0.2319	0.629	0.0018	0.00194	1.0435	0.1945	0.4785	0.3728	0.6156	0.00226	0.00252	0.00166	0.3906
Q8+ Q14
	A1	B1	C1	D1	E1	F1	G1	H1	A2	B2	C2	D2	E2	F2	G2	H2	A3	B3	C3	D3	E3	F3	G3	H3	A4	B4	C4	D4	E4	F4	G4	H4
	Water	Pyruvic Acid Methyl Ester	Tween 40	Tween 80	α-Cyclodextrin	Glycogen	D-Cellobiose	α-D-Lactose	β-Methyl-D-Glucoside	D-Xylose	i-Erythritol	D-Mannitol	N-Acetyl-Glucosamine	D-Glucosamic Acid	Glucose-1-phosphate	D,L-α-Glycerol phosphate	D-Galactonic Acid γ-Lactone	D-Galacturonic Acid	2-Hydroxy Benzoic Acid	4-Hydroxy Benzoic Acid	γ-Amino Butyric Acid	Itaconic Acid	α-Keto Butyric Acid	D-Malic Acid	L-Arginine	L-Asparagine	L-Phenylalanine	L-Serine	L-Threonine	Glycyl-L-Glutamic Acid	Phenylethylamine	Putrescine
rep 1	0.007	0.5869	0.8613	1.1536	0.00498	0.00506	1.0145	0.0116	0.8601	0.6289	0.00758	1.0342	1.2402	0.0132	0.6987	0.2144	1.0635	0.9567	0	0.3309	0.8314	0.0133	0.0118	1.4352	0.2492	0.681	0.4892	0.4272	0.0166	0.0145	0.0062	0.505
rep 2	0.0109	0.6447	0.7222	1.0185	0.00452	0.00442	1.013	0.0105	1.038	0.6076	0.00632	1.1211	1.1161	0.0096	0.3857	0.1808	1.1626	1.153	0	0.293	0.6967	0.0117	0.0075	0.9832	0.328	0.7366	0.3717	0.7706	0.0156	0.0117	0.0063	0.4458
rep 3	0.0082	0.5775	0.849	1.2422	0.00452	0.00412	0.7576	0.0076	0.7993	0.8999	0.00574	0.9876	0.8324	0.0113	0.3822	0.1309	0.8731	0.8819	0	0.1912	0.663	0.0062	0.0094	1.0973	0.1048	0.4531	0.4347	0.7045	0.0101	0.0077	0.0038	0.5417
Q8+ Q15
	A1	B1	C1	D1	E1	F1	G1	H1	A2	B2	C2	D2	E2	F2	G2	H2	A3	B3	C3	D3	E3	F3	G3	H3	A4	B4	C4	D4	E4	F4	G4	H4
	Water	Pyruvic Acid Methyl Ester	Tween 40	Tween 80	α-Cyclodextrin	Glycogen	D-Cellobiose	α-D-Lactose	β-Methyl-D-Glucoside	D-Xylose	i-Erythritol	D-Mannitol	N-Acetyl-Glucosamine	D-Glucosamic Acid	Glucose-1-phosphate	D,L-α-Glycerol phosphate	D-Galactonic Acid γ-Lactone	D-Galacturonic Acid	2-Hydroxy Benzoic Acid	4-Hydroxy Benzoic Acid	γ-Amino Butyric Acid	Itaconic Acid	α-Keto Butyric Acid	D-Malic Acid	L-Arginine	L-Asparagine	L-Phenylalanine	L-Serine	L-Threonine	Glycyl-L-Glutamic Acid	Phenylethylamine	Putrescine
rep 1	0.0063	0.5177	0.6218	0.9836	0.00438	0.00366	0.8143	0.0079	0.8059	0.5455	0.00672	0.9281	1.0823	0.0084	0.6399	0.339	0.8944	1.0087	0	0.2617	0.7766	0.0765	0.0063	1.4507	0.2478	0.6751	0.4356	0.3327	0.0183	0.0167	0.0043	0.4555
rep 2	0.0107	0.598	0.5875	0.9182	0.00424	0.00422	0.9502	0.0096	1.08	0.5608	0.00658	1.0265	1.1669	0.0089	0.4775	0.1586	1.0027	1.1593	0	0.2503	0.7758	0.0701	0.0074	1.2512	0.2515	0.7117	0.4293	0.3669	0.0118	0.0133	0.0051	0.3819
rep 3	0.0047	0.5424	0.64	0.9322	0.00416	0.00434	0.7975	0.0074	0.7628	0.6496	0.00494	0.7396	0.7815	0.0073	0.4637	0.223	0.9304	0.8181	0.0003	0.218	0.6345	0.0655	0.0078	1.0756	0.2288	0.4387	0.4269	0.5342	0.0083	0.0088	0.0045	0.5692
Q8+ Q16
	A1	B1	C1	D1	E1	F1	G1	H1	A2	B2	C2	D2	E2	F2	G2	H2	A3	B3	C3	D3	E3	F3	G3	H3	A4	B4	C4	D4	E4	F4	G4	H4
	Water	Pyruvic Acid Methyl Ester	Tween 40	Tween 80	α-Cyclodextrin	Glycogen	D-Cellobiose	α-D-Lactose	β-Methyl-D-Glucoside	D-Xylose	i-Erythritol	D-Mannitol	N-Acetyl-Glucosamine	D-Glucosamic Acid	Glucose-1-phosphate	D,L-α-Glycerol phosphate	D-Galactonic Acid γ-Lactone	D-Galacturonic Acid	2-Hydroxy Benzoic Acid	4-Hydroxy Benzoic Acid	γ-Amino Butyric Acid	Itaconic Acid	α-Keto Butyric Acid	D-Malic Acid	L-Arginine	L-Asparagine	L-Phenylalanine	L-Serine	L-Threonine	Glycyl-L-Glutamic Acid	Phenylethylamine	Putrescine
rep 1	0.007	0.4238	0.5682	0.7913	0.00468	0.0046	1.056	0.00192	1.0542	0.5103	0.00666	0.6388	1.2595	0.0029	0.7788	0.3642	1.0395	0.9983	0	0.24	0.7833	0.00238	0.0092	1.348	0.3243	0.7307	0.393	0.4684	0.00358	0.0145	0.0054	0.7621
rep 2	0.0043	0.4498	0.5674	0.853	0.00542	0.00412	1.1172	0.00178	1.035	0.9568	0.00682	0.7735	1.2393	0.00224	0.6641	0.2504	0.9366	1.0789	0	0.2191	0.7511	0.00174	0.0064	1.3013	0.2198	0.6149	0.3886	0.4398	0.00274	0.01	0.0046	0.5495
rep 3	0.0048	0.4194	0.5786	0.8082	0.00478	0.00366	0.988	0.0016	0.8032	0.6164	0.00508	0.4506	1.0533	0.00216	0.6411	0.3156	0.8517	0.8038	0	0.1748	0.6452	0.0014	0.0078	1.0929	0.1962	0.4066	0.3422	0.5811	0.00212	0.006	0.0028	0.4816
Q9+ Q10
	A1	B1	C1	D1	E1	F1	G1	H1	A2	B2	C2	D2	E2	F2	G2	H2	A3	B3	C3	D3	E3	F3	G3	H3	A4	B4	C4	D4	E4	F4	G4	H4
	Water	Pyruvic Acid Methyl Ester	Tween 40	Tween 80	α-Cyclodextrin	Glycogen	D-Cellobiose	α-D-Lactose	β-Methyl-D-Glucoside	D-Xylose	i-Erythritol	D-Mannitol	N-Acetyl-Glucosamine	D-Glucosamic Acid	Glucose-1-phosphate	D,L-α-Glycerol phosphate	D-Galactonic Acid γ-Lactone	D-Galacturonic Acid	2-Hydroxy Benzoic Acid	4-Hydroxy Benzoic Acid	γ-Amino Butyric Acid	Itaconic Acid	α-Keto Butyric Acid	D-Malic Acid	L-Arginine	L-Asparagine	L-Phenylalanine	L-Serine	L-Threonine	Glycyl-L-Glutamic Acid	Phenylethylamine	Putrescine
rep 1	0.0071	0.3236	0.1819	0.1715	0.0508	0.0195	0.7581	0.0427	0.945	0.117	0.0887	0.3174	0.8476	0.0643	0.5857	0.2415	0.736	0.8576	0.0016	0.378	0.2946	0.0234	0.0077	1.2733	0.1503	0.66	0.2394	0.2881	0.1139	0.0912	0.0374	0.4718
rep 2	0.0261	0.4461	0.3532	0.485	0.0116	0.0835	0.8935	0.0085	0.7528	0.1198	0.0893	0.3783	0.8588	0.0242	0.5559	0.1991	0.7213	1.0949	0	0.0716	0.3962	0.0035	0.0064	1.2209	0.2248	0.7014	0.0444	0.4615	0.0062	0.0369	0.0318	0.4129
rep 3	0.0106	0.4814	0.1522	0.2988	0.0081	0.0339	0.5926	0.0182	0.7611	0.1198	0.0303	0.3505	0.8917	0.0082	0.5119	0.2044	0.5732	0.9402	0	0.225	0.1679	0.0621	0.0061	0.9194	0.0763	0.2439	0.1738	0.1944	0.007	0.0107	0.0319	0.2007
Q9+ Q11
	A1	B1	C1	D1	E1	F1	G1	H1	A2	B2	C2	D2	E2	F2	G2	H2	A3	B3	C3	D3	E3	F3	G3	H3	A4	B4	C4	D4	E4	F4	G4	H4
	Water	Pyruvic Acid Methyl Ester	Tween 40	Tween 80	α-Cyclodextrin	Glycogen	D-Cellobiose	α-D-Lactose	β-Methyl-D-Glucoside	D-Xylose	i-Erythritol	D-Mannitol	N-Acetyl-Glucosamine	D-Glucosamic Acid	Glucose-1-phosphate	D,L-α-Glycerol phosphate	D-Galactonic Acid γ-Lactone	D-Galacturonic Acid	2-Hydroxy Benzoic Acid	4-Hydroxy Benzoic Acid	γ-Amino Butyric Acid	Itaconic Acid	α-Keto Butyric Acid	D-Malic Acid	L-Arginine	L-Asparagine	L-Phenylalanine	L-Serine	L-Threonine	Glycyl-L-Glutamic Acid	Phenylethylamine	Putrescine
rep 1	0.01	0.2466	0.2141	0.6531	0.00678	0.00478	0.7183	0.023	0.6829	0.0602	0.00488	0.2476	0.9095	0.00238	0.7547	0.246	0.8989	0.9071	0.0011	0.261	0.4109	0.3939	0.0062	1.4875	0.2075	0.5351	0.2976	0.5915	0.0117	0.00382	0.0091	0.5099
rep 2	0.0078	0.583	0.3554	0.6834	0.00632	0.00546	1.0047	0.0083	0.946	0.0659	0.00632	0.3382	0.9932	0.00332	0.6859	0.2139	0.956	1.1058	0	0.1728	0.5322	0.3066	0.0051	1.3806	0.2031	0.6107	0.39	0.511	0.0101	0.00344	0.0092	0.5571
rep 3	0.0099	0.6105	0.3866	0.7359	0.00526	0.00558	0.986	0.0092	0.9132	0.0625	0.00552	0.3007	0.9498	0.00236	0.7168	0.2526	0.9593	1.0594	0	0.172	0.4864	0.4128	0.0082	1.4055	0.2491	0.5039	0.4445	0.4097	0.0082	0.00246	0.0056	0.4881
Q9+ Q12
	A1	B1	C1	D1	E1	F1	G1	H1	A2	B2	C2	D2	E2	F2	G2	H2	A3	B3	C3	D3	E3	F3	G3	H3	A4	B4	C4	D4	E4	F4	G4	H4
	Water	Pyruvic Acid Methyl Ester	Tween 40	Tween 80	α-Cyclodextrin	Glycogen	D-Cellobiose	α-D-Lactose	β-Methyl-D-Glucoside	D-Xylose	i-Erythritol	D-Mannitol	N-Acetyl-Glucosamine	D-Glucosamic Acid	Glucose-1-phosphate	D,L-α-Glycerol phosphate	D-Galactonic Acid γ-Lactone	D-Galacturonic Acid	2-Hydroxy Benzoic Acid	4-Hydroxy Benzoic Acid	γ-Amino Butyric Acid	Itaconic Acid	α-Keto Butyric Acid	D-Malic Acid	L-Arginine	L-Asparagine	L-Phenylalanine	L-Serine	L-Threonine	Glycyl-L-Glutamic Acid	Phenylethylamine	Putrescine
rep 1	0.0135	0.3079	0.0919	0.2085	0.00954	0.00556	0.5602	0.00418	1.0538	0.0124	0.00522	0.2536	0.5334	0.0116	0.5208	0.1255	0.7586	0.8787	0.0003	0.1419	0.2804	0.0559	0.008	1.4826	0.199	0.7086	0.2646	0.4622	0.0121	0.00646	0.0096	0.3036
rep 2	0.0117	0.3251	0.151	0.2724	0.01228	0.00572	0.8205	0.00466	1.0343	0.124	0.0062	0.3192	0.8228	0.0197	0.5639	0.258	0.8417	0.9752	0.0003	0.0945	0.2932	0.0735	0.0079	1.5131	0.1953	0.8402	0.2852	0.4512	0.0108	0.00376	0.0108	0.6688
rep 3	0.0083	0.3756	0.2303	0.3514	0.00478	0.00548	0.8613	0.00558	0.9181	0.1198	0.0051	0.314	0.9272	0.0156	0.591	0.2695	0.8887	0.9857	0.0003	0.1743	0.2777	0.0661	0.0071	1.4069	0.1998	0.4421	0.3329	0.3304	0.013	0.00424	0.0093	0.3927
Q9+ Q13
	A1	B1	C1	D1	E1	F1	G1	H1	A2	B2	C2	D2	E2	F2	G2	H2	A3	B3	C3	D3	E3	F3	G3	H3	A4	B4	C4	D4	E4	F4	G4	H4
	Water	Pyruvic Acid Methyl Ester	Tween 40	Tween 80	α-Cyclodextrin	Glycogen	D-Cellobiose	α-D-Lactose	β-Methyl-D-Glucoside	D-Xylose	i-Erythritol	D-Mannitol	N-Acetyl-Glucosamine	D-Glucosamic Acid	Glucose-1-phosphate	D,L-α-Glycerol phosphate	D-Galactonic Acid γ-Lactone	D-Galacturonic Acid	2-Hydroxy Benzoic Acid	4-Hydroxy Benzoic Acid	γ-Amino Butyric Acid	Itaconic Acid	α-Keto Butyric Acid	D-Malic Acid	L-Arginine	L-Asparagine	L-Phenylalanine	L-Serine	L-Threonine	Glycyl-L-Glutamic Acid	Phenylethylamine	Putrescine
rep 1	0.0072	0.2972	0.2775	0.3681	0.00206	0.00252	0.3736	0.0044	0.3778	0.0562	0.00326	0.2631	0.7366	0.0023	0.493	0.0972	0.684	0.6436	0	0.4496	0.4321	0.0072	0.0048	1.2857	0.3202	0.4767	0.3679	0.5229	0.0086	0.005	0.0033	0.4131
rep 2	0.0036	0.3253	0.4078	0.5245	0.0042	0.00334	0.6702	0.0062	0.4674	0.0617	0.00468	0.319	0.7839	0.0063	0.5267	0.1995	0.941	1.1102	0	0.3024	0.5236	0.0045	0.0056	1.3652	0.398	0.6206	0.5095	0.4523	0.0055	0.0131	0.0045	0.5566
rep 3	0.0056	0.4883	0.4134	0.6365	0.00426	0.00362	0.78	0.0071	0.7673	0.0608	0.00416	0.3568	0.9738	0.0051	0.5877	0.2645	0.8664	1.1808	0	0.2265	0.655	0.0074	0.0063	1.3228	0.3348	0.5767	0.4556	0.4387	0.007	0.0107	0.0047	0.6271
Q9+ Q14
	A1	B1	C1	D1	E1	F1	G1	H1	A2	B2	C2	D2	E2	F2	G2	H2	A3	B3	C3	D3	E3	F3	G3	H3	A4	B4	C4	D4	E4	F4	G4	H4
	Water	Pyruvic Acid Methyl Ester	Tween 40	Tween 80	α-Cyclodextrin	Glycogen	D-Cellobiose	α-D-Lactose	β-Methyl-D-Glucoside	D-Xylose	i-Erythritol	D-Mannitol	N-Acetyl-Glucosamine	D-Glucosamic Acid	Glucose-1-phosphate	D,L-α-Glycerol phosphate	D-Galactonic Acid γ-Lactone	D-Galacturonic Acid	2-Hydroxy Benzoic Acid	4-Hydroxy Benzoic Acid	γ-Amino Butyric Acid	Itaconic Acid	α-Keto Butyric Acid	D-Malic Acid	L-Arginine	L-Asparagine	L-Phenylalanine	L-Serine	L-Threonine	Glycyl-L-Glutamic Acid	Phenylethylamine	Putrescine
rep 1	0.0067	0.4805	0.264	0.7968	0.00392	0.00334	1.0199	0.0196	0.9432	0.1136	0.00582	0.3797	1.0935	0.0073	0.7311	0.3109	0.9519	1.0388	0.0012	0.2087	0.6836	0.0054	0.008	1.6468	0.29	0.6999	0.5034	0.3888	0.0105	0.0117	0.0041	0.6272
rep 2	0.0103	0.5214	0.3373	0.7534	0.00494	0.00428	1.0942	0.0168	0.9	0.1	0.00672	0.3637	1.0989	0.0087	0.7369	0.202	0.9087	1.0788	0	0.2331	0.6372	0.0077	0.0057	1.5962	0.3293	0.7298	0.414	0.5459	0.0116	0.0156	0.0047	0.6693
rep 3	0.007	0.2779	0.3074	0.8429	0.00408	0.00368	0.908	0.008	0.9829	0.19194	0.00406	0.3423	1.0479	0.0071	0.6207	0.201	0.8206	0.8983	0	0.2651	0.5976	0.0069	0.0089	1.4659	0.3291	0.6606	0.4594	0.3952	0.0066	0.006	0.0028	0.6361
Q9+ Q15
	A1	B1	C1	D1	E1	F1	G1	H1	A2	B2	C2	D2	E2	F2	G2	H2	A3	B3	C3	D3	E3	F3	G3	H3	A4	B4	C4	D4	E4	F4	G4	H4
	Water	Pyruvic Acid Methyl Ester	Tween 40	Tween 80	α-Cyclodextrin	Glycogen	D-Cellobiose	α-D-Lactose	β-Methyl-D-Glucoside	D-Xylose	i-Erythritol	D-Mannitol	N-Acetyl-Glucosamine	D-Glucosamic Acid	Glucose-1-phosphate	D,L-α-Glycerol phosphate	D-Galactonic Acid γ-Lactone	D-Galacturonic Acid	2-Hydroxy Benzoic Acid	4-Hydroxy Benzoic Acid	γ-Amino Butyric Acid	Itaconic Acid	α-Keto Butyric Acid	D-Malic Acid	L-Arginine	L-Asparagine	L-Phenylalanine	L-Serine	L-Threonine	Glycyl-L-Glutamic Acid	Phenylethylamine	Putrescine
rep 1	0.0089	0.8073	0.2996	0.9625	0.00528	0.0061	1.4034	0.00268	1.3033	0.2831	0.00784	0.7382	1.2148	0.00266	1.0137	0.3313	1.1925	1.2437	0	0.1971	0.7392	0.1431	0.0078	1.5713	0.299	0.7538	0.4341	0.5379	0.0025	0.0155	0.0062	0.8262
rep 2	0.0087	0.8396	0.3527	0.9369	0.00584	0.00566	1.415	0.00272	1.2315	0.4675	0.00686	0.9622	1.2503	0.00278	0.8675	0.2525	1.2576	1.2724	0	0.2105	0.7214	0.0772	0.006	0.0166	0.163	0.464	0.3075	0.5419	0.00248	0.0082	0.0051	0.76
rep 3	0.0055	0.6168	0.2741	0.8679	0.00472	0.00546	1.3369	0.00256	1.2808	0.1553	0.00518	0.4389	1.1779	0.0025	0.8651	0.2978	1.1373	1.2614	0	0.2575	0.668	0.0569	0.0066	1.5649	0.3108	0.7974	0.5137	0.6527	0.00296	0.0139	0.0053	0.8525
Q9+ Q16
	A1	B1	C1	D1	E1	F1	G1	H1	A2	B2	C2	D2	E2	F2	G2	H2	A3	B3	C3	D3	E3	F3	G3	H3	A4	B4	C4	D4	E4	F4	G4	H4
	Water	Pyruvic Acid Methyl Ester	Tween 40	Tween 80	α-Cyclodextrin	Glycogen	D-Cellobiose	α-D-Lactose	β-Methyl-D-Glucoside	D-Xylose	i-Erythritol	D-Mannitol	N-Acetyl-Glucosamine	D-Glucosamic Acid	Glucose-1-phosphate	D,L-α-Glycerol phosphate	D-Galactonic Acid γ-Lactone	D-Galacturonic Acid	2-Hydroxy Benzoic Acid	4-Hydroxy Benzoic Acid	γ-Amino Butyric Acid	Itaconic Acid	α-Keto Butyric Acid	D-Malic Acid	L-Arginine	L-Asparagine	L-Phenylalanine	L-Serine	L-Threonine	Glycyl-L-Glutamic Acid	Phenylethylamine	Putrescine
rep 1	0.0045	0.9511	0.4897	1.1966	0.00442	0.00516	1.3573	0.00182	1.259	0.0561	0.005	0.9044	1.3623	0.0023	0.9716	0.357	1.1712	1.1545	0.0014	0.2766	0.7997	0.00222	0.002	1.6063	0.3408	1.028	0.4547	0.7006	0.00224	0.00244	0.0071	0.7704
rep 2	0.006	0.7407	0.5289	1.0853	0.00544	0.00488	1.4146	0.00234	1.1452	0.06	0.00692	0.9288	1.2986	0.00178	0.8039	0.3001	1.1842	1.338	0	0.3013	0.8516	0.00228	0.00138	1.5698	0.3526	0.928	0.5094	0.6108	0.0028	0.00272	0.0064	0.7433
rep 3	0.0037	0.7203	0.515	1.1975	0.00504	0.0052	1.2936	0.00204	1.1329	0.0577	0.00534	0.6878	1.334	0.00136	0.8317	0.3596	1.1856	1.1336	0.0014	0.4231	0.8119	0.00222	0.00138	1.5407	0.3782	0.6966	0.5473	0.7065	0.00228	0.00184	0.0056	0.8608
Q10+ Q11
	A1	B1	C1	D1	E1	F1	G1	H1	A2	B2	C2	D2	E2	F2	G2	H2	A3	B3	C3	D3	E3	F3	G3	H3	A4	B4	C4	D4	E4	F4	G4	H4
	Water	Pyruvic Acid Methyl Ester	Tween 40	Tween 80	α-Cyclodextrin	Glycogen	D-Cellobiose	α-D-Lactose	β-Methyl-D-Glucoside	D-Xylose	i-Erythritol	D-Mannitol	N-Acetyl-Glucosamine	D-Glucosamic Acid	Glucose-1-phosphate	D,L-α-Glycerol phosphate	D-Galactonic Acid γ-Lactone	D-Galacturonic Acid	2-Hydroxy Benzoic Acid	4-Hydroxy Benzoic Acid	γ-Amino Butyric Acid	Itaconic Acid	α-Keto Butyric Acid	D-Malic Acid	L-Arginine	L-Asparagine	L-Phenylalanine	L-Serine	L-Threonine	Glycyl-L-Glutamic Acid	Phenylethylamine	Putrescine
rep 1	0.0082	0.7438	0.7237	0.6867	0.0408	0.031	1.1098	0.0102	1.0112	0.0569	0.0554	0.9551	1.0483	0.0134	0.5327	0.236	1.0443	1.033	0	0.1546	0.7009	0.5747	0.0088	1.3207	0.1463	0.4866	0.3655	0.631	0.0174	0.0361	0.01	0.5846
rep 2	0.0064	0.6348	0.8742	0.9696	0.0367	0.0314	1.3343	0.0113	1.1173	0.064	0.0471	1.1802	1.1644	0.018	0.4899	0.2362	1.1384	1.2603	0	0.2317	0.6662	1.0886	0.0147	1.1544	0.2344	0.4714	0.3364	0.6372	0.0181	0.0427	0.0064	0.6479
rep 3	0.0046	0.7443	0.5354	0.9312	0.0349	0.0335	1.3254	0.0106	1.1108	0.0625	0.0335	1.1155	1.2457	0.0156	0.6436	0.3034	1.1128	1.3119	0	0.1256	0.5528	0.5935	0.0074	1.0961	0.1121	0.5817	0.4212	0.7279	0.0119	0.0319	0.0063	0.5473
Q10+ Q12
	A1	B1	C1	D1	E1	F1	G1	H1	A2	B2	C2	D2	E2	F2	G2	H2	A3	B3	C3	D3	E3	F3	G3	H3	A4	B4	C4	D4	E4	F4	G4	H4
	Water	Pyruvic Acid Methyl Ester	Tween 40	Tween 80	α-Cyclodextrin	Glycogen	D-Cellobiose	α-D-Lactose	β-Methyl-D-Glucoside	D-Xylose	i-Erythritol	D-Mannitol	N-Acetyl-Glucosamine	D-Glucosamic Acid	Glucose-1-phosphate	D,L-α-Glycerol phosphate	D-Galactonic Acid γ-Lactone	D-Galacturonic Acid	2-Hydroxy Benzoic Acid	4-Hydroxy Benzoic Acid	γ-Amino Butyric Acid	Itaconic Acid	α-Keto Butyric Acid	D-Malic Acid	L-Arginine	L-Asparagine	L-Phenylalanine	L-Serine	L-Threonine	Glycyl-L-Glutamic Acid	Phenylethylamine	Putrescine
rep 1	0.0146	0.3147	0.525	0.6808	0.0665	0.00884	1.2407	0.00606	0.9265	0.1176	0.013	0.8442	1.164	0.01128	0.5779	0.1799	0.9058	1.1244	0.0002	0.0901	0.6222	0.1746	0.0057	1.5267	0.3708	0.7137	0.3605	0.6807	0.01302	0.00826	0.01	0.5443
rep 2	0.0114	0.3158	0.7476	0.7306	0.1111	0.01288	1.1959	0.00504	1.01	0.125	0.00874	1.0767	1.0475	0.0129	0.3831	0.1972	1.0273	1.0988	0	0.0495	0.6365	0.4308	0.0037	1.2235	0.2472	0.9609	0.3899	0.7442	0.00474	0.01148	0.0281	0.7321
rep 3	0.0078	0.2926	0.5	0.6408	0.057	0.00776	1.2219	0.00788	1.0685	0.12	0.00672	0.7909	1.2991	0.0042	0.6455	0.2278	1.0152	1.2076	0	0.0675	0.508	0.134	0.0069	1.081	0.2074	0.6378	0.3836	0.6137	0.00372	0.0075	0.0089	0.6249
Q10+ Q13
	A1	B1	C1	D1	E1	F1	G1	H1	A2	B2	C2	D2	E2	F2	G2	H2	A3	B3	C3	D3	E3	F3	G3	H3	A4	B4	C4	D4	E4	F4	G4	H4
	Water	Pyruvic Acid Methyl Ester	Tween 40	Tween 80	α-Cyclodextrin	Glycogen	D-Cellobiose	α-D-Lactose	β-Methyl-D-Glucoside	D-Xylose	i-Erythritol	D-Mannitol	N-Acetyl-Glucosamine	D-Glucosamic Acid	Glucose-1-phosphate	D,L-α-Glycerol phosphate	D-Galactonic Acid γ-Lactone	D-Galacturonic Acid	2-Hydroxy Benzoic Acid	4-Hydroxy Benzoic Acid	γ-Amino Butyric Acid	Itaconic Acid	α-Keto Butyric Acid	D-Malic Acid	L-Arginine	L-Asparagine	L-Phenylalanine	L-Serine	L-Threonine	Glycyl-L-Glutamic Acid	Phenylethylamine	Putrescine
rep 1	0.0124	0.6565	0.7878	1.2059	0.00754	0.00558	1.3461	0.0057	1.3146	0.1196	0.01172	1.0393	1.3482	0.00308	0.6391	0.3275	1.1544	1.202	0	0.2456	0.9052	0.00486	0.0292	0.0097	0.3753	1.0401	0.6267	0.8562	0.00596	0.00596	0.0035	0.9964
rep 2	0.0095	0.474	0.8777	1.2582	0.00798	0.00618	1.2149	0.00286	1.2624	0.1202	0.01074	1.3048	1.277	0.00332	0.6806	0.3	1.1704	1.3642	0	0.3028	1.222	0.0039	0.0232	0.0065	0.418	1.1015	0.617	1.0354	0.00474	0.00504	0.0042	1
rep 3	0.0069	0.5046	0.6713	1.3598	0.00692	0.0053	1.3244	0.0052	1.3014	0.1216	0.0071	1.2559	1.3074	0.00294	0.6468	0.3064	1.2213	1.1737	0	0.2839	0.9684	0.0028	0.0057	0.008	0.4091	1.0979	0.8128	1.0225	0.00264	0.00312	0.0028	0.8197
Q10+ Q14
	A1	B1	C1	D1	E1	F1	G1	H1	A2	B2	C2	D2	E2	F2	G2	H2	A3	B3	C3	D3	E3	F3	G3	H3	A4	B4	C4	D4	E4	F4	G4	H4
	Water	Pyruvic Acid Methyl Ester	Tween 40	Tween 80	α-Cyclodextrin	Glycogen	D-Cellobiose	α-D-Lactose	β-Methyl-D-Glucoside	D-Xylose	i-Erythritol	D-Mannitol	N-Acetyl-Glucosamine	D-Glucosamic Acid	Glucose-1-phosphate	D,L-α-Glycerol phosphate	D-Galactonic Acid γ-Lactone	D-Galacturonic Acid	2-Hydroxy Benzoic Acid	4-Hydroxy Benzoic Acid	γ-Amino Butyric Acid	Itaconic Acid	α-Keto Butyric Acid	D-Malic Acid	L-Arginine	L-Asparagine	L-Phenylalanine	L-Serine	L-Threonine	Glycyl-L-Glutamic Acid	Phenylethylamine	Putrescine
rep 1	0.0101	0.7785	0.6581	1.1036	0.00738	0.00608	1.4772	0.0155	1.3489	0.1074	0.01002	1.0842	1.4482	0.00398	0.6976	0.292	1.1879	1.1361	0.0005	0.2771	0.9747	0.00324	0.00816	1.5309	0.3807	1.1097	0.6014	1.037	0.0085	0.00708	0.006	0.8738
rep 2	0.0106	0.7068	0.6325	1.2477	0.00858	0.00602	1.3803	0.0219	1.2482	0.102	0.01114	1.195	1.428	0.00364	0.6483	0.2442	1.3725	1.3691	0	0.2966	0.9486	0.00408	0.007	1.5815	0.4467	1.0184	0.6011	1.1016	0.0057	0.00412	0.0091	0.9262
rep 3	0.0085	0.927	0.7437	1.292	0.00634	0.00578	1.4958	0.019	1.3153	0.1218	0.00794	1.3446	1.4387	0.00336	0.604	0.1953	1.2511	1.3288	0	0.3299	0.8606	0.0035	0.00376	1.5997	0.3951	1.0743	0.5902	1.221	0.00366	0.00304	0.0084	0.738
Q10+ Q15
	A1	B1	C1	D1	E1	F1	G1	H1	A2	B2	C2	D2	E2	F2	G2	H2	A3	B3	C3	D3	E3	F3	G3	H3	A4	B4	C4	D4	E4	F4	G4	H4
	Water	Pyruvic Acid Methyl Ester	Tween 40	Tween 80	α-Cyclodextrin	Glycogen	D-Cellobiose	α-D-Lactose	β-Methyl-D-Glucoside	D-Xylose	i-Erythritol	D-Mannitol	N-Acetyl-Glucosamine	D-Glucosamic Acid	Glucose-1-phosphate	D,L-α-Glycerol phosphate	D-Galactonic Acid γ-Lactone	D-Galacturonic Acid	2-Hydroxy Benzoic Acid	4-Hydroxy Benzoic Acid	γ-Amino Butyric Acid	Itaconic Acid	α-Keto Butyric Acid	D-Malic Acid	L-Arginine	L-Asparagine	L-Phenylalanine	L-Serine	L-Threonine	Glycyl-L-Glutamic Acid	Phenylethylamine	Putrescine
rep 1	0.0201	0.7908	0.8791	0.8669	0.01102	0.00784	1.4217	0.0182	1.284	0.9607	0.0965	1.1777	1.3721	0.00498	0.8164	0.3344	1.1975	1.1053	0.0001	0.2616	1.0322	0.1625	0.01278	0.0437	0.3974	0.9159	0.6403	1.0653	0.00652	0.00914	0.007	0.8614
rep 2	0.0146	0.8493	0.7883	1.0272	0.0105	0.00756	1.4234	0.0193	1.1415	0.7851	0.0701	1.2942	1.4066	0.00446	0.761	0.2769	1.1884	1.2948	0	0.2287	1.0849	0.1498	0.0075	0.0305	0.4584	0.9915	0.5827	1.1036	0.00744	0.00698	0.0081	0.8793
rep 3	0.0141	1.1323	0.7414	1.0603	0.00882	0.00664	1.4616	0.0143	1.1776	0.7418	0.0515	1.3966	1.319	0.0042	0.6958	0.2094	1.327	1.2609	0.0001	0.2365	0.866	0.1813	0.0058	0.0353	0.5076	1.0285	0.6992	1.2533	0.00554	0.00622	0.0074	1.0137
Q10+ Q16
	A1	B1	C1	D1	E1	F1	G1	H1	A2	B2	C2	D2	E2	F2	G2	H2	A3	B3	C3	D3	E3	F3	G3	H3	A4	B4	C4	D4	E4	F4	G4	H4
	Water	Pyruvic Acid Methyl Ester	Tween 40	Tween 80	α-Cyclodextrin	Glycogen	D-Cellobiose	α-D-Lactose	β-Methyl-D-Glucoside	D-Xylose	i-Erythritol	D-Mannitol	N-Acetyl-Glucosamine	D-Glucosamic Acid	Glucose-1-phosphate	D,L-α-Glycerol phosphate	D-Galactonic Acid γ-Lactone	D-Galacturonic Acid	2-Hydroxy Benzoic Acid	4-Hydroxy Benzoic Acid	γ-Amino Butyric Acid	Itaconic Acid	α-Keto Butyric Acid	D-Malic Acid	L-Arginine	L-Asparagine	L-Phenylalanine	L-Serine	L-Threonine	Glycyl-L-Glutamic Acid	Phenylethylamine	Putrescine
rep 1	0.084	0.5043	0.6443	0.9336	0.1842	0.0751	0.5601	0.1762	0.7542	0.2296	0.1611	0.8167	0.7832	0.1522	0.4458	0.242	1.0706	0.8	0.1028	0.4189	0.7858	0.0454	0.04126	0.1341	0.3972	0.9507	0.449	0.6459	0.1505	0.024	0.0669	0.5154
rep 2	0.0919	0.5647	0.4694	0.7746	0.126	0.0511	0.833	0.1013	0.8528	0.1729	0.1014	1.0446	1.0142	0.1314	0.4663	0.257	1.1027	1.1253	0.0357	0.3854	0.9991	0.0407	0.02174	0.1241	0.3868	0.9237	0.6012	0.8799	0.164	0.0441	0.0553	0.4253
rep 3	0.077	0.6566	0.4424	1.0491	0.1029	0.034	1.0666	0.0636	0.6418	0.1246	0.131	0.8537	1.0392	0.0495	0.716	0.2726	0.8015	0.6854	0.0335	0.3083	0.7649	0.0578	0.0316	0.1141	0.533	0.7264	0.6889	0.747	0.1784	0.0142	0.0424	0.346
Q11+ Q12
	A1	B1	C1	D1	E1	F1	G1	H1	A2	B2	C2	D2	E2	F2	G2	H2	A3	B3	C3	D3	E3	F3	G3	H3	A4	B4	C4	D4	E4	F4	G4	H4
	Water	Pyruvic Acid Methyl Ester	Tween 40	Tween 80	α-Cyclodextrin	Glycogen	D-Cellobiose	α-D-Lactose	β-Methyl-D-Glucoside	D-Xylose	i-Erythritol	D-Mannitol	N-Acetyl-Glucosamine	D-Glucosamic Acid	Glucose-1-phosphate	D,L-α-Glycerol phosphate	D-Galactonic Acid γ-Lactone	D-Galacturonic Acid	2-Hydroxy Benzoic Acid	4-Hydroxy Benzoic Acid	γ-Amino Butyric Acid	Itaconic Acid	α-Keto Butyric Acid	D-Malic Acid	L-Arginine	L-Asparagine	L-Phenylalanine	L-Serine	L-Threonine	Glycyl-L-Glutamic Acid	Phenylethylamine	Putrescine
rep 1	0.0088	0.6457	0.223	0.4528	0.0047	0.00586	1.3793	0.0678	1.152	0.0642	0.00518	0.504	1.1437	0.00282	0.8297	0.2656	1.1088	1.0992	0.0022	0.2218	0.5357	0.9774	0.0067	1.6108	0.1771	0.9775	0.4112	0.4709	0.0148	0.0231	0.0061	0.8264
rep 2	0.0122	0.8716	0.3225	0.6759	0.00592	0.006	1.363	0.0511	1.2733	0.0678	0.00676	1.0125	1.1588	0.00354	0.8493	0.252	1.1222	1.165	0.0007	0.2581	0.5805	1.169	0.0078	1.5738	0.2833	1.1667	0.3483	0.6413	0.0163	0.0317	0.0067	0.8679
rep 3	0.0125	1.1194	0.4782	0.9065	0.00572	0.00628	1.2947	0.056	1.2704	0.0707	0.0076	0.9953	1.1373	0.00368	0.8816	0.2512	1.1373	1.2042	0	0.2109	0.5162	1.2505	0.0091	1.5299	0.2123	0.7993	0.3705	0.6619	0.0115	0.0192	0.0057	0.8109
Q11+ Q13
	A1	B1	C1	D1	E1	F1	G1	H1	A2	B2	C2	D2	E2	F2	G2	H2	A3	B3	C3	D3	E3	F3	G3	H3	A4	B4	C4	D4	E4	F4	G4	H4
	Water	Pyruvic Acid Methyl Ester	Tween 40	Tween 80	α-Cyclodextrin	Glycogen	D-Cellobiose	α-D-Lactose	β-Methyl-D-Glucoside	D-Xylose	i-Erythritol	D-Mannitol	N-Acetyl-Glucosamine	D-Glucosamic Acid	Glucose-1-phosphate	D,L-α-Glycerol phosphate	D-Galactonic Acid γ-Lactone	D-Galacturonic Acid	2-Hydroxy Benzoic Acid	4-Hydroxy Benzoic Acid	γ-Amino Butyric Acid	Itaconic Acid	α-Keto Butyric Acid	D-Malic Acid	L-Arginine	L-Asparagine	L-Phenylalanine	L-Serine	L-Threonine	Glycyl-L-Glutamic Acid	Phenylethylamine	Putrescine
rep 1	0.0109	0.8382	0.5236	0.9991	0.00516	0.00604	1.3652	0.0037	1.1498	0.10118	0.0067	0.8857	1.0938	0.00276	0.7124	0.3062	1.0982	1.0567	0	0.2305	0.8114	0.8626	0.0079	1.5704	0.2645	0.8732	0.4414	0.6685	0.00338	0.0205	0.0069	0.613
rep 2	0.0088	0.7945	0.6219	1.0323	0.00566	0.00586	1.3724	0.0049	1.1999	0.102	0.00766	1.1075	1.2525	0.00274	0.7227	0.2642	1.1177	1.1446	0	0.2963	0.6074	1.0631	0.0086	1.5198	0.2724	0.8943	0.4599	0.7479	0.00382	0.0267	0.0078	0.7983
rep 3	0.0099	0.9142	0.6757	1.0743	0.00568	0.00588	1.3201	0.00702	1.1788	0.1092	0.00704	1.1944	1.2914	0.00352	0.7228	0.28	1.0657	1.1785	0	0.291	0.6474	1.0956	0.0148	1.4546	0.31	0.7567	0.6304	0.8362	0.00236	0.0179	0.006	0.9425
Q11+ Q14
	A1	B1	C1	D1	E1	F1	G1	H1	A2	B2	C2	D2	E2	F2	G2	H2	A3	B3	C3	D3	E3	F3	G3	H3	A4	B4	C4	D4	E4	F4	G4	H4
	Water	Pyruvic Acid Methyl Ester	Tween 40	Tween 80	α-Cyclodextrin	Glycogen	D-Cellobiose	α-D-Lactose	β-Methyl-D-Glucoside	D-Xylose	i-Erythritol	D-Mannitol	N-Acetyl-Glucosamine	D-Glucosamic Acid	Glucose-1-phosphate	D,L-α-Glycerol phosphate	D-Galactonic Acid γ-Lactone	D-Galacturonic Acid	2-Hydroxy Benzoic Acid	4-Hydroxy Benzoic Acid	γ-Amino Butyric Acid	Itaconic Acid	α-Keto Butyric Acid	D-Malic Acid	L-Arginine	L-Asparagine	L-Phenylalanine	L-Serine	L-Threonine	Glycyl-L-Glutamic Acid	Phenylethylamine	Putrescine
rep 1	0.0085	0.9078	0.4523	0.9888	0.0053	0.00526	1.2638	0.0031	1.1363	0.10174	0.0069	1.0144	1.2011	0.0107	0.8448	0.3257	1.1353	1.1389	0	0.2038	0.8071	0.8443	0.0099	1.5425	0.2869	1.0974	0.49	0.6076	0.0035	0.0238	0.0059	0.6967
rep 2	0.0088	0.8852	0.5382	0.9847	0.00578	0.00606	1.3912	0.00436	1.1556	0.10168	0.00722	1.0691	1.2256	0.0162	0.7602	0.2873	1.1488	1.2329	0	0.1761	0.7767	1.1889	0.0081	1.5691	0.2986	1.0477	0.4986	0.6859	0.00364	0.0287	0.0066	0.9259
[truncated: 79 more rows]

## Sheet: 7 days
Growth of cultures (7 days) was verified by quantifying their optical density at 600 nm
[truncated: 823 more rows]

[truncated: 3 more sheets: monoculture 7days Fig2a, co-culture 7days, Expansion+PyDistan+FuncDistance]
